# Supplementary material for: Crystal structure of (E)-2-[(2-bromopyridin-3-yl)methyl­idene]-6-meth­oxy-3,4-di­hydro­naphthalen-1(2H)-one and 3-[(E)-(6-meth­oxy-1-oxo-1,2,3,4-tetra­hydro­naphthalen-2-ylidene)meth­yl]pyridin-2(1H)-one
Source: Acta Crystallogr E Crystallogr Commun. 2016 Jun 14;72(Pt 7):955–8. doi: 10.1107/S2056989016009300 (PMC4992914; doi:10.1107/S2056989016009300)
Supplement: Supplementary file 1 [file e-72-00955-sup1.cif]

##############################################################################
#                                                                            #
# This CIF contains the data in a paper accepted for publication in          #
# Acta Crystallographica Section E. It conforms to the requirements of       #
# Notes for Authors for Acta Crystallographica Section E, and has been       #
# peer reviewed under the auspices of the IUCr Commission on Journals.       #
#                                                                            #
# Full details of the Crystallographic Information File format               #
# are given in the paper "The Crystallographic Information File (CIF):       #
# a New Standard Archive File for Crystallography" by S. R. Hall, F. H.      #
# Allen and I. D. Brown [Acta Cryst. (1991), A47, 655-685].                  #
#                                                                            #
# The current version of the core CIF dictionary is obtainable from          #
# ftp://ftp.iucr.org/pub/cif_core.dic.                                       #
#                                                                            #
# Software is freely available for graphical display of the structure(s)     #
# in this CIF. For information consult the CIF software page                 #
# http://www.iucr.org/resources/cif/software.                                #
#                                                                            #
# This file may be used for bona fide research purposes within the           #
# scientific community so long as proper attribution is given to the journal # 
# article from which it was obtained.                                        #
#                                                                            #
##############################################################################
data_General
_audit_creation_method     'by CrystalStructure 4.0'
_journal_date_recd_electronic     2016-05-18
_journal_date_accepted     2016-06-08
_journal_name_full     'Acta Crystallographica, Section E'
_journal_year     2016
_journal_volume     72
_journal_issue      7
_journal_page_first     955
_journal_page_last     958
_journal_paper_category     GO
_journal_paper_doi     10.1107/S2056989016009300
_journal_coeditor_code     BG2587
_publ_contact_author_name     'Sarah K. Zingles'
_publ_contact_author_address
;
Department of Chemistry and Physics
Armstrong State University
11935 Abercorn Street
Savannah GA, 31419
USA
;
_publ_contact_author_email     'Sarah.Zingles@armstrong.edu'
_publ_contact_author_fax     '912.344.3432'
_publ_contact_author_phone     '912.344.2663'
_publ_section_title
;\
Crystal structure of
(<i>E</i>)-2-[(2-bromopyridin-3-yl)methylidene]-6-methoxy-3,4-\
dihydronaphthalen-1(2<i>H</i>)-one and
3-[(<i>E</i>)-(6-methoxy-1-oxo-1,2,3,4-tetrahydronaphthalen-2-ylidene)methyl]\
pyridin-2(1<i>H</i>)-one
;
_publ_section_title_footnote     .
loop_
    _publ_author_name
    _publ_author_footnote
    _publ_author_address
    'Sarah K. Zingales' .
;
Armstrong State University
11935 Abercorn St. Savanah GA 31419
USA
;
    'Morgan E. Moore' .
;
Armstrong State University
11935 Abercorn St. Savanah GA 31419
USA
;
    'Andrew D. Goetz' .
;
Armstrong State University
11935 Abercorn St. Savanah GA 31419
USA
;
    'Clifford W. Padgett' .
;
Armstrong State University
11935 Abercorn St. Savanah GA 31419
USA
;
_publ_section_synopsis
;
The title compounds C~17~H~14~BrNO~2~ (I), and C~17~H~15~NO~3~ (II), were
obtained from the reaction of 6-methoxy-3,4-dihydro-2<i>H</i>-naphthalen-1-one
and 2-bromonicotinaldehyde in ethanol. Compound (I) was the expected product
and compound (II) was the oxidation product from air exposure.
;
data_I
_database_code_depnum_ccdc_archive 'CCDC 1484123'
_chemical_name_systematic
;\
(<i>E</i>)-2-[(2-Bromopyridin-3-yl)methylidene]-6-methoxy-3,4-\
dihydronaphthalen-1(2<i>H</i>)-one
;
_chemical_formula_moiety     'C17 H14 Br N O2'
_chemical_formula_sum     'C17 H14 Br N O2'
_chemical_formula_iupac     'C17 H14 Br N O2'
_chemical_formula_weight     344.21
_chemical_melting_point     ?
_symmetry_cell_setting     monoclinic
_symmetry_space_group_name_H-M     'P 1 21/c 1'
_symmetry_space_group_name_Hall     '-P 2ybc'
loop_
    _symmetry_equiv_pos_site_id
    _symmetry_equiv_pos_as_xyz
    1 '+X,+Y,+Z'
    2 '-X,1/2+Y,1/2-Z'
    3 '-X,-Y,-Z'
    4 '+X,1/2-Y,1/2+Z'
_cell_length_a     8.885(8)
_cell_length_b     14.253(13)
_cell_length_c     11.583(11)
_cell_angle_alpha     90.0000
_cell_angle_beta     92.760(9)
_cell_angle_gamma     90.0000
_cell_volume     1465(3)
_cell_formula_units_Z     4
_cell_measurement_reflns_used     3472
_cell_measurement_theta_min     2.30
_cell_measurement_theta_max     27.50
_cell_measurement_temperature     173
_exptl_crystal_description     prism
_exptl_crystal_colour     dark-purple/brown
_exptl_crystal_size_max     0.450
_exptl_crystal_size_mid     0.300
_exptl_crystal_size_min     0.100
_exptl_crystal_density_diffrn     1.560
_exptl_crystal_density_meas     ?
_exptl_crystal_density_method     'not measured'
_exptl_crystal_F_000     696.00
_exptl_absorpt_coefficient_mu     2.817
_exptl_absorpt_correction_type     multi-scan
_exptl_absorpt_process_details
;
(<i>REQAB</i>; Rigaku, 1998)
;
_exptl_absorpt_correction_T_min     0.587
_exptl_absorpt_correction_T_max     0.754
_diffrn_ambient_temperature     173
_diffrn_radiation_type     'Mo K\a'
_diffrn_radiation_wavelength     0.71075
_diffrn_measurement_device_type     'Rigaku XtaLAB mini'
_diffrn_measurement_method     \w
_diffrn_detector_area_resol_mean     6.827
_diffrn_reflns_number     15395
_diffrn_reflns_av_R_equivalents     0.0563
_diffrn_reflns_theta_max     27.53
_diffrn_reflns_theta_full     27.53
_diffrn_measured_fraction_theta_max     0.995
_diffrn_measured_fraction_theta_full     0.995
_diffrn_reflns_limit_h_min     -11
_diffrn_reflns_limit_h_max     11
_diffrn_reflns_limit_k_min     -18
_diffrn_reflns_limit_k_max     18
_diffrn_reflns_limit_l_min     -15
_diffrn_reflns_limit_l_max     15
_diffrn_standards_number     0
_diffrn_standards_interval_count     .
_diffrn_standards_decay_%     ?
_refine_special_details
;
    Refinement was performed using all reflections. The weighted
    R-factor (wR) and goodness of fit (S) are based on F^2^.
    R-factor (gt) are based on F. The threshold expression of
    F^2^ > 2.0 sigma(F^2^) is used only for calculating R-factor (gt).
;
_reflns_number_total     3363
_reflns_number_gt     2583
_reflns_threshold_expression     F^2^>2.0\s(F^2^)
_refine_ls_structure_factor_coef     Fsqd
_refine_ls_R_factor_gt     0.0406
_refine_ls_wR_factor_ref     0.0877
_refine_ls_goodness_of_fit_ref     0.985
_refine_ls_number_reflns     3363
_refine_ls_number_parameters     190
_refine_ls_number_restraints     0
_refine_ls_hydrogen_treatment     constr
_refine_ls_weighting_scheme     calc
_refine_ls_weighting_details
            'w = 1/[\s^2^(Fo^2^)+(0.0211P)^2^+1.2385P] where P=(Fo^2^+2Fc^2^)/3'
_atom_sites_solution_hydrogens     geom
_atom_sites_solution_primary     direct
_atom_sites_solution_secondary     difmap
_refine_ls_shift/su_max     0.001
_refine_diff_density_max     0.260
_refine_diff_density_min     -0.460
_refine_ls_extinction_method     none
_refine_ls_extinction_coef     ?
loop_
    _atom_type_symbol
    _atom_type_description
    _atom_type_scat_dispersion_real
    _atom_type_scat_dispersion_imag
    _atom_type_scat_source
    'C' 'C' 0.0033 0.0016
;
International Tables for Crystallography
(1992, Vol. C, Tables 4.2.6.8 and 6.1.1.4)
;
    'H' 'H' 0.0000 0.0000
;
International Tables for Crystallography
(1992, Vol. C, Table 6.1.1.4)
;
    'Br' 'Br' -0.2901 2.4595
;
International Tables for Crystallography
(1992, Vol. C, Tables 4.2.6.8 and 6.1.1.4)
;
    'N' 'N' 0.0061 0.0033
;
International Tables for Crystallography
(1992, Vol. C, Tables 4.2.6.8 and 6.1.1.4)
;
    'O' 'O' 0.0106 0.0060
;
International Tables for Crystallography
(1992, Vol. C, Tables 4.2.6.8 and 6.1.1.4)
;
_computing_data_collection
;
<i>CrystalClear-SM Expert</i> (Rigaku, 2011)
;
_computing_cell_refinement
;
<i>CrystalClear-SM Expert</i> (Rigaku, 2011)
;
_computing_data_reduction
;
<i>CrystalClear-SM Expert</i> (Rigaku, 2011)
;
_computing_structure_solution
;
SHELXS97 (Sheldrick, 2008)
;
_computing_structure_refinement
;
SHELXL97 (Sheldrick, 2008)
;
_computing_molecular_graphics
;
CrystalStructure (Rigaku, 2011)
;
_computing_publication_material
;
CrystalStructure (Rigaku, 2011)
;
loop_
    _atom_site_type_symbol
    _atom_site_label
    _atom_site_fract_x
    _atom_site_fract_y
    _atom_site_fract_z
    _atom_site_U_iso_or_equiv
    _atom_site_adp_type
    _atom_site_calc_flag
    _atom_site_refinement_flags
    _atom_site_occupancy
    _atom_site_symmetry_multiplicity
    _atom_site_disorder_assembly
    _atom_site_disorder_group
    Br Br1 -0.13688(4) 0.66365(2) 0.18318(3) 0.05196(12) Uani d . 1.0 4 . .
    O O1 0.4068(3) 0.77510(13) 0.2922(2) 0.0510(6) Uani d . 1.0 4 . .
    O O2 0.8298(3) 0.48452(15) 0.56282(19) 0.0521(6) Uani d . 1.0 4 . .
    N N1 -0.1337(3) 0.6115(2) -0.0441(3) 0.0519(7) Uani d . 1.0 4 . .
    C C1 -0.0406(4) 0.63829(19) 0.0420(3) 0.0399(7) Uani d . 1.0 4 . .
    C C2 -0.0701(5) 0.5917(3) -0.1437(3) 0.0569(9) Uani d . 1.0 4 . .
    C C3 0.0819(4) 0.5971(3) -0.1590(3) 0.0511(8) Uani d . 1.0 4 . .
    C C4 0.1750(4) 0.6256(2) -0.0669(3) 0.0441(8) Uani d . 1.0 4 . .
    C C5 0.1155(4) 0.64673(18) 0.0395(3) 0.0366(7) Uani d . 1.0 4 . .
    C C6 0.2119(4) 0.67894(19) 0.1378(3) 0.0382(7) Uani d . 1.0 4 . .
    C C7 0.3472(3) 0.64406(18) 0.1728(3) 0.0355(7) Uani d . 1.0 4 . .
    C C8 0.4221(4) 0.55788(19) 0.1273(3) 0.0397(7) Uani d . 1.0 4 . .
    C C9 0.4650(4) 0.49170(19) 0.2271(3) 0.0431(7) Uani d . 1.0 4 . .
    C C10 0.5546(3) 0.53914(19) 0.3242(3) 0.0349(7) Uani d . 1.0 4 . .
    C C11 0.5366(3) 0.63552(18) 0.3440(3) 0.0352(7) Uani d . 1.0 4 . .
    C C12 0.4297(3) 0.69188(19) 0.2712(3) 0.0380(7) Uani d . 1.0 4 . .
    C C13 0.6523(3) 0.48629(19) 0.3960(3) 0.0370(7) Uani d . 1.0 4 . .
    C C14 0.7322(4) 0.5294(2) 0.4867(3) 0.0411(7) Uani d . 1.0 4 . .
    C C15 0.7157(4) 0.6258(3) 0.5061(3) 0.0477(8) Uani d . 1.0 4 . .
    C C16 0.6194(4) 0.6772(2) 0.4356(3) 0.0447(8) Uani d . 1.0 4 . .
    C C17 0.8613(4) 0.3880(3) 0.5410(3) 0.0539(9) Uani d . 1.0 4 . .
    H H2 -0.1340 0.5728 -0.2077 0.0683 Uiso calc R 1.0 4 . .
    H H3 0.1219 0.5817 -0.2311 0.0613 Uiso calc R 1.0 4 . .
    H H4 0.2804 0.6309 -0.0758 0.0530 Uiso calc R 1.0 4 . .
    H H6 0.1750 0.7297 0.1814 0.0459 Uiso calc R 1.0 4 . .
    H H8A 0.5135 0.5761 0.0871 0.0476 Uiso calc R 1.0 4 . .
    H H8B 0.3525 0.5256 0.0710 0.0476 Uiso calc R 1.0 4 . .
    H H9A 0.3720 0.4651 0.2576 0.0517 Uiso calc R 1.0 4 . .
    H H9B 0.5248 0.4391 0.1975 0.0517 Uiso calc R 1.0 4 . .
    H H13 0.6639 0.4210 0.3828 0.0445 Uiso calc R 1.0 4 . .
    H H15 0.7712 0.6553 0.5682 0.0572 Uiso calc R 1.0 4 . .
    H H16 0.6088 0.7425 0.4493 0.0536 Uiso calc R 1.0 4 . .
    H H17A 0.9360 0.3650 0.5993 0.0646 Uiso calc R 1.0 4 . .
    H H17B 0.9011 0.3816 0.4640 0.0646 Uiso calc R 1.0 4 . .
    H H17C 0.7684 0.3513 0.5450 0.0646 Uiso calc R 1.0 4 . .
loop_
    _atom_site_aniso_label
    _atom_site_aniso_U_11
    _atom_site_aniso_U_22
    _atom_site_aniso_U_33
    _atom_site_aniso_U_12
    _atom_site_aniso_U_13
    _atom_site_aniso_U_23
    Br1 0.04010(19) 0.0613(3) 0.0558(3) 0.01067(15) 0.01591(15) 0.01474(16)
    O1 0.0488(14) 0.0315(12) 0.0735(16) 0.0008(9) 0.0093(12) -0.0123(11)
    O2 0.0533(14) 0.0551(14) 0.0471(13) 0.0012(11) -0.0050(11) -0.0050(11)
    N1 0.0415(16) 0.0614(18) 0.0525(17) -0.0020(13) -0.0003(14) 0.0138(14)
    C1 0.0361(16) 0.0365(16) 0.0479(18) 0.0030(12) 0.0094(14) 0.0138(13)
    C2 0.062(3) 0.063(3) 0.045(2) -0.0061(18) -0.0079(17) 0.0126(17)
    C3 0.061(3) 0.051(2) 0.0415(18) 0.0011(16) 0.0087(16) 0.0097(15)
    C4 0.0470(19) 0.0387(17) 0.0478(19) -0.0008(14) 0.0126(15) 0.0097(14)
    C5 0.0355(16) 0.0307(15) 0.0443(17) 0.0021(11) 0.0084(13) 0.0097(12)
    C6 0.0387(17) 0.0308(15) 0.0462(17) -0.0009(12) 0.0131(14) 0.0029(12)
    C7 0.0348(16) 0.0294(14) 0.0434(17) -0.0018(11) 0.0130(13) -0.0027(12)
    C8 0.0348(16) 0.0411(17) 0.0436(17) 0.0037(12) 0.0052(13) -0.0104(13)
    C9 0.0448(18) 0.0315(15) 0.0525(19) 0.0045(13) -0.0029(15) -0.0117(14)
    C10 0.0304(15) 0.0348(15) 0.0406(16) -0.0043(11) 0.0111(12) -0.0073(12)
    C11 0.0301(15) 0.0323(14) 0.0439(17) -0.0047(11) 0.0103(13) -0.0085(12)
    C12 0.0347(16) 0.0307(15) 0.0499(18) -0.0049(12) 0.0162(13) -0.0085(13)
    C13 0.0341(16) 0.0346(15) 0.0432(16) -0.0048(12) 0.0103(13) -0.0059(13)
    C14 0.0366(16) 0.0471(18) 0.0404(17) -0.0030(13) 0.0098(13) -0.0049(14)
    C15 0.0425(19) 0.0508(19) 0.0498(19) -0.0093(15) 0.0016(15) -0.0161(15)
    C16 0.0418(18) 0.0391(17) 0.0543(19) -0.0063(13) 0.0124(15) -0.0162(14)
    C17 0.054(3) 0.058(3) 0.049(2) 0.0080(17) 0.0013(16) 0.0003(16)
loop_
    _geom_bond_atom_site_label_1
    _geom_bond_atom_site_label_2
    _geom_bond_site_symmetry_1
    _geom_bond_site_symmetry_2
    _geom_bond_distance
    _geom_bond_publ_flag
    Br1 C1 . . 1.916(4) .
    O1 C12 . . 1.230(4) .
    O2 C14 . . 1.366(4) .
    O2 C17 . . 1.428(4) .
    N1 C1 . . 1.322(4) .
    N1 C2 . . 1.339(5) .
    C1 C5 . . 1.394(5) .
    C2 C3 . . 1.373(6) .
    C3 C4 . . 1.379(5) .
    C4 C5 . . 1.396(5) .
    C5 C6 . . 1.466(4) .
    C6 C7 . . 1.345(4) .
    C7 C8 . . 1.504(4) .
    C7 C12 . . 1.490(4) .
    C8 C9 . . 1.526(5) .
    C9 C10 . . 1.507(4) .
    C10 C11 . . 1.403(4) .
    C10 C13 . . 1.394(4) .
    C11 C12 . . 1.477(4) .
    C11 C16 . . 1.395(5) .
    C13 C14 . . 1.383(5) .
    C14 C15 . . 1.400(5) .
    C15 C16 . . 1.367(5) .
    C2 H2 . . 0.950 no
    C3 H3 . . 0.950 no
    C4 H4 . . 0.950 no
    C6 H6 . . 0.950 no
    C8 H8A . . 0.990 no
    C8 H8B . . 0.990 no
    C9 H9A . . 0.990 no
    C9 H9B . . 0.990 no
    C13 H13 . . 0.950 no
    C15 H15 . . 0.950 no
    C16 H16 . . 0.950 no
    C17 H17A . . 0.980 no
    C17 H17B . . 0.980 no
    C17 H17C . . 0.980 no
loop_
    _geom_contact_atom_site_label_1
    _geom_contact_atom_site_label_2
    _geom_contact_distance
    _geom_contact_site_symmetry_1
    _geom_contact_site_symmetry_2
    _geom_contact_publ_flag
    Br1 C6 3.175(5) . . no
    O1 C6 2.788(4) . . no
    O1 C16 2.824(4) . . no
    O2 C16 3.597(5) . . no
    N1 C4 2.776(5) . . no
    C1 C3 2.682(5) . . no
    C2 C5 2.739(5) . . no
    C4 C7 3.115(5) . . no
    C4 C8 3.215(5) . . no
    C5 C8 3.129(5) . . no
    C7 C10 2.898(5) . . no
    C8 C11 2.883(5) . . no
    C9 C12 2.918(5) . . no
    C10 C15 2.779(5) . . no
    C11 C14 2.786(5) . . no
    C13 C16 2.777(5) . . no
    C13 C17 2.816(5) . . no
    Br1 C11 3.545(4) . 1_455 no
    O1 C3 3.482(5) . 4_565 no
    O1 C4 3.039(5) . 4_565 no
    O1 C9 3.302(5) . 2_655 no
    O2 O2 3.447(5) . 3_766 no
    O2 C17 3.549(5) . 3_766 no
    C3 O1 3.482(5) . 4_564 no
    C4 O1 3.039(5) . 4_564 no
    C5 C17 3.572(6) . 2_655 no
    C9 O1 3.302(5) . 2_645 no
    C10 C14 3.576(5) . 3_666 no
    C11 Br1 3.545(4) . 1_655 no
    C14 C10 3.576(5) . 3_666 no
    C17 O2 3.549(5) . 3_766 no
    C17 C5 3.572(6) . 2_645 no
    Br1 H6 2.9275 . . no
    O1 H6 2.4600 . . no
    O1 H16 2.5365 . . no
    O2 H13 2.6545 . . no
    O2 H15 2.4904 . . no
    N1 H3 3.2414 . . no
    C1 H2 3.1134 . . no
    C1 H4 3.2223 . . no
    C1 H6 2.7708 . . no
    C2 H4 3.2239 . . no
    C4 H2 3.2145 . . no
    C4 H6 3.2363 . . no
    C4 H8A 3.4942 . . no
    C4 H8B 2.6124 . . no
    C5 H3 3.2719 . . no
    C5 H8B 2.7337 . . no
    C6 H4 2.6663 . . no
    C6 H8A 3.1347 . . no
    C6 H8B 2.6513 . . no
    C7 H4 2.9181 . . no
    C7 H9A 2.7383 . . no
    C7 H9B 3.3265 . . no
    C8 H4 2.8141 . . no
    C8 H6 3.3683 . . no
    C9 H13 2.6622 . . no
    C10 H8A 2.8022 . . no
    C10 H8B 3.3699 . . no
    C10 H16 3.2663 . . no
    C11 H8A 3.0904 . . no
    C11 H9A 2.9829 . . no
    C11 H9B 3.2731 . . no
    C11 H13 3.2840 . . no
    C11 H15 3.2626 . . no
    C12 H6 2.5034 . . no
    C12 H8A 2.8241 . . no
    C12 H8B 3.3631 . . no
    C12 H9A 3.2750 . . no
    C12 H16 2.6445 . . no
    C13 H9A 2.9123 . . no
    C13 H9B 2.6028 . . no
    C13 H15 3.2694 . . no
    C13 H17B 2.7501 . . no
    C13 H17C 2.7511 . . no
    C14 H16 3.2512 . . no
    C14 H17A 3.2009 . . no
    C14 H17B 2.6071 . . no
    C14 H17C 2.6424 . . no
    C15 H13 3.2725 . . no
    C17 H13 2.5192 . . no
    H2 H3 2.3066 . . no
    H3 H4 2.3381 . . no
    H4 H6 3.4655 . . no
    H4 H8A 2.8438 . . no
    H4 H8B 2.3341 . . no
    H6 H8B 3.5753 . . no
    H8A H9A 2.8675 . . no
    H8A H9B 2.3336 . . no
    H8B H9A 2.3265 . . no
    H8B H9B 2.4075 . . no
    H9A H13 2.9774 . . no
    H9B H13 2.4383 . . no
    H13 H17A 3.4907 . . no
    H13 H17B 2.3340 . . no
    H13 H17C 2.2821 . . no
    H15 H16 2.3091 . . no
    Br1 H3 3.5417 . 3_565 no
    Br1 H8A 3.4801 . 1_455 no
    Br1 H15 2.9998 . 4_464 no
    Br1 H17A 3.0445 . 3_666 no
    O1 H3 3.2529 . 4_565 no
    O1 H4 2.3578 . 4_565 no
    O1 H9A 3.4120 . 2_655 no
    O1 H9B 2.4164 . 2_655 no
    O1 H13 2.9497 . 2_655 no
    O1 H17C 3.0841 . 3_666 no
    O2 H2 2.9448 . 1_656 no
    O2 H9A 2.9006 . 3_666 no
    O2 H17A 3.5822 . 3_766 no
    O2 H17B 3.0868 . 3_766 no
    N1 H8A 3.5846 . 1_455 no
    N1 H8B 2.7636 . 3_565 no
    N1 H9A 3.3590 . 3_565 no
    N1 H16 3.0906 . 4_464 no
    C1 H15 3.4050 . 4_464 no
    C2 H8B 3.1634 . 3_565 no
    C2 H9A 3.0408 . 3_565 no
    C3 H6 3.2152 . 4_564 no
    C3 H9B 3.5819 . 3_665 no
    C3 H13 3.5284 . 3_665 no
    C3 H17B 3.5563 . 3_665 no
    C4 H6 3.5709 . 4_564 no
    C4 H9B 3.2624 . 3_665 no
    C4 H17A 3.5660 . 2_655 no
    C4 H17C 3.2643 . 2_655 no
    C5 H17A 3.5209 . 2_655 no
    C5 H17B 3.3507 . 2_655 no
    C5 H17C 3.2590 . 2_655 no
    C6 H17A 3.4317 . 3_666 no
    C6 H17B 3.2597 . 2_655 no
    C6 H17C 3.2537 . 2_655 no
    C7 H17C 3.4744 . 3_666 no
    C8 H2 3.3343 . 3_565 no
    C8 H8A 3.2064 . 3_665 no
    C8 H8B 3.3383 . 3_665 no
    C9 H2 3.0789 . 3_565 no
    C9 H4 3.4093 . 3_665 no
    C10 H3 3.5613 . 3_665 no
    C11 H17C 3.0608 . 3_666 no
    C12 H4 3.3921 . 4_565 no
    C12 H9B 3.5629 . 2_655 no
    C12 H17C 2.8936 . 3_666 no
    C13 H3 2.9961 . 3_665 no
    C14 H9A 3.1465 . 3_666 no
    C14 H17A 3.4966 . 3_766 no
    C14 H17B 3.5174 . 3_766 no
    C15 H2 3.5940 . 1_656 no
    C15 H9A 3.1588 . 3_666 no
    C15 H17A 3.3838 . 3_766 no
    C15 H17B 3.4081 . 3_766 no
    C16 H17C 3.4878 . 3_666 no
    C17 H6 3.4285 . 2_645 no
    H2 O2 2.9448 . 1_454 no
    H2 C8 3.3343 . 3_565 no
    H2 C9 3.0789 . 3_565 no
    H2 C15 3.5940 . 1_454 no
    H2 H8B 2.9228 . 3_565 no
    H2 H9A 2.2314 . 3_565 no
    H2 H9B 3.4838 . 3_565 no
    H2 H15 2.9364 . 1_454 no
    H3 Br1 3.5417 . 3_565 no
    H3 O1 3.2529 . 4_564 no
    H3 C10 3.5613 . 3_665 no
    H3 C13 2.9961 . 3_665 no
    H3 H6 2.9190 . 4_564 no
    H3 H9B 3.1583 . 3_665 no
    H3 H13 2.6509 . 3_665 no
    H3 H17B 2.7453 . 3_665 no
    H4 O1 2.3578 . 4_564 no
    H4 C9 3.4093 . 3_665 no
    H4 C12 3.3921 . 4_564 no
    H4 H6 3.5320 . 4_564 no
    H4 H8A 3.4784 . 3_665 no
    H4 H9B 2.4924 . 3_665 no
    H4 H16 3.4309 . 4_564 no
    H4 H17C 3.1940 . 2_655 no
    H6 C3 3.2152 . 4_565 no
    H6 C4 3.5709 . 4_565 no
    H6 C17 3.4285 . 2_655 no
    H6 H3 2.9190 . 4_565 no
    H6 H4 3.5320 . 4_565 no
    H6 H13 3.1833 . 2_655 no
    H6 H17A 3.0803 . 3_666 no
    H6 H17B 2.8049 . 2_655 no
    H6 H17C 3.2031 . 2_655 no
    H6 H17C 3.3881 . 3_666 no
    H8A Br1 3.4801 . 1_655 no
    H8A N1 3.5846 . 1_655 no
    H8A C8 3.2064 . 3_665 no
    H8A H4 3.4784 . 3_665 no
    H8A H8A 2.9651 . 3_665 no
    H8A H8B 2.6613 . 3_665 no
    H8A H9B 3.3050 . 3_665 no
    H8A H16 3.1746 . 4_564 no
    H8B N1 2.7636 . 3_565 no
    H8B C2 3.1634 . 3_565 no
    H8B C8 3.3383 . 3_665 no
    H8B H2 2.9228 . 3_565 no
    H8B H8A 2.6613 . 3_665 no
    H8B H8B 3.2432 . 3_665 no
    H8B H9B 3.3817 . 3_665 no
    H9A O1 3.4120 . 2_645 no
    H9A O2 2.9006 . 3_666 no
    H9A N1 3.3590 . 3_565 no
    H9A C2 3.0408 . 3_565 no
    H9A C14 3.1465 . 3_666 no
    H9A C15 3.1588 . 3_666 no
    H9A H2 2.2314 . 3_565 no
    H9A H15 2.9801 . 3_666 no
    H9B O1 2.4164 . 2_645 no
    H9B C3 3.5819 . 3_665 no
    H9B C4 3.2624 . 3_665 no
    H9B C12 3.5629 . 2_645 no
    H9B H2 3.4838 . 3_565 no
    H9B H3 3.1583 . 3_665 no
    H9B H4 2.4924 . 3_665 no
    H9B H8A 3.3050 . 3_665 no
    H9B H8B 3.3817 . 3_665 no
    H9B H16 3.4571 . 2_645 no
    H13 O1 2.9497 . 2_645 no
    H13 C3 3.5284 . 3_665 no
    H13 H3 2.6509 . 3_665 no
    H13 H6 3.1833 . 2_645 no
    H15 Br1 2.9998 . 4_665 no
    H15 C1 3.4050 . 4_665 no
    H15 H2 2.9364 . 1_656 no
    H15 H9A 2.9801 . 3_666 no
    H15 H17A 3.3316 . 3_766 no
    H15 H17B 3.0003 . 3_766 no
    H16 N1 3.0906 . 4_665 no
    H16 H4 3.4309 . 4_565 no
    H16 H8A 3.1746 . 4_565 no
    H16 H9B 3.4571 . 2_655 no
    H17A Br1 3.0445 . 3_666 no
    H17A O2 3.5822 . 3_766 no
    H17A C4 3.5660 . 2_645 no
    H17A C5 3.5209 . 2_645 no
    H17A C6 3.4317 . 3_666 no
    H17A C14 3.4966 . 3_766 no
    H17A C15 3.3838 . 3_766 no
    H17A H6 3.0803 . 3_666 no
    H17A H15 3.3316 . 3_766 no
    H17B O2 3.0868 . 3_766 no
    H17B C3 3.5563 . 3_665 no
    H17B C5 3.3507 . 2_645 no
    H17B C6 3.2597 . 2_645 no
    H17B C14 3.5174 . 3_766 no
    H17B C15 3.4081 . 3_766 no
    H17B H3 2.7453 . 3_665 no
    H17B H6 2.8049 . 2_645 no
    H17B H15 3.0003 . 3_766 no
    H17C O1 3.0841 . 3_666 no
    H17C C4 3.2643 . 2_645 no
    H17C C5 3.2590 . 2_645 no
    H17C C6 3.2537 . 2_645 no
    H17C C7 3.4744 . 3_666 no
    H17C C11 3.0608 . 3_666 no
    H17C C12 2.8936 . 3_666 no
    H17C C16 3.4878 . 3_666 no
    H17C H4 3.1940 . 2_645 no
    H17C H6 3.2031 . 2_645 no
    H17C H6 3.3881 . 3_666 no
loop_
    _geom_angle_atom_site_label_1
    _geom_angle_atom_site_label_2
    _geom_angle_atom_site_label_3
    _geom_angle_site_symmetry_1
    _geom_angle_site_symmetry_2
    _geom_angle_site_symmetry_3
    _geom_angle
    _geom_angle_publ_flag
    C14 O2 C17 . . . 117.4(3) .
    C1 N1 C2 . . . 115.9(3) .
    Br1 C1 N1 . . . 114.2(3) .
    Br1 C1 C5 . . . 119.2(3) .
    N1 C1 C5 . . . 126.6(3) .
    N1 C2 C3 . . . 123.9(4) .
    C2 C3 C4 . . . 118.3(4) .
    C3 C4 C5 . . . 120.5(3) .
    C1 C5 C4 . . . 114.8(3) .
    C1 C5 C6 . . . 123.7(3) .
    C4 C5 C6 . . . 121.4(3) .
    C5 C6 C7 . . . 126.8(3) .
    C6 C7 C8 . . . 126.9(3) .
    C6 C7 C12 . . . 117.4(3) .
    C8 C7 C12 . . . 115.6(3) .
    C7 C8 C9 . . . 109.8(3) .
    C8 C9 C10 . . . 113.1(3) .
    C9 C10 C11 . . . 120.1(3) .
    C9 C10 C13 . . . 119.6(3) .
    C11 C10 C13 . . . 120.3(3) .
    C10 C11 C12 . . . 121.0(3) .
    C10 C11 C16 . . . 118.7(3) .
    C12 C11 C16 . . . 120.3(3) .
    O1 C12 C7 . . . 120.8(3) .
    O1 C12 C11 . . . 121.3(3) .
    C7 C12 C11 . . . 117.8(3) .
    C10 C13 C14 . . . 119.7(3) .
    O2 C14 C13 . . . 124.7(3) .
    O2 C14 C15 . . . 115.1(3) .
    C13 C14 C15 . . . 120.3(3) .
    C14 C15 C16 . . . 119.8(3) .
    C11 C16 C15 . . . 121.2(3) .
    N1 C2 H2 . . . 118.055 no
    C3 C2 H2 . . . 118.055 no
    C2 C3 H3 . . . 120.838 no
    C4 C3 H3 . . . 120.843 no
    C3 C4 H4 . . . 119.759 no
    C5 C4 H4 . . . 119.753 no
    C5 C6 H6 . . . 116.619 no
    C7 C6 H6 . . . 116.628 no
    C7 C8 H8A . . . 109.712 no
    C7 C8 H8B . . . 109.712 no
    C9 C8 H8A . . . 109.713 no
    C9 C8 H8B . . . 109.719 no
    H8A C8 H8B . . . 108.195 no
    C8 C9 H9A . . . 108.968 no
    C8 C9 H9B . . . 108.968 no
    C10 C9 H9A . . . 108.972 no
    C10 C9 H9B . . . 108.971 no
    H9A C9 H9B . . . 107.765 no
    C10 C13 H13 . . . 120.158 no
    C14 C13 H13 . . . 120.170 no
    C14 C15 H15 . . . 120.081 no
    C16 C15 H15 . . . 120.079 no
    C11 C16 H16 . . . 119.393 no
    C15 C16 H16 . . . 119.404 no
    O2 C17 H17A . . . 109.466 no
    O2 C17 H17B . . . 109.477 no
    O2 C17 H17C . . . 109.473 no
    H17A C17 H17B . . . 109.467 no
    H17A C17 H17C . . . 109.469 no
    H17B C17 H17C . . . 109.476 no
loop_
    _geom_torsion_atom_site_label_1
    _geom_torsion_atom_site_label_2
    _geom_torsion_atom_site_label_3
    _geom_torsion_atom_site_label_4
    _geom_torsion_site_symmetry_1
    _geom_torsion_site_symmetry_2
    _geom_torsion_site_symmetry_3
    _geom_torsion_site_symmetry_4
    _geom_torsion
    _geom_torsion_publ_flag
    C17 O2 C14 C13 . . . . 5.8(4) no
    C17 O2 C14 C15 . . . . -174.6(3) no
    C1 N1 C2 C3 . . . . 0.6(5) no
    C2 N1 C1 Br1 . . . . -179.0(3) no
    C2 N1 C1 C5 . . . . -0.8(5) no
    Br1 C1 C5 C4 . . . . 179.22(15) no
    Br1 C1 C5 C6 . . . . -3.3(4) no
    N1 C1 C5 C4 . . . . 1.1(4) no
    N1 C1 C5 C6 . . . . 178.6(3) no
    N1 C2 C3 C4 . . . . -0.7(5) no
    C2 C3 C4 C5 . . . . 1.1(5) no
    C3 C4 C5 C1 . . . . -1.2(4) no
    C3 C4 C5 C6 . . . . -178.7(3) no
    C1 C5 C6 C7 . . . . 139.3(3) no
    C4 C5 C6 C7 . . . . -43.4(4) no
    C5 C6 C7 C8 . . . . -7.3(5) no
    C5 C6 C7 C12 . . . . 176.3(3) no
    C6 C7 C8 C9 . . . . -125.8(3) no
    C6 C7 C12 O1 . . . . -25.6(4) no
    C6 C7 C12 C11 . . . . 152.9(3) no
    C8 C7 C12 O1 . . . . 157.5(3) no
    C8 C7 C12 C11 . . . . -23.9(4) no
    C12 C7 C8 C9 . . . . 50.7(3) no
    C7 C8 C9 C10 . . . . -52.0(3) no
    C8 C9 C10 C11 . . . . 27.9(4) no
    C8 C9 C10 C13 . . . . -153.9(3) no
    C9 C10 C11 C12 . . . . 0.4(4) no
    C9 C10 C11 C16 . . . . 179.0(3) no
    C9 C10 C13 C14 . . . . -178.6(3) no
    C11 C10 C13 C14 . . . . -0.4(4) no
    C13 C10 C11 C12 . . . . -177.9(3) no
    C13 C10 C11 C16 . . . . 0.8(4) no
    C10 C11 C12 O1 . . . . 175.7(3) no
    C10 C11 C12 C7 . . . . -2.8(4) no
    C10 C11 C16 C15 . . . . -0.6(5) no
    C12 C11 C16 C15 . . . . 178.1(3) no
    C16 C11 C12 O1 . . . . -2.9(5) no
    C16 C11 C12 C7 . . . . 178.5(3) no
    C10 C13 C14 O2 . . . . 179.4(3) no
    C10 C13 C14 C15 . . . . -0.2(5) no
    O2 C14 C15 C16 . . . . -179.3(3) no
    C13 C14 C15 C16 . . . . 0.4(5) no
    C14 C15 C16 C11 . . . . 0.0(5) no
_iucr_refine_instructions_details
;
TITL X520
CELL  0.71075 8.88500 14.25300 11.58300 90.000 92.760 90.000
ZERR  4 0.00900 0.01300 0.01200 0.000 0.009 0.000
LATT 1
SYMM    -X, .50+Y, .50-Z
SFAC C H BR N O
UNIT 68 56 4 4 8
SHEL 99999.000000 0.000000
OMIT    -3  13   3
OMIT    -4  11   4
OMIT    -6   6  12
L.S. 5
FMAP 2
PLAN -25
WPDB -2
HTAB
BOND $H
CONF
LIST 4
TEMP -100.0
ACTA
SIZE 0.450 0.300 0.100
WGHT    0.021100    1.238500
FVAR       1.01013
BR1   3   -0.136881    0.663653    0.183177    11.00000    0.04010    0.06128 =
         0.05580    0.01474    0.01591    0.01067
O1    5    0.406795    0.775103    0.292178    11.00000    0.04875    0.03150 =
         0.07349   -0.01225    0.00933    0.00081
O2    5    0.829819    0.484520    0.562820    11.00000    0.05330    0.05510 =
         0.04709   -0.00497   -0.00498    0.00121
N1    4   -0.133744    0.611495   -0.044143    11.00000    0.04154    0.06140 =
         0.05252    0.01381   -0.00030   -0.00201
C1    1   -0.040615    0.638286    0.042018    11.00000    0.03609    0.03651 =
         0.04790    0.01379    0.00943    0.00297
C2    1   -0.070139    0.591725   -0.143752    11.00000    0.06165    0.06343 =
         0.04469    0.01263   -0.00790   -0.00614
AFIX  43
H2    2   -0.134010    0.572828   -0.207684    11.00000   -1.20000
AFIX   0
C3    1    0.081870    0.597138   -0.158981    11.00000    0.06098    0.05131 =
         0.04152    0.00973    0.00867    0.00108
AFIX  43
H3    2    0.121930    0.581665   -0.231137    11.00000   -1.20000
AFIX   0
C4    1    0.174990    0.625615   -0.066860    11.00000    0.04699    0.03870 =
         0.04775    0.00971    0.01259   -0.00085
AFIX  43
H4    2    0.280370    0.630902   -0.075831    11.00000   -1.20000
AFIX   0
C5    1    0.115505    0.646725    0.039475    11.00000    0.03545    0.03069 =
         0.04432    0.00966    0.00840    0.00211
C6    1    0.211886    0.678939    0.137838    11.00000    0.03874    0.03082 =
         0.04616    0.00286    0.01314   -0.00087
AFIX  43
H6    2    0.174970    0.729726    0.181432    11.00000   -1.20000
AFIX   0
C7    1    0.347152    0.644061    0.172783    11.00000    0.03478    0.02943 =
         0.04337   -0.00265    0.01301   -0.00176
C8    1    0.422071    0.557880    0.127297    11.00000    0.03475    0.04109 =
         0.04356   -0.01044    0.00516    0.00373
AFIX  23
H8A   2    0.513498    0.576097    0.087135    11.00000   -1.20000
H8B   2    0.352527    0.525626    0.070962    11.00000   -1.20000
AFIX   0
C9    1    0.464969    0.491697    0.227061    11.00000    0.04476    0.03148 =
         0.05252   -0.01165   -0.00286    0.00450
AFIX  23
H9A   2    0.371952    0.465122    0.257634    11.00000   -1.20000
H9B   2    0.524784    0.439066    0.197483    11.00000   -1.20000
AFIX   0
C10   1    0.554623    0.539142    0.324174    11.00000    0.03037    0.03476 =
         0.04060   -0.00730    0.01109   -0.00428
C11   1    0.536584    0.635515    0.343965    11.00000    0.03006    0.03232 =
         0.04391   -0.00850    0.01026   -0.00473
C12   1    0.429676    0.691882    0.271188    11.00000    0.03467    0.03070 =
         0.04990   -0.00852    0.01617   -0.00489
C13   1    0.652325    0.486286    0.396010    11.00000    0.03414    0.03459 =
         0.04323   -0.00590    0.01032   -0.00479
AFIX  43
H13   2    0.663940    0.420966    0.382765    11.00000   -1.20000
AFIX   0
C14   1    0.732253    0.529429    0.486651    11.00000    0.03662    0.04705 =
         0.04041   -0.00488    0.00978   -0.00299
C15   1    0.715657    0.625758    0.506106    11.00000    0.04251    0.05075 =
         0.04981   -0.01614    0.00163   -0.00934
AFIX  43
H15   2    0.771154    0.655278    0.568149    11.00000   -1.20000
AFIX   0
C16   1    0.619442    0.677203    0.435636    11.00000    0.04178    0.03905 =
         0.05426   -0.01624    0.01243   -0.00627
AFIX  43
H16   2    0.608772    0.742532    0.449305    11.00000   -1.20000
AFIX   0
C17   1    0.861284    0.388030    0.541045    11.00000    0.05414    0.05809 =
         0.04926    0.00031    0.00132    0.00795
AFIX  33
H17A  2    0.936002    0.364967    0.599263    11.00000   -1.20000
H17B  2    0.901045    0.381584    0.463981    11.00000   -1.20000
H17C  2    0.768393    0.351332    0.544949    11.00000   -1.20000
HKLF 4
REM  X520
REM R1 =  0.0406 for   2583 Fo > 4sig(Fo)  and  0.0591 for all   3363 data
REM    190 parameters refined using      0 restraints
END
WGHT      0.0252      0.5680
REM Highest difference peak  0.261,  deepest hole -0.464,  1-sigma level  0.063
Q1    1   0.0317  0.6424  0.0420  11.00000  0.05    0.26
Q2    1  -0.0587  0.6347  0.0941  11.00000  0.05    0.25
Q3    1  -0.1093  0.7250  0.2270  11.00000  0.05    0.25
Q4    1  -0.0670  0.6793  0.0783  11.00000  0.05    0.24
Q5    1   0.3746  0.6628  0.2248  11.00000  0.05    0.24
Q6    1  -0.2165  0.6098  0.2578  11.00000  0.05    0.24
Q7    1  -0.1838  0.7528  0.1558  11.00000  0.05    0.24
Q8    1  -0.1965  0.7377  0.1347  11.00000  0.05    0.24
Q9    1  -0.0742  0.7173  0.0996  11.00000  0.05    0.23
Q10   1   0.6208  0.5198  0.3390  11.00000  0.05    0.23
Q11   1   0.2955  0.6673  0.1436  11.00000  0.05    0.23
Q12   1  -0.0205  0.6743  0.2656  11.00000  0.05    0.22
Q13   1   0.8539  0.4876  0.6820  11.00000  0.05    0.22
Q14   1  -0.0242  0.5039 -0.0870  11.00000  0.05    0.21
Q15   1  -0.2901  0.5472  0.2320  11.00000  0.05    0.20
Q16   1   0.5455  0.5788  0.5441  11.00000  0.05    0.20
Q17   1  -0.2582  0.8031  0.1396  11.00000  0.05    0.20
Q18   1  -0.0037  0.7278  0.0423  11.00000  0.05    0.19
Q19   1   0.3398  0.7585  0.3251  11.00000  0.05    0.19
Q20   1  -0.2543  0.6265  0.3153  11.00000  0.05    0.19
Q21   1   0.3481  0.4696  0.0812  11.00000  0.05    0.19
Q22   1   0.1763  0.6555  0.0862  11.00000  0.05    0.19
Q23   1   0.5978  0.6398  0.0198  11.00000  0.05    0.19
Q24   1   0.3640  0.1509  0.6912  11.00000  0.05    0.18
Q25   1  -0.0742  0.7332 -0.1357  11.00000  0.05    0.18
;
data_II
_database_code_depnum_ccdc_archive 'CCDC 1484124'
_chemical_name_systematic
;\
3-[(<i>E</i>)-(6-Methoxy-1-oxo-1,2,3,4-tetrahydronaphthalen-2-\
ylidene)methyl]pyridin-2(1<i>H</i>)-one
;
_chemical_formula_moiety     'C17 H15 N O3'
_chemical_formula_sum     'C17 H15 N O3'
_chemical_formula_iupac     'C17 H15 N O3'
_chemical_formula_weight     281.31
_chemical_melting_point     ?
_symmetry_cell_setting     triclinic
_symmetry_space_group_name_H-M     'P -1'
_symmetry_space_group_name_Hall     '-P 1'
loop_
    _symmetry_equiv_pos_site_id
    _symmetry_equiv_pos_as_xyz
    1 '+X,+Y,+Z'
    2 '-X,-Y,-Z'
_cell_length_a     8.079(8)
_cell_length_b     12.296(12)
_cell_length_c     14.009(13)
_cell_angle_alpha     88.85(3)
_cell_angle_beta     76.969(16)
_cell_angle_gamma     89.43(3)
_cell_volume     1356(3)
_cell_formula_units_Z     4
_cell_measurement_reflns_used     3099
_cell_measurement_theta_min     1.70
_cell_measurement_theta_max     27.50
_cell_measurement_temperature     173
_exptl_crystal_description     prism
_exptl_crystal_colour     purple
_exptl_crystal_size_max     0.500
_exptl_crystal_size_mid     0.200
_exptl_crystal_size_min     0.200
_exptl_crystal_density_diffrn     1.378
_exptl_crystal_density_meas     ?
_exptl_crystal_density_method     'not measured'
_exptl_crystal_F_000     592.00
_exptl_absorpt_coefficient_mu     0.095
_exptl_absorpt_correction_type     multi-scan
_exptl_absorpt_process_details
;
(<i>REQAB</i>; Rigaku, 1998)
;
_exptl_absorpt_correction_T_min     0.808
_exptl_absorpt_correction_T_max     0.981
_diffrn_ambient_temperature     173
_diffrn_radiation_type     'Mo K\a'
_diffrn_radiation_wavelength     0.71075
_diffrn_measurement_device_type     'Rigaku XtaLAB mini'
_diffrn_measurement_method     \w
_diffrn_detector_area_resol_mean     6.827
_diffrn_reflns_number     14459
_diffrn_reflns_av_R_equivalents     0.0490
_diffrn_reflns_theta_max     27.48
_diffrn_reflns_theta_full     27.48
_diffrn_measured_fraction_theta_max     0.998
_diffrn_measured_fraction_theta_full     0.998
_diffrn_reflns_limit_h_min     -10
_diffrn_reflns_limit_h_max     10
_diffrn_reflns_limit_k_min     -15
_diffrn_reflns_limit_k_max     15
_diffrn_reflns_limit_l_min     -18
_diffrn_reflns_limit_l_max     18
_diffrn_standards_number     0
_diffrn_standards_interval_count     .
_diffrn_standards_decay_%     ?
_refine_special_details
;
    Refinement was performed using all reflections. The weighted
    R-factor (wR) and goodness of fit (S) are based on F^2^.
    R-factor (gt) are based on F. The threshold expression of
    F^2^ > 2.0 sigma(F^2^) is used only for calculating R-factor (gt).
;
_reflns_number_total     6203
_reflns_number_gt     3987
_reflns_threshold_expression     F^2^>2.0\s(F^2^)
_refine_ls_structure_factor_coef     Fsqd
_refine_ls_R_factor_gt     0.0581
_refine_ls_wR_factor_ref     0.1568
_refine_ls_goodness_of_fit_ref     1.033
_refine_ls_number_reflns     6203
_refine_ls_number_parameters     387
_refine_ls_number_restraints     0
_refine_ls_hydrogen_treatment     mixed
_refine_ls_weighting_scheme     calc
_refine_ls_weighting_details
            'w = 1/[\s^2^(Fo^2^)+(0.0585P)^2^+0.2529P] where P=(Fo^2^+2Fc^2^)/3'
_atom_sites_solution_hydrogens     geom
_atom_sites_solution_primary     direct
_atom_sites_solution_secondary     difmap
_refine_ls_shift/su_max     0.000
_refine_diff_density_max     0.210
_refine_diff_density_min     -0.230
_refine_ls_extinction_method     none
_refine_ls_extinction_coef     ?
loop_
    _atom_type_symbol
    _atom_type_description
    _atom_type_scat_dispersion_real
    _atom_type_scat_dispersion_imag
    _atom_type_scat_source
    'C' 'C' 0.0033 0.0016
;
International Tables for Crystallography
(1992, Vol. C, Tables 4.2.6.8 and 6.1.1.4)
;
    'H' 'H' 0.0000 0.0000
;
International Tables for Crystallography
(1992, Vol. C, Table 6.1.1.4)
;
    'N' 'N' 0.0061 0.0033
;
International Tables for Crystallography
(1992, Vol. C, Tables 4.2.6.8 and 6.1.1.4)
;
    'O' 'O' 0.0106 0.0060
;
International Tables for Crystallography
(1992, Vol. C, Tables 4.2.6.8 and 6.1.1.4)
;
_computing_data_collection
;
<i>CrystalClear-SM Expert</i> (Rigaku, 2011)
;
_computing_cell_refinement
;
<i>CrystalClear-SM Expert</i> (Rigaku, 2011)
;
_computing_data_reduction
;
<i>CrystalClear-SM Expert</i> (Rigaku, 2011)
;
_computing_structure_solution
;
SHELXS86 (Sheldrick, 2008)
;
_computing_structure_refinement
;
SHELXL97 (Sheldrick, 2008)
;
_computing_molecular_graphics
;
CrystalStructure (Rigaku, 2011)
;
_computing_publication_material
;
CrystalStructure (Rigaku, 2011)
;
loop_
    _atom_site_type_symbol
    _atom_site_label
    _atom_site_fract_x
    _atom_site_fract_y
    _atom_site_fract_z
    _atom_site_U_iso_or_equiv
    _atom_site_adp_type
    _atom_site_calc_flag
    _atom_site_refinement_flags
    _atom_site_occupancy
    _atom_site_symmetry_multiplicity
    _atom_site_disorder_assembly
    _atom_site_disorder_group
    O O1A 1.35958(19) 0.48754(12) 0.11653(11) 0.0326(4) Uani d . 1.0 2 . .
    O O1B 0.63793(19) 0.98881(12) 0.38219(11) 0.0332(4) Uani d . 1.0 2 . .
    O O2A 0.9197(3) 0.46536(12) 0.39203(12) 0.0402(4) Uani d . 1.0 2 . .
    O O2B 1.0769(2) 0.96666(12) 0.10487(11) 0.0387(4) Uani d . 1.0 2 . .
    O O3A 0.6064(3) 0.15815(13) 0.75027(11) 0.0442(5) Uani d . 1.0 2 . .
    O O3B 1.3821(2) 0.65941(13) -0.24660(11) 0.0412(5) Uani d . 1.0 2 . .
    N N1A 1.4242(3) 0.36168(15) -0.00284(13) 0.0298(4) Uani d . 1.0 2 . .
    N N1B 0.5793(3) 0.86238(15) 0.50526(13) 0.0316(5) Uani d . 1.0 2 . .
    C C1A 1.3324(3) 0.39499(17) 0.08683(15) 0.0280(5) Uani d . 1.0 2 . .
    C C1B 0.6684(3) 0.89632(17) 0.41435(15) 0.0278(5) Uani d . 1.0 2 . .
    C C2A 1.4049(3) 0.26451(18) -0.04361(17) 0.0354(6) Uani d . 1.0 2 . .
    C C2B 0.6040(3) 0.76448(18) 0.54789(16) 0.0350(6) Uani d . 1.0 2 . .
    C C3A 1.2856(3) 0.19377(18) 0.00387(16) 0.0347(6) Uani d . 1.0 2 . .
    C C3B 0.7238(3) 0.69400(18) 0.50207(16) 0.0342(6) Uani d . 1.0 2 . .
    C C4A 1.1847(3) 0.22236(17) 0.09530(16) 0.0307(5) Uani d . 1.0 2 . .
    C C4B 0.8213(3) 0.72330(18) 0.40892(16) 0.0321(5) Uani d . 1.0 2 . .
    C C5A 1.2066(3) 0.31888(17) 0.13941(15) 0.0272(5) Uani d . 1.0 2 . .
    C C5B 0.7950(3) 0.81991(17) 0.36243(15) 0.0280(5) Uani d . 1.0 2 . .
    C C6A 1.1081(3) 0.35595(17) 0.23403(15) 0.0274(5) Uani d . 1.0 2 . .
    C C6B 0.8909(3) 0.85753(17) 0.26640(15) 0.0270(5) Uani d . 1.0 2 . .
    C C7A 1.0120(3) 0.29973(17) 0.30996(15) 0.0277(5) Uani d . 1.0 2 . .
    C C7B 0.9845(3) 0.80123(17) 0.19149(15) 0.0266(5) Uani d . 1.0 2 . .
    C C8A 0.9851(3) 0.17786(17) 0.31644(15) 0.0326(5) Uani d . 1.0 2 . .
    C C8B 1.0132(3) 0.67944(17) 0.18803(16) 0.0333(5) Uani d . 1.0 2 . .
    C C9A 0.9762(3) 0.13030(17) 0.41899(15) 0.0287(5) Uani d . 1.0 2 . .
    C C9B 1.0185(3) 0.63272(17) 0.08736(15) 0.0283(5) Uani d . 1.0 2 . .
    C C10A 0.8586(3) 0.19351(17) 0.49738(15) 0.0261(5) Uani d . 1.0 2 . .
    C C10B 1.1337(3) 0.69533(16) 0.00597(15) 0.0252(5) Uani d . 1.0 2 . .
    C C11A 0.8353(3) 0.30523(17) 0.48528(15) 0.0288(5) Uani d . 1.0 2 . .
    C C11B 1.1553(3) 0.80721(17) 0.01437(15) 0.0280(5) Uani d . 1.0 2 . .
    C C12A 0.9227(3) 0.36508(17) 0.39546(15) 0.0281(5) Uani d . 1.0 2 . .
    C C12B 1.0721(3) 0.86650(17) 0.10352(15) 0.0279(5) Uani d . 1.0 2 . .
    C C13A 0.7811(3) 0.14120(17) 0.58544(15) 0.0285(5) Uani d . 1.0 2 . .
    C C13B 1.2104(3) 0.64271(17) -0.08067(15) 0.0278(5) Uani d . 1.0 2 . .
    C C14A 0.6831(3) 0.20038(18) 0.66097(16) 0.0334(5) Uani d . 1.0 2 . .
    C C14B 1.3057(3) 0.70229(18) -0.15880(16) 0.0316(5) Uani d . 1.0 2 . .
    C C15A 0.6584(4) 0.3122(2) 0.64862(18) 0.0454(7) Uani d . 1.0 2 . .
    C C15B 1.3265(4) 0.8140(2) -0.15060(17) 0.0421(7) Uani d . 1.0 2 . .
    C C16A 0.7334(4) 0.36361(19) 0.56189(17) 0.0417(6) Uani d . 1.0 2 . .
    C C16B 1.2532(3) 0.86551(19) -0.06559(16) 0.0374(6) Uani d . 1.0 2 . .
    C C17A 0.6263(4) 0.04374(19) 0.76739(17) 0.0396(6) Uani d . 1.0 2 . .
    C C17B 1.3661(4) 0.54477(19) -0.25898(17) 0.0399(6) Uani d . 1.0 2 . .
    H H1A 1.501(4) 0.414(3) -0.041(2) 0.054(8) Uiso d . 1.0 2 . .
    H H1B 0.499(4) 0.914(3) 0.543(2) 0.058(9) Uiso d . 1.0 2 . .
    H H2A 1.4750 0.2463 -0.1053 0.0424 Uiso calc R 1.0 2 . .
    H H2B 0.5360 0.7457 0.6106 0.0419 Uiso calc R 1.0 2 . .
    H H3A 1.2704 0.1259 -0.0242 0.0417 Uiso calc R 1.0 2 . .
    H H3B 0.7417 0.6263 0.5321 0.0410 Uiso calc R 1.0 2 . .
    H H4A 1.0986 0.1738 0.1278 0.0368 Uiso calc R 1.0 2 . .
    H H4B 0.9080 0.6752 0.3770 0.0385 Uiso calc R 1.0 2 . .
    H H6A 1.1124 0.4321 0.2436 0.0329 Uiso calc R 1.0 2 . .
    H H6B 0.8865 0.9338 0.2550 0.0324 Uiso calc R 1.0 2 . .
    H H8A1 1.0793 0.1423 0.2697 0.0391 Uiso calc R 1.0 2 . .
    H H8A2 0.8781 0.1612 0.2966 0.0391 Uiso calc R 1.0 2 . .
    H H8B1 0.9209 0.6437 0.2368 0.0400 Uiso calc R 1.0 2 . .
    H H8B2 1.1217 0.6624 0.2068 0.0400 Uiso calc R 1.0 2 . .
    H H9A1 0.9368 0.0541 0.4216 0.0344 Uiso calc R 1.0 2 . .
    H H9A2 1.0915 0.1297 0.4322 0.0344 Uiso calc R 1.0 2 . .
    H H9B1 1.0579 0.5562 0.0866 0.0340 Uiso calc R 1.0 2 . .
    H H9B2 0.9022 0.6332 0.0756 0.0340 Uiso calc R 1.0 2 . .
    H H13A 0.7958 0.0651 0.5935 0.0341 Uiso calc R 1.0 2 . .
    H H13B 1.1973 0.5665 -0.0860 0.0333 Uiso calc R 1.0 2 . .
    H H15A 0.5898 0.3524 0.7002 0.0545 Uiso calc R 1.0 2 . .
    H H15B 1.3918 0.8545 -0.2042 0.0505 Uiso calc R 1.0 2 . .
    H H16A 0.7160 0.4394 0.5538 0.0501 Uiso calc R 1.0 2 . .
    H H16B 1.2687 0.9415 -0.0606 0.0449 Uiso calc R 1.0 2 . .
    H H17A 0.7475 0.0252 0.7539 0.0475 Uiso calc R 1.0 2 . .
    H H17B 0.5710 0.0026 0.7242 0.0475 Uiso calc R 1.0 2 . .
    H H17C 0.5738 0.0254 0.8359 0.0475 Uiso calc R 1.0 2 . .
    H H17D 1.2455 0.5259 -0.2472 0.0479 Uiso calc R 1.0 2 . .
    H H17E 1.4186 0.5047 -0.2122 0.0479 Uiso calc R 1.0 2 . .
    H H17F 1.4230 0.5254 -0.3259 0.0479 Uiso calc R 1.0 2 . .
loop_
    _atom_site_aniso_label
    _atom_site_aniso_U_11
    _atom_site_aniso_U_22
    _atom_site_aniso_U_33
    _atom_site_aniso_U_12
    _atom_site_aniso_U_13
    _atom_site_aniso_U_23
    O1A 0.0333(9) 0.0271(8) 0.0320(8) -0.0061(7) 0.0041(7) -0.0016(7)
    O1B 0.0326(9) 0.0290(9) 0.0324(9) 0.0070(7) 0.0039(7) 0.0002(7)
    O2A 0.0543(11) 0.0227(8) 0.0368(9) 0.0025(7) 0.0041(8) 0.0012(7)
    O2B 0.0513(11) 0.0219(8) 0.0369(9) -0.0033(7) 0.0032(8) -0.0018(7)
    O3A 0.0536(11) 0.0373(10) 0.0307(9) 0.0040(8) 0.0132(8) 0.0055(8)
    O3B 0.0462(11) 0.0365(10) 0.0317(9) -0.0032(8) 0.0113(8) -0.0075(7)
    N1A 0.0258(10) 0.0283(10) 0.0302(10) -0.0019(8) 0.0045(8) -0.0008(8)
    N1B 0.0299(11) 0.0310(10) 0.0289(10) 0.0008(8) 0.0041(8) -0.0011(8)
    C1A 0.0240(11) 0.0277(11) 0.0298(11) 0.0010(9) -0.0006(9) 0.0012(9)
    C1B 0.0265(11) 0.0276(11) 0.0268(11) -0.0036(9) -0.0009(9) 0.0001(9)
    C2A 0.0347(13) 0.0337(13) 0.0334(12) 0.0006(10) 0.0018(10) -0.0062(10)
    C2B 0.0348(13) 0.0345(13) 0.0300(12) -0.0063(10) 0.0042(10) 0.0039(10)
    C3A 0.0417(14) 0.0251(12) 0.0331(12) -0.0036(10) 0.0007(10) -0.0022(10)
    C3B 0.0383(13) 0.0278(12) 0.0328(12) 0.0007(10) -0.0004(10) 0.0027(10)
    C4A 0.0304(12) 0.0276(12) 0.0314(12) -0.0044(9) -0.0015(9) 0.0035(9)
    C4B 0.0321(12) 0.0276(12) 0.0334(12) 0.0009(9) -0.0001(10) -0.0067(10)
    C5A 0.0263(11) 0.0263(11) 0.0267(11) -0.0002(9) -0.0014(9) 0.0031(9)
    C5B 0.0261(11) 0.0270(11) 0.0283(11) -0.0001(9) -0.0005(9) -0.0047(9)
    C6A 0.0295(12) 0.0222(11) 0.0285(11) -0.0012(9) -0.0027(9) 0.0006(9)
    C6B 0.0277(11) 0.0224(10) 0.0283(11) 0.0004(8) -0.0008(9) -0.0002(9)
    C7A 0.0261(11) 0.0255(11) 0.0286(11) 0.0026(9) -0.0003(9) 0.0003(9)
    C7B 0.0260(11) 0.0243(11) 0.0272(11) -0.0015(8) -0.0009(9) -0.0006(9)
    C8A 0.0371(13) 0.0258(12) 0.0283(12) 0.0003(9) 0.0067(10) -0.0010(9)
    C8B 0.0406(13) 0.0247(11) 0.0289(12) -0.0018(10) 0.0044(10) -0.0016(9)
    C9A 0.0301(12) 0.0221(11) 0.0300(11) 0.0006(9) 0.0015(9) 0.0003(9)
    C9B 0.0304(12) 0.0218(11) 0.0300(11) -0.0024(9) -0.0010(9) -0.0005(9)
    C10A 0.0235(11) 0.0248(11) 0.0276(11) 0.0009(8) -0.0006(9) -0.0010(9)
    C10B 0.0214(10) 0.0242(11) 0.0274(11) -0.0009(8) -0.0004(9) 0.0001(9)
    C11A 0.0311(12) 0.0233(11) 0.0285(11) 0.0039(9) 0.0000(9) 0.0009(9)
    C11B 0.0287(12) 0.0230(11) 0.0292(11) -0.0044(9) 0.0002(9) -0.0028(9)
    C12A 0.0279(11) 0.0244(11) 0.0293(11) 0.0023(9) -0.0010(9) 0.0017(9)
    C12B 0.0281(11) 0.0236(11) 0.0300(11) -0.0019(9) -0.0022(9) -0.0024(9)
    C13A 0.0283(11) 0.0224(11) 0.0316(11) 0.0012(9) -0.0004(9) 0.0008(9)
    C13B 0.0274(11) 0.0245(11) 0.0290(11) -0.0022(9) -0.0010(9) -0.0027(9)
    C14A 0.0365(13) 0.0299(12) 0.0279(11) 0.0020(10) 0.0048(10) 0.0029(10)
    C14B 0.0289(12) 0.0334(12) 0.0273(11) -0.0015(9) 0.0051(9) -0.0054(10)
    C15A 0.0554(17) 0.0346(14) 0.0347(13) 0.0151(12) 0.0137(12) -0.0008(11)
    C15B 0.0507(16) 0.0337(13) 0.0319(13) -0.0136(11) 0.0122(11) -0.0006(10)
    C16A 0.0537(16) 0.0247(12) 0.0368(13) 0.0109(11) 0.0099(12) 0.0027(10)
    C16B 0.0450(15) 0.0276(12) 0.0333(12) -0.0084(10) 0.0054(11) -0.0029(10)
    C17A 0.0469(15) 0.0341(13) 0.0335(13) -0.0079(11) -0.0006(11) 0.0078(10)
    C17B 0.0470(15) 0.0342(13) 0.0355(13) 0.0066(11) -0.0023(11) -0.0078(11)
loop_
    _geom_bond_atom_site_label_1
    _geom_bond_atom_site_label_2
    _geom_bond_site_symmetry_1
    _geom_bond_site_symmetry_2
    _geom_bond_distance
    _geom_bond_publ_flag
    O1A C1A . . 1.258(3) .
    O1B C1B . . 1.257(3) .
    O2A C12A . . 1.233(3) .
    O2B C12B . . 1.233(3) .
    O3A C14A . . 1.360(3) .
    O3A C17A . . 1.436(4) .
    O3B C14B . . 1.360(3) .
    O3B C17B . . 1.434(4) .
    N1A C1A . . 1.375(3) .
    N1A C2A . . 1.360(4) .
    N1B C1B . . 1.373(3) .
    N1B C2B . . 1.366(4) .
    C1A C5A . . 1.451(3) .
    C1B C5B . . 1.459(3) .
    C2A C3A . . 1.354(4) .
    C2B C3B . . 1.351(4) .
    C3A C4A . . 1.404(3) .
    C3B C4B . . 1.406(4) .
    C4A C5A . . 1.380(4) .
    C4B C5B . . 1.381(4) .
    C5A C6A . . 1.463(3) .
    C5B C6B . . 1.462(3) .
    C6A C7A . . 1.349(3) .
    C6B C7B . . 1.347(3) .
    C7A C8A . . 1.514(4) .
    C7A C12A . . 1.496(3) .
    C7B C8B . . 1.513(4) .
    C7B C12B . . 1.497(3) .
    C8A C9A . . 1.527(4) .
    C8B C9B . . 1.525(4) .
    C9A C10A . . 1.504(3) .
    C9B C10B . . 1.503(3) .
    C10A C11A . . 1.397(4) .
    C10A C13A . . 1.398(3) .
    C10B C11B . . 1.399(4) .
    C10B C13B . . 1.400(3) .
    C11A C12A . . 1.482(3) .
    C11A C16A . . 1.402(4) .
    C11B C12B . . 1.480(3) .
    C11B C16B . . 1.405(3) .
    C13A C14A . . 1.385(3) .
    C13B C14B . . 1.388(3) .
    C14A C15A . . 1.400(4) .
    C14B C15B . . 1.395(4) .
    C15A C16A . . 1.374(4) .
    C15B C16B . . 1.369(4) .
    N1A H1A . . 0.96(3) no
    N1B H1B . . 0.98(3) no
    C2A H2A . . 0.950 no
    C2B H2B . . 0.950 no
    C3A H3A . . 0.950 no
    C3B H3B . . 0.950 no
    C4A H4A . . 0.950 no
    C4B H4B . . 0.950 no
    C6A H6A . . 0.950 no
    C6B H6B . . 0.950 no
    C8A H8A1 . . 0.990 no
    C8A H8A2 . . 0.990 no
    C8B H8B1 . . 0.990 no
    C8B H8B2 . . 0.990 no
    C9A H9A1 . . 0.990 no
    C9A H9A2 . . 0.990 no
    C9B H9B1 . . 0.990 no
    C9B H9B2 . . 0.990 no
    C13A H13A . . 0.950 no
    C13B H13B . . 0.950 no
    C15A H15A . . 0.950 no
    C15B H15B . . 0.950 no
    C16A H16A . . 0.950 no
    C16B H16B . . 0.950 no
    C17A H17A . . 0.980 no
    C17A H17B . . 0.980 no
    C17A H17C . . 0.980 no
    C17B H17D . . 0.980 no
    C17B H17E . . 0.980 no
    C17B H17F . . 0.980 no
loop_
    _geom_contact_atom_site_label_1
    _geom_contact_atom_site_label_2
    _geom_contact_distance
    _geom_contact_site_symmetry_1
    _geom_contact_site_symmetry_2
    _geom_contact_publ_flag
    O1A C2A 3.542(4) . . no
    O1A C6A 2.812(4) . . no
    O1B C2B 3.542(4) . . no
    O1B C6B 2.821(4) . . no
    O2A C6A 2.754(4) . . no
    O2A C16A 2.792(4) . . no
    O2B C6B 2.750(4) . . no
    O2B C16B 2.798(4) . . no
    O3B C16B 3.599(4) . . no
    N1A C4A 2.710(4) . . no
    N1B C4B 2.721(4) . . no
    C1A C3A 2.819(4) . . no
    C1B C3B 2.829(4) . . no
    C2A C5A 2.790(4) . . no
    C2B C5B 2.782(4) . . no
    C4A C7A 3.177(4) . . no
    C4A C8A 3.193(4) . . no
    C4B C7B 3.167(4) . . no
    C4B C8B 3.187(5) . . no
    C5A C8A 3.201(4) . . no
    C5B C8B 3.198(4) . . no
    C7A C10A 2.926(4) . . no
    C7B C10B 2.932(4) . . no
    C8A C11A 2.887(4) . . no
    C8B C11B 2.886(4) . . no
    C9A C12A 2.938(5) . . no
    C9B C12B 2.932(5) . . no
    C10A C15A 2.786(4) . . no
    C10B C15B 2.782(4) . . no
    C11A C14A 2.788(4) . . no
    C11B C14B 2.791(4) . . no
    C13A C16A 2.781(5) . . no
    C13A C17A 2.823(4) . . no
    C13B C16B 2.783(5) . . no
    C13B C17B 2.819(4) . . no
    O1A O1A 3.540(4) . 2_865 no
    O1A O3B 3.528(4) . 2_865 no
    O1A N1A 2.778(3) . 2_865 no
    O1A C9B 3.366(4) . . no
    O1A C17B 3.316(5) . 2_865 no
    O1B O1B 3.556(4) . 2_676 no
    O1B O3A 3.530(4) . 2_666 no
    O1B N1B 2.778(3) . 2_676 no
    O1B C9A 3.395(4) . 1_565 no
    O1B C17A 3.343(5) . 2_666 no
    O2A C3B 3.431(4) . . no
    O2A C4B 3.262(5) . . no
    O2A C17B 3.282(5) . 2_765 no
    O2B O2B 3.519(4) . 2_775 no
    O2B C3A 3.391(4) . 1_565 no
    O2B C4A 3.263(5) . 1_565 no
    O2B C16B 3.490(5) . 2_775 no
    O2B C17A 3.300(5) . 2_766 no
    O3A O1B 3.530(4) . 2_666 no
    O3A C2A 3.269(4) . 1_456 no
    O3B O1A 3.528(4) . 2_865 no
    O3B C2B 3.277(4) . 1_654 no
    O3B C7A 3.522(5) . 2_765 no
    O3B C12A 3.586(4) . 2_765 no
    N1A O1A 2.778(3) . 2_865 no
    N1A C13B 3.411(5) . 2_865 no
    N1A C14B 3.554(5) . 2_865 no
    N1B O1B 2.778(3) . 2_676 no
    N1B C13A 3.430(5) . 2_666 no
    N1B C14A 3.584(5) . 2_666 no
    C1A C14B 3.494(5) . 2_865 no
    C1B C14A 3.473(5) . 2_666 no
    C2A O3A 3.269(4) . 1_654 no
    C2B O3B 3.277(4) . 1_456 no
    C3A O2B 3.391(4) . 1_545 no
    C3B O2A 3.431(4) . . no
    C3B C12A 3.537(5) . 2_766 no
    C4A O2B 3.263(5) . 1_545 no
    C4A C10B 3.345(5) . 2_765 no
    C4A C11B 3.461(5) . 2_765 no
    C4B O2A 3.262(5) . . no
    C4B C10A 3.331(5) . 2_766 no
    C4B C11A 3.440(5) . 2_766 no
    C7A O3B 3.522(5) . 2_765 no
    C9A O1B 3.395(4) . 1_545 no
    C9B O1A 3.366(4) . . no
    C10A C4B 3.331(5) . 2_766 no
    C10B C4A 3.345(5) . 2_765 no
    C11A C4B 3.440(5) . 2_766 no
    C11B C4A 3.461(5) . 2_765 no
    C12A O3B 3.586(4) . 2_765 no
    C12A C3B 3.537(5) . 2_766 no
    C12A C17B 3.493(5) . 2_765 no
    C12B C17A 3.543(5) . 2_766 no
    C13A N1B 3.430(5) . 2_666 no
    C13B N1A 3.411(5) . 2_865 no
    C14A N1B 3.584(5) . 2_666 no
    C14A C1B 3.473(5) . 2_666 no
    C14B N1A 3.554(5) . 2_865 no
    C14B C1A 3.494(5) . 2_865 no
    C16B O2B 3.490(5) . 2_775 no
    C17A O1B 3.343(5) . 2_666 no
    C17A O2B 3.300(5) . 2_766 no
    C17A C12B 3.543(5) . 2_766 no
    C17B O1A 3.316(5) . 2_865 no
    C17B O2A 3.282(5) . 2_765 no
    C17B C12A 3.493(5) . 2_765 no
    O1A H1A 2.43(3) . . no
    O1A H6A 2.4489 . . no
    O1B H1B 2.45(3) . . no
    O1B H6B 2.4642 . . no
    O2A H6A 2.3405 . . no
    O2A H16A 2.4985 . . no
    O2B H6B 2.3395 . . no
    O2B H16B 2.5041 . . no
    O3A H13A 2.6507 . . no
    O3A H15A 2.4872 . . no
    O3B H13B 2.6483 . . no
    O3B H15B 2.4886 . . no
    N1A H3A 3.2111 . . no
    N1B H3B 3.2243 . . no
    C1A H2A 3.2667 . . no
    C1A H4A 3.2935 . . no
    C1A H6A 2.5404 . . no
    C1B H2B 3.2618 . . no
    C1B H4B 3.3034 . . no
    C1B H6B 2.5497 . . no
    C2A H4A 3.2254 . . no
    C2B H4B 3.2206 . . no
    C3A H1A 3.21(3) . . no
    C3B H1B 3.23(3) . . no
    C4A H2A 3.2394 . . no
    C4A H6A 3.3079 . . no
    C4A H8A1 2.5782 . . no
    C4A H8A2 3.3840 . . no
    C4B H2B 3.2327 . . no
    C4B H6B 3.3041 . . no
    C4B H8B1 2.5740 . . no
    C4B H8B2 3.3796 . . no
    C5A H1A 3.26(3) . . no
    C5A H3A 3.2879 . . no
    C5A H8A1 2.8540 . . no
    C5A H8A2 3.5979 . . no
    C5B H1B 3.29(3) . . no
    C5B H3B 3.2916 . . no
    C5B H8B1 2.8515 . . no
    C5B H8B2 3.5983 . . no
    C6A H4A 2.7250 . . no
    C6A H8A1 2.6674 . . no
    C6A H8A2 3.0367 . . no
    C6B H4B 2.7201 . . no
    C6B H8B1 2.6704 . . no
    C6B H8B2 3.0366 . . no
    C7A H4A 2.9547 . . no
    C7A H9A1 3.3699 . . no
    C7A H9A2 2.8359 . . no
    C7B H4B 2.9446 . . no
    C7B H9B1 3.3674 . . no
    C7B H9B2 2.8279 . . no
    C8A H4A 2.5955 . . no
    C8A H6A 3.3662 . . no
    C8B H4B 2.5908 . . no
    C8B H6B 3.3663 . . no
    C9A H13A 2.6607 . . no
    C9B H13B 2.6681 . . no
    C10A H8A1 3.3531 . . no
    C10A H8A2 2.8177 . . no
    C10A H16A 3.2727 . . no
    C10B H8B1 3.3536 . . no
    C10B H8B2 2.8138 . . no
    C10B H16B 3.2734 . . no
    C11A H8A2 3.1634 . . no
    C11A H9A1 3.2766 . . no
    C11A H9A2 2.9629 . . no
    C11A H13A 3.2772 . . no
    C11A H15A 3.2692 . . no
    C11B H8B2 3.1615 . . no
    C11B H9B1 3.2767 . . no
    C11B H9B2 2.9529 . . no
    C11B H13B 3.2834 . . no
    C11B H15B 3.2680 . . no
    C12A H6A 2.4573 . . no
    C12A H8A1 3.3660 . . no
    C12A H8A2 2.9520 . . no
    C12A H9A2 3.2682 . . no
    C12A H16A 2.6312 . . no
    C12B H6B 2.4593 . . no
    C12B H8B1 3.3639 . . no
    C12B H8B2 2.9405 . . no
    C12B H9B2 3.2609 . . no
    C12B H16B 2.6379 . . no
    C13A H9A1 2.6018 . . no
    C13A H9A2 2.9143 . . no
    C13A H15A 3.2690 . . no
    C13A H17A 2.6943 . . no
    C13A H17B 2.8283 . . no
    C13B H9B1 2.6015 . . no
    C13B H9B2 2.9233 . . no
    C13B H15B 3.2673 . . no
    C13B H17D 2.7230 . . no
    C13B H17E 2.7890 . . no
    C14A H16A 3.2596 . . no
    C14A H17A 2.6029 . . no
    C14A H17B 2.6673 . . no
    C14A H17C 3.2037 . . no
    C14B H16B 3.2545 . . no
    C14B H17D 2.6222 . . no
    C14B H17E 2.6492 . . no
    C14B H17F 3.2050 . . no
    C15A H13A 3.2711 . . no
    C15B H13B 3.2702 . . no
    C17A H13A 2.5215 . . no
    C17B H13B 2.5167 . . no
    H1A H2A 2.2992 . . no
    H1B H2B 2.2974 . . no
    H2A H3A 2.3127 . . no
    H2B H3B 2.3064 . . no
    H3A H4A 2.3474 . . no
    H3B H4B 2.3525 . . no
    H4A H8A1 1.9890 . . no
    H4A H8A2 2.6223 . . no
    H4B H8B1 1.9888 . . no
    H4B H8B2 2.6163 . . no
    H6A H8A1 3.5813 . . no
    H6B H8B1 3.5854 . . no
    H8A1 H9A1 2.4195 . . no
    H8A1 H9A2 2.3025 . . no
    H8A2 H9A1 2.3013 . . no
    H8A2 H9A2 2.8577 . . no
    H8B1 H9B1 2.4135 . . no
    H8B1 H9B2 2.3030 . . no
    H8B2 H9B1 2.3020 . . no
    H8B2 H9B2 2.8566 . . no
    H9A1 H13A 2.4265 . . no
    H9A2 H13A 2.9957 . . no
    H9B1 H13B 2.4275 . . no
    H9B2 H13B 3.0136 . . no
    H13A H17A 2.2374 . . no
    H13A H17B 2.3898 . . no
    H13A H17C 3.4914 . . no
    H13B H17D 2.2690 . . no
    H13B H17E 2.3465 . . no
    H13B H17F 3.4883 . . no
    H15A H16A 2.3198 . . no
    H15B H16B 2.3119 . . no
    O1A H1A 1.82(3) . 2_865 no
    O1A H2A 3.5344 . 2_865 no
    O1A H8B2 2.9740 . . no
    O1A H9B1 2.6898 . . no
    O1A H13B 3.5000 . . no
    O1A H13B 3.5656 . 2_865 no
    O1A H15A 3.3651 . 2_766 no
    O1A H17E 2.4719 . 2_865 no
    O1B H1B 1.80(3) . 2_676 no
    O1B H2B 3.5356 . 2_676 no
    O1B H8A2 2.9375 . 1_565 no
    O1B H9A1 2.7271 . 1_565 no
    O1B H13A 3.5115 . 2_666 no
    O1B H15B 3.1705 . 2_775 no
    O1B H17B 2.4912 . 2_666 no
    O2A H3B 2.9423 . . no
    O2A H3B 3.3296 . 2_766 no
    O2A H4B 2.5865 . . no
    O2A H8B1 3.0557 . . no
    O2A H16A 3.4235 . 2_766 no
    O2A H17D 2.6679 . 2_765 no
    O2A H17F 3.1116 . 2_765 no
    O2B H3A 2.8622 . 1_565 no
    O2B H3A 3.4629 . 2_765 no
    O2B H4A 2.5858 . 1_565 no
    O2B H8A1 3.1964 . 1_565 no
    O2B H16B 3.1853 . 2_775 no
    O2B H17A 2.6864 . 2_766 no
    O2B H17C 3.1185 . 2_766 no
    O3A H2A 2.3436 . 1_456 no
    O3A H8B2 3.2863 . 2_766 no
    O3B H2B 2.3441 . 1_654 no
    O3B H8A2 3.2070 . 2_765 no
    N1A H1A 2.93(3) . 2_865 no
    N1A H9B2 3.0336 . 2_765 no
    N1A H13B 3.4371 . . no
    N1A H17E 3.3986 . . no
    N1B H1B 2.92(3) . 2_676 no
    N1B H9A2 2.9853 . 2_766 no
    N1B H13A 3.4617 . 1_565 no
    N1B H17B 3.5354 . 1_565 no
    C1A H1A 2.71(3) . 2_865 no
    C1A H9B1 2.9602 . . no
    C1A H9B2 3.2985 . 2_765 no
    C1A H13B 3.5271 . . no
    C1A H17E 3.2226 . 2_865 no
    C1B H1B 2.70(3) . 2_676 no
    C1B H9A1 2.9439 . 1_565 no
    C1B H9A2 3.2133 . 2_766 no
    C1B H17B 3.2559 . 2_666 no
    C2A H9B2 2.8904 . 2_765 no
    C2A H17C 3.5271 . 1_654 no
    C2B H9A2 2.8657 . 2_766 no
    C2B H17F 3.5513 . 1_456 no
    C3A H9B2 2.9447 . 2_765 no
    C3A H16B 3.2609 . 1_545 no
    C3A H17C 3.5886 . 1_654 no
    C3B H9A2 2.9221 . 2_766 no
    C3B H16A 3.1966 . . no
    C4A H9B2 3.1532 . 2_765 no
    C4B H9A2 3.1002 . 2_766 no
    C5A H9B1 3.2785 . . no
    C5A H9B2 3.3625 . 2_765 no
    C5B H9A1 3.2986 . 1_565 no
    C5B H9A2 3.2826 . 2_766 no
    C6A H9B1 3.2624 . . no
    C6A H17D 3.1614 . 2_765 no
    C6B H9A1 3.3610 . 1_565 no
    C6B H17A 3.2234 . 2_766 no
    C7A H3B 3.4330 . 2_766 no
    C7A H17D 3.2187 . 2_765 no
    C7B H3A 3.5482 . 2_765 no
    C7B H17A 3.2767 . 2_766 no
    C8A H6B 3.2921 . 1_545 no
    C8A H17A 3.3019 . 2_756 no
    C8B H6A 3.2615 . . no
    C8B H17D 3.2661 . 2_765 no
    C9A H6B 3.5559 . 1_545 no
    C9A H9A1 3.3310 . 2_756 no
    C9A H13A 2.9967 . 2_756 no
    C9A H17A 3.4878 . 2_756 no
    C9B H6A 3.4562 . . no
    C9B H9B1 3.5565 . 2_765 no
    C9B H13B 3.0242 . 2_765 no
    C9B H17D 3.3347 . 2_765 no
    C10A H1B 3.36(3) . 2_666 no
    C10A H4B 3.3067 . 2_766 no
    C10B H1A 3.36(3) . 2_865 no
    C10B H4A 3.3216 . 2_765 no
    C11A H3B 3.4817 . 2_766 no
    C11A H4B 3.1490 . 2_766 no
    C11B H2A 3.5524 . 2_865 no
    C11B H3A 3.5010 . 2_765 no
    C11B H4A 3.1694 . 2_765 no
    C12A H3B 3.1055 . 2_766 no
    C12A H17D 3.0137 . 2_765 no
    C12A H17F 3.4151 . 2_765 no
    C12B H3A 3.2054 . 2_765 no
    C12B H17A 3.0581 . 2_766 no
    C12B H17C 3.4482 . 2_766 no
    C13A H1B 3.28(4) . 2_666 no
    C13A H4B 3.5271 . 2_766 no
    C13A H9A1 3.2812 . 2_756 no
    C13A H9A2 3.4733 . 2_756 no
    C13B H1A 3.25(3) . 2_865 no
    C13B H4A 3.5120 . 2_765 no
    C13B H9B1 3.2984 . 2_765 no
    C13B H9B2 3.5161 . 2_765 no
    C14A H2A 3.3823 . 1_456 no
    C14A H4B 3.5794 . 2_766 no
    C14A H8B2 3.2033 . 2_766 no
    C14B H2B 3.3802 . 1_654 no
    C14B H4A 3.5312 . 2_765 no
    C14B H8A2 3.1403 . 2_765 no
    C15A H2A 3.5133 . 1_456 no
    C15A H4B 3.4446 . 2_766 no
    C15A H8B2 3.0027 . 2_766 no
    C15A H17E 3.3979 . 1_456 no
    C15A H17F 3.2020 . 1_456 no
    C15B H2B 3.5065 . 1_654 no
    C15B H4A 3.3787 . 2_765 no
    C15B H8A2 2.9149 . 2_765 no
    C15B H17B 3.2749 . 1_664 no
    C15B H17C 3.2706 . 1_664 no
    C16A H3B 3.2475 . . no
    C16A H4B 3.2293 . 2_766 no
    C16A H17F 3.3113 . 1_456 no
    C16B H3A 3.2754 . 1_565 no
    C16B H4A 3.1988 . 2_765 no
    C16B H17C 3.2954 . 1_664 no
    C17A H2A 3.1643 . 1_456 no
    C17A H8A1 3.2466 . 2_756 no
    C17A H15B 2.9788 . 1_446 no
    C17A H16B 3.5415 . 1_446 no
    C17B H2B 3.1756 . 1_654 no
    C17B H8B1 3.2548 . 2_765 no
    C17B H15A 2.9481 . 1_654 no
    H1A O1A 1.82(3) . 2_865 no
    H1A N1A 2.93(3) . 2_865 no
    H1A C1A 2.71(3) . 2_865 no
    H1A C10B 3.36(3) . 2_865 no
    H1A C13B 3.25(3) . 2_865 no
    H1A H1A 2.42(4) . 2_865 no
    H1A H8B2 3.5253 . 2_865 no
    H1A H9B1 3.5001 . 2_865 no
    H1A H9B2 3.4543 . 2_765 no
    H1A H13B 3.2363 . . no
    H1A H13B 3.3392 . 2_865 no
    H1A H17E 2.8349 . . no
    H1B O1B 1.80(3) . 2_676 no
    H1B N1B 2.92(3) . 2_676 no
    H1B C1B 2.70(3) . 2_676 no
    H1B C10A 3.36(3) . 2_666 no
    H1B C13A 3.28(4) . 2_666 no
    H1B H1B 2.42(4) . 2_676 no
    H1B H8A2 3.4722 . 2_666 no
    H1B H9A1 3.4644 . 2_666 no
    H1B H9A2 3.4365 . 2_766 no
    H1B H13A 3.2562 . 1_565 no
    H1B H13A 3.3828 . 2_666 no
    H1B H15B 3.5086 . 1_456 no
    H1B H17B 2.9558 . 1_565 no
    H2A O1A 3.5344 . 2_865 no
    H2A O3A 2.3436 . 1_654 no
    H2A C11B 3.5524 . 2_865 no
    H2A C14A 3.3823 . 1_654 no
    H2A C15A 3.5133 . 1_654 no
    H2A C17A 3.1643 . 1_654 no
    H2A H8B2 3.4372 . 2_865 no
    H2A H9B2 3.3194 . 2_765 no
    H2A H15A 2.9548 . 1_654 no
    H2A H17C 2.9064 . 1_654 no
    H2A H17E 3.5542 . . no
    H2B O1B 3.5356 . 2_676 no
    H2B O3B 2.3441 . 1_456 no
    H2B C14B 3.3802 . 1_456 no
    H2B C15B 3.5065 . 1_456 no
    H2B C17B 3.1756 . 1_456 no
    H2B H8A2 3.4956 . 2_666 no
    H2B H9A2 3.3172 . 2_766 no
    H2B H15B 2.9363 . 1_456 no
    H2B H17F 2.9233 . 1_456 no
    H3A O2B 2.8622 . 1_545 no
    H3A O2B 3.4629 . 2_765 no
    H3A C7B 3.5482 . 2_765 no
    H3A C11B 3.5010 . 2_765 no
    H3A C12B 3.2054 . 2_765 no
    H3A C16B 3.2754 . 1_545 no
    H3A H9B2 3.3943 . 2_765 no
    H3A H16B 2.3352 . 1_545 no
    H3A H17C 3.0415 . 1_654 no
    H3B O2A 2.9423 . . no
    H3B O2A 3.3296 . 2_766 no
    H3B C7A 3.4330 . 2_766 no
    H3B C11A 3.4817 . 2_766 no
    H3B C12A 3.1055 . 2_766 no
    H3B C16A 3.2475 . . no
    H3B H9A2 3.3936 . 2_766 no
    H3B H16A 2.3163 . . no
    H3B H17F 3.1267 . 1_456 no
    H4A O2B 2.5858 . 1_545 no
    H4A C10B 3.3216 . 2_765 no
    H4A C11B 3.1694 . 2_765 no
    H4A C13B 3.5120 . 2_765 no
    H4A C14B 3.5312 . 2_765 no
    H4A C15B 3.3787 . 2_765 no
    H4A C16B 3.1988 . 2_765 no
    H4A H17A 3.3142 . 2_756 no
    H4B O2A 2.5865 . . no
    H4B C10A 3.3067 . 2_766 no
    H4B C11A 3.1490 . 2_766 no
    H4B C13A 3.5271 . 2_766 no
    H4B C14A 3.5794 . 2_766 no
    H4B C15A 3.4446 . 2_766 no
    H4B C16A 3.2293 . 2_766 no
    H4B H17D 3.4945 . 2_765 no
    H6A C8B 3.2615 . . no
    H6A C9B 3.4562 . . no
    H6A H8B1 3.0246 . . no
    H6A H8B2 2.8674 . . no
    H6A H9B1 2.7650 . . no
    H6A H17D 2.9212 . 2_765 no
    H6B C8A 3.2921 . 1_565 no
    H6B C9A 3.5559 . 1_565 no
    H6B H8A1 3.0467 . 1_565 no
    H6B H8A2 2.8645 . 1_565 no
    H6B H9A1 2.8936 . 1_565 no
    H6B H15B 3.5873 . 2_775 no
    H6B H16B 3.5601 . 2_775 no
    H6B H17A 2.9790 . 2_766 no
    H8A1 O2B 3.1964 . 1_545 no
    H8A1 C17A 3.2466 . 2_756 no
    H8A1 H6B 3.0467 . 1_545 no
    H8A1 H13A 3.4374 . 2_756 no
    H8A1 H17A 2.4631 . 2_756 no
    H8A1 H17B 3.3408 . 2_756 no
    H8A1 H17C 3.5252 . 2_756 no
    H8A2 O1B 2.9375 . 1_545 no
    H8A2 O3B 3.2070 . 2_765 no
    H8A2 C14B 3.1403 . 2_765 no
    H8A2 C15B 2.9149 . 2_765 no
    H8A2 H1B 3.4722 . 2_666 no
    H8A2 H2B 3.4956 . 2_666 no
    H8A2 H6B 2.8645 . 1_545 no
    H8A2 H15B 2.7849 . 2_765 no
    H8B1 O2A 3.0557 . . no
    H8B1 C17B 3.2548 . 2_765 no
    H8B1 H6A 3.0246 . . no
    H8B1 H17D 2.4760 . 2_765 no
    H8B1 H17E 3.3942 . 2_765 no
    H8B1 H17F 3.4716 . 2_765 no
    H8B2 O1A 2.9740 . . no
    H8B2 O3A 3.2863 . 2_766 no
    H8B2 C14A 3.2033 . 2_766 no
    H8B2 C15A 3.0027 . 2_766 no
    H8B2 H1A 3.5253 . 2_865 no
    H8B2 H2A 3.4372 . 2_865 no
    H8B2 H6A 2.8674 . . no
    H8B2 H15A 2.9180 . 2_766 no
    H9A1 O1B 2.7271 . 1_545 no
    H9A1 C1B 2.9439 . 1_545 no
    H9A1 C5B 3.2986 . 1_545 no
    H9A1 C6B 3.3610 . 1_545 no
    H9A1 C9A 3.3310 . 2_756 no
    H9A1 C13A 3.2812 . 2_756 no
    H9A1 H1B 3.4644 . 2_666 no
    H9A1 H6B 2.8936 . 1_545 no
    H9A1 H9A1 2.9166 . 2_756 no
    H9A1 H9A2 2.9945 . 2_756 no
    H9A1 H13A 2.5694 . 2_756 no
    H9A1 H17A 3.2732 . 2_756 no
    H9A2 N1B 2.9853 . 2_766 no
    H9A2 C1B 3.2133 . 2_766 no
    H9A2 C2B 2.8657 . 2_766 no
    H9A2 C3B 2.9221 . 2_766 no
    H9A2 C4B 3.1002 . 2_766 no
    H9A2 C5B 3.2826 . 2_766 no
    H9A2 C13A 3.4733 . 2_756 no
    H9A2 H1B 3.4365 . 2_766 no
    H9A2 H2B 3.3172 . 2_766 no
    H9A2 H3B 3.3936 . 2_766 no
    H9A2 H9A1 2.9945 . 2_756 no
    H9A2 H13A 2.5567 . 2_756 no
    H9A2 H17A 3.2760 . 2_756 no
    H9A2 H17B 3.4983 . 2_756 no
    H9B1 O1A 2.6898 . . no
    H9B1 C1A 2.9602 . . no
    H9B1 C5A 3.2785 . . no
    H9B1 C6A 3.2624 . . no
    H9B1 C9B 3.5565 . 2_765 no
    H9B1 C13B 3.2984 . 2_765 no
    H9B1 H1A 3.5001 . 2_865 no
    H9B1 H6A 2.7650 . . no
    H9B1 H9B1 3.1392 . 2_765 no
    H9B1 H9B2 3.2489 . 2_765 no
    H9B1 H13B 2.5684 . 2_765 no
    H9B1 H17D 3.0913 . 2_765 no
    H9B2 N1A 3.0336 . 2_765 no
    H9B2 C1A 3.2985 . 2_765 no
    H9B2 C2A 2.8904 . 2_765 no
    H9B2 C3A 2.9447 . 2_765 no
    H9B2 C4A 3.1532 . 2_765 no
    H9B2 C5A 3.3625 . 2_765 no
    H9B2 C13B 3.5161 . 2_765 no
    H9B2 H1A 3.4543 . 2_765 no
    H9B2 H2A 3.3194 . 2_765 no
    H9B2 H3A 3.3943 . 2_765 no
    H9B2 H9B1 3.2489 . 2_765 no
    H9B2 H13B 2.5824 . 2_765 no
    H9B2 H17D 3.0969 . 2_765 no
    H9B2 H17E 3.3127 . 2_765 no
    H13A O1B 3.5115 . 2_666 no
    H13A N1B 3.4617 . 1_545 no
    H13A C9A 2.9967 . 2_756 no
    H13A H1B 3.2562 . 1_545 no
    H13A H1B 3.3828 . 2_666 no
    H13A H8A1 3.4374 . 2_756 no
    H13A H9A1 2.5694 . 2_756 no
    H13A H9A2 2.5567 . 2_756 no
    H13B O1A 3.5000 . . no
    H13B O1A 3.5656 . 2_865 no
    H13B N1A 3.4371 . . no
    H13B C1A 3.5271 . . no
    H13B C9B 3.0242 . 2_765 no
    H13B H1A 3.2363 . . no
    H13B H1A 3.3392 . 2_865 no
    H13B H9B1 2.5684 . 2_765 no
    H13B H9B2 2.5824 . 2_765 no
    H15A O1A 3.3651 . 2_766 no
    H15A C17B 2.9481 . 1_456 no
    H15A H2A 2.9548 . 1_456 no
    H15A H8B2 2.9180 . 2_766 no
    H15A H17D 3.4425 . 1_456 no
    H15A H17E 2.4894 . 1_456 no
    H15A H17F 2.5707 . 1_456 no
    H15B O1B 3.1705 . 2_775 no
    H15B C17A 2.9788 . 1_664 no
    H15B H1B 3.5086 . 1_654 no
    H15B H2B 2.9363 . 1_654 no
    H15B H6B 3.5873 . 2_775 no
    H15B H8A2 2.7849 . 2_765 no
    H15B H17A 3.5094 . 1_664 no
    H15B H17B 2.3967 . 1_664 no
    H15B H17C 2.7158 . 1_664 no
    H16A O2A 3.4235 . 2_766 no
    H16A C3B 3.1966 . . no
    H16A H3B 2.3163 . . no
    H16A H17F 2.7900 . 1_456 no
    H16B O2B 3.1853 . 2_775 no
    H16B C3A 3.2609 . 1_565 no
    H16B C17A 3.5415 . 1_664 no
    H16B H3A 2.3352 . 1_565 no
    H16B H6B 3.5601 . 2_775 no
    H16B H17B 3.4993 . 1_664 no
    H16B H17C 2.7607 . 1_664 no
    H17A O2B 2.6864 . 2_766 no
    H17A C6B 3.2234 . 2_766 no
    H17A C7B 3.2767 . 2_766 no
    H17A C8A 3.3019 . 2_756 no
    H17A C9A 3.4878 . 2_756 no
    H17A C12B 3.0581 . 2_766 no
    H17A H4A 3.3142 . 2_756 no
    H17A H6B 2.9790 . 2_766 no
    H17A H8A1 2.4631 . 2_756 no
    H17A H9A1 3.2732 . 2_756 no
    H17A H9A2 3.2760 . 2_756 no
    H17A H15B 3.5094 . 1_446 no
    H17B O1B 2.4912 . 2_666 no
    H17B N1B 3.5354 . 1_545 no
    H17B C1B 3.2559 . 2_666 no
    H17B C15B 3.2749 . 1_446 no
    H17B H1B 2.9558 . 1_545 no
    H17B H8A1 3.3408 . 2_756 no
    H17B H9A2 3.4983 . 2_756 no
    H17B H15B 2.3967 . 1_446 no
    H17B H16B 3.4993 . 1_446 no
    H17C O2B 3.1185 . 2_766 no
    H17C C2A 3.5271 . 1_456 no
    H17C C3A 3.5886 . 1_456 no
    H17C C12B 3.4482 . 2_766 no
    H17C C15B 3.2706 . 1_446 no
    H17C C16B 3.2954 . 1_446 no
    H17C H2A 2.9064 . 1_456 no
    H17C H3A 3.0415 . 1_456 no
    H17C H8A1 3.5252 . 2_756 no
    H17C H15B 2.7158 . 1_446 no
    H17C H16B 2.7607 . 1_446 no
    H17D O2A 2.6679 . 2_765 no
    H17D C6A 3.1614 . 2_765 no
    H17D C7A 3.2187 . 2_765 no
    H17D C8B 3.2661 . 2_765 no
    H17D C9B 3.3347 . 2_765 no
    H17D C12A 3.0137 . 2_765 no
    H17D H4B 3.4945 . 2_765 no
    H17D H6A 2.9212 . 2_765 no
    H17D H8B1 2.4760 . 2_765 no
    H17D H9B1 3.0913 . 2_765 no
    H17D H9B2 3.0969 . 2_765 no
    H17D H15A 3.4425 . 1_654 no
    H17E O1A 2.4719 . 2_865 no
    H17E N1A 3.3986 . . no
    H17E C1A 3.2226 . 2_865 no
    H17E C15A 3.3979 . 1_654 no
    H17E H1A 2.8349 . . no
    H17E H2A 3.5542 . . no
    H17E H8B1 3.3942 . 2_765 no
    H17E H9B2 3.3127 . 2_765 no
    H17E H15A 2.4894 . 1_654 no
    H17F O2A 3.1116 . 2_765 no
    H17F C2B 3.5513 . 1_654 no
    H17F C12A 3.4151 . 2_765 no
    H17F C15A 3.2020 . 1_654 no
    H17F C16A 3.3113 . 1_654 no
    H17F H2B 2.9233 . 1_654 no
    H17F H3B 3.1267 . 1_654 no
    H17F H8B1 3.4716 . 2_765 no
    H17F H15A 2.5707 . 1_654 no
    H17F H16A 2.7900 . 1_654 no
loop_
    _geom_angle_atom_site_label_1
    _geom_angle_atom_site_label_2
    _geom_angle_atom_site_label_3
    _geom_angle_site_symmetry_1
    _geom_angle_site_symmetry_2
    _geom_angle_site_symmetry_3
    _geom_angle
    _geom_angle_publ_flag
    C14A O3A C17A . . . 117.87(17) .
    C14B O3B C17B . . . 118.04(17) .
    C1A N1A C2A . . . 124.77(18) .
    C1B N1B C2B . . . 124.09(19) .
    O1A C1A N1A . . . 119.19(18) .
    O1A C1A C5A . . . 124.94(19) .
    N1A C1A C5A . . . 115.9(2) .
    O1B C1B N1B . . . 119.22(18) .
    O1B C1B C5B . . . 124.91(19) .
    N1B C1B C5B . . . 115.87(19) .
    N1A C2A C3A . . . 119.9(2) .
    N1B C2B C3B . . . 120.9(2) .
    C2A C3A C4A . . . 118.9(3) .
    C2B C3B C4B . . . 118.4(3) .
    C3A C4A C5A . . . 122.0(2) .
    C3B C4B C5B . . . 122.0(2) .
    C1A C5A C4A . . . 118.51(19) .
    C1A C5A C6A . . . 115.3(2) .
    C4A C5A C6A . . . 126.10(19) .
    C1B C5B C4B . . . 118.65(19) .
    C1B C5B C6B . . . 115.41(19) .
    C4B C5B C6B . . . 125.82(19) .
    C5A C6A C7A . . . 130.6(2) .
    C5B C6B C7B . . . 130.3(2) .
    C6A C7A C8A . . . 126.42(19) .
    C6A C7A C12A . . . 116.3(2) .
    C8A C7A C12A . . . 117.25(17) .
    C6B C7B C8B . . . 126.74(19) .
    C6B C7B C12B . . . 116.4(2) .
    C8B C7B C12B . . . 116.84(18) .
    C7A C8A C9A . . . 113.13(19) .
    C7B C8B C9B . . . 113.11(19) .
    C8A C9A C10A . . . 112.54(19) .
    C8B C9B C10B . . . 112.72(19) .
    C9A C10A C11A . . . 120.40(18) .
    C9A C10A C13A . . . 119.5(2) .
    C11A C10A C13A . . . 119.94(19) .
    C9B C10B C11B . . . 120.00(18) .
    C9B C10B C13B . . . 119.72(19) .
    C11B C10B C13B . . . 120.15(18) .
    C10A C11A C12A . . . 121.74(18) .
    C10A C11A C16A . . . 119.34(19) .
    C12A C11A C16A . . . 118.8(2) .
    C10B C11B C12B . . . 121.83(18) .
    C10B C11B C16B . . . 118.97(19) .
    C12B C11B C16B . . . 119.2(2) .
    O2A C12A C7A . . . 121.79(19) .
    O2A C12A C11A . . . 120.46(19) .
    C7A C12A C11A . . . 117.75(19) .
    O2B C12B C7B . . . 121.47(19) .
    O2B C12B C11B . . . 120.49(18) .
    C7B C12B C11B . . . 118.04(19) .
    C10A C13A C14A . . . 120.0(2) .
    C10B C13B C14B . . . 119.7(2) .
    O3A C14A C13A . . . 124.7(2) .
    O3A C14A C15A . . . 115.17(19) .
    C13A C14A C15A . . . 120.1(2) .
    O3B C14B C13B . . . 124.3(2) .
    O3B C14B C15B . . . 115.61(19) .
    C13B C14B C15B . . . 120.1(2) .
    C14A C15A C16A . . . 120.0(3) .
    C14B C15B C16B . . . 120.3(2) .
    C11A C16A C15A . . . 120.6(3) .
    C11B C16B C15B . . . 120.7(3) .
    C1A N1A H1A . . . 116.4(16) no
    C2A N1A H1A . . . 118.6(16) no
    C1B N1B H1B . . . 117.6(16) no
    C2B N1B H1B . . . 118.2(16) no
    N1A C2A H2A . . . 120.047 no
    C3A C2A H2A . . . 120.062 no
    N1B C2B H2B . . . 119.577 no
    C3B C2B H2B . . . 119.570 no
    C2A C3A H3A . . . 120.562 no
    C4A C3A H3A . . . 120.571 no
    C2B C3B H3B . . . 120.798 no
    C4B C3B H3B . . . 120.786 no
    C3A C4A H4A . . . 118.985 no
    C5A C4A H4A . . . 118.981 no
    C3B C4B H4B . . . 118.977 no
    C5B C4B H4B . . . 118.991 no
    C5A C6A H6A . . . 114.725 no
    C7A C6A H6A . . . 114.724 no
    C5B C6B H6B . . . 114.869 no
    C7B C6B H6B . . . 114.869 no
    C7A C8A H8A1 . . . 108.953 no
    C7A C8A H8A2 . . . 108.949 no
    C9A C8A H8A1 . . . 108.951 no
    C9A C8A H8A2 . . . 108.949 no
    H8A1 C8A H8A2 . . . 107.768 no
    C7B C8B H8B1 . . . 108.959 no
    C7B C8B H8B2 . . . 108.961 no
    C9B C8B H8B1 . . . 108.958 no
    C9B C8B H8B2 . . . 108.957 no
    H8B1 C8B H8B2 . . . 107.760 no
    C8A C9A H9A1 . . . 109.091 no
    C8A C9A H9A2 . . . 109.092 no
    C10A C9A H9A1 . . . 109.085 no
    C10A C9A H9A2 . . . 109.087 no
    H9A1 C9A H9A2 . . . 107.832 no
    C8B C9B H9B1 . . . 109.041 no
    C8B C9B H9B2 . . . 109.049 no
    C10B C9B H9B1 . . . 109.055 no
    C10B C9B H9B2 . . . 109.048 no
    H9B1 C9B H9B2 . . . 107.811 no
    C10A C13A H13A . . . 120.007 no
    C14A C13A H13A . . . 120.000 no
    C10B C13B H13B . . . 120.131 no
    C14B C13B H13B . . . 120.134 no
    C14A C15A H15A . . . 120.013 no
    C16A C15A H15A . . . 120.010 no
    C14B C15B H15B . . . 119.841 no
    C16B C15B H15B . . . 119.843 no
    C11A C16A H16A . . . 119.693 no
    C15A C16A H16A . . . 119.690 no
    C11B C16B H16B . . . 119.642 no
    C15B C16B H16B . . . 119.641 no
    O3A C17A H17A . . . 109.475 no
    O3A C17A H17B . . . 109.477 no
    O3A C17A H17C . . . 109.471 no
    H17A C17A H17B . . . 109.471 no
    H17A C17A H17C . . . 109.464 no
    H17B C17A H17C . . . 109.469 no
    O3B C17B H17D . . . 109.470 no
    O3B C17B H17E . . . 109.468 no
    O3B C17B H17F . . . 109.473 no
    H17D C17B H17E . . . 109.466 no
    H17D C17B H17F . . . 109.473 no
    H17E C17B H17F . . . 109.478 no
loop_
    _geom_torsion_atom_site_label_1
    _geom_torsion_atom_site_label_2
    _geom_torsion_atom_site_label_3
    _geom_torsion_atom_site_label_4
    _geom_torsion_site_symmetry_1
    _geom_torsion_site_symmetry_2
    _geom_torsion_site_symmetry_3
    _geom_torsion_site_symmetry_4
    _geom_torsion
    _geom_torsion_publ_flag
    C17A O3A C14A C13A . . . . -0.9(4) no
    C17A O3A C14A C15A . . . . 179.70(19) no
    C17B O3B C14B C13B . . . . -1.2(4) no
    C17B O3B C14B C15B . . . . 179.56(19) no
    C1A N1A C2A C3A . . . . 1.6(4) no
    C2A N1A C1A O1A . . . . -178.9(2) no
    C2A N1A C1A C5A . . . . -0.2(4) no
    C1B N1B C2B C3B . . . . 1.2(4) no
    C2B N1B C1B O1B . . . . -178.9(2) no
    C2B N1B C1B C5B . . . . 0.6(4) no
    O1A C1A C5A C4A . . . . 176.6(2) no
    O1A C1A C5A C6A . . . . -0.5(4) no
    N1A C1A C5A C4A . . . . -2.1(3) no
    N1A C1A C5A C6A . . . . -179.12(17) no
    O1B C1B C5B C4B . . . . 176.5(2) no
    O1B C1B C5B C6B . . . . 0.4(4) no
    N1B C1B C5B C4B . . . . -2.9(3) no
    N1B C1B C5B C6B . . . . -179.10(18) no
    N1A C2A C3A C4A . . . . -0.5(4) no
    N1B C2B C3B C4B . . . . -0.7(4) no
    C2A C3A C4A C5A . . . . -1.9(4) no
    C2B C3B C4B C5B . . . . -1.8(4) no
    C3A C4A C5A C1A . . . . 3.2(4) no
    C3A C4A C5A C6A . . . . 179.8(2) no
    C3B C4B C5B C1B . . . . 3.6(4) no
    C3B C4B C5B C6B . . . . 179.3(2) no
    C1A C5A C6A C7A . . . . -163.1(2) no
    C4A C5A C6A C7A . . . . 20.2(4) no
    C1B C5B C6B C7B . . . . -162.5(2) no
    C4B C5B C6B C7B . . . . 21.6(4) no
    C5A C6A C7A C8A . . . . 1.5(4) no
    C5A C6A C7A C12A . . . . -177.9(2) no
    C5B C6B C7B C8B . . . . 0.6(4) no
    C5B C6B C7B C12B . . . . -178.0(2) no
    C6A C7A C8A C9A . . . . 142.6(3) no
    C6A C7A C12A O2A . . . . 8.7(4) no
    C6A C7A C12A C11A . . . . -171.92(19) no
    C8A C7A C12A O2A . . . . -170.8(2) no
    C8A C7A C12A C11A . . . . 8.6(3) no
    C12A C7A C8A C9A . . . . -37.9(3) no
    C6B C7B C8B C9B . . . . 142.7(3) no
    C6B C7B C12B O2B . . . . 9.5(4) no
    C6B C7B C12B C11B . . . . -171.26(19) no
    C8B C7B C12B O2B . . . . -169.3(2) no
    C8B C7B C12B C11B . . . . 10.0(3) no
    C12B C7B C8B C9B . . . . -38.7(3) no
    C7A C8A C9A C10A . . . . 48.0(3) no
    C7B C8B C9B C10B . . . . 48.6(3) no
    C8A C9A C10A C11A . . . . -30.5(3) no
    C8A C9A C10A C13A . . . . 153.73(18) no
    C8B C9B C10B C11B . . . . -31.3(3) no
    C8B C9B C10B C13B . . . . 152.79(18) no
    C9A C10A C11A C12A . . . . 0.7(4) no
    C9A C10A C11A C16A . . . . -176.02(19) no
    C9A C10A C13A C14A . . . . 175.01(18) no
    C11A C10A C13A C14A . . . . -0.8(4) no
    C13A C10A C11A C12A . . . . 176.46(19) no
    C13A C10A C11A C16A . . . . -0.3(4) no
    C9B C10B C11B C12B . . . . 2.2(4) no
    C9B C10B C11B C16B . . . . -175.18(18) no
    C9B C10B C13B C14B . . . . 174.82(18) no
    C11B C10B C13B C14B . . . . -1.0(4) no
    C13B C10B C11B C12B . . . . 178.08(19) no
    C13B C10B C11B C16B . . . . 0.7(4) no
    C10A C11A C12A O2A . . . . -169.6(2) no
    C10A C11A C12A C7A . . . . 11.0(4) no
    C10A C11A C16A C15A . . . . 0.7(4) no
    C12A C11A C16A C15A . . . . -176.1(2) no
    C16A C11A C12A O2A . . . . 7.2(4) no
    C16A C11A C12A C7A . . . . -172.2(2) no
    C10B C11B C12B O2B . . . . -171.6(2) no
    C10B C11B C12B C7B . . . . 9.2(3) no
    C10B C11B C16B C15B . . . . 0.0(4) no
    C12B C11B C16B C15B . . . . -177.4(2) no
    C16B C11B C12B O2B . . . . 5.8(4) no
    C16B C11B C12B C7B . . . . -173.4(2) no
    C10A C13A C14A O3A . . . . -178.1(2) no
    C10A C13A C14A C15A . . . . 1.3(4) no
    C10B C13B C14B O3B . . . . -178.5(2) no
    C10B C13B C14B C15B . . . . 0.7(4) no
    O3A C14A C15A C16A . . . . 178.6(2) no
    C13A C14A C15A C16A . . . . -0.9(4) no
    O3B C14B C15B C16B . . . . 179.3(2) no
    C13B C14B C15B C16B . . . . 0.0(4) no
    C14A C15A C16A C11A . . . . -0.2(4) no
    C14B C15B C16B C11B . . . . -0.4(4) no
loop_
    _geom_hbond_atom_site_label_D
    _geom_hbond_atom_site_label_H
    _geom_hbond_atom_site_label_A
    _geom_hbond_site_symmetry_D
    _geom_hbond_site_symmetry_H
    _geom_hbond_site_symmetry_A
    _geom_hbond_distance_DH
    _geom_hbond_distance_HA
    _geom_hbond_distance_DA
    _geom_hbond_angle_DHA
    _geom_hbond_publ_flag
    N1A H1A O1A . . 2_865 0.96(3) 1.82(3) 2.778(3) 178(3) yes
    N1B H1B O1B . . 2_676 0.98(3) 1.80(3) 2.778(3) 176(3) yes
_iucr_refine_instructions_details
;
TITL X496d
CELL  0.71075 8.07900 12.29600 14.00900 88.850 76.969 89.430
ZERR  4 0.00900 0.01300 0.01500 0.030 0.016 0.030
LATT 1
SFAC C H N O
UNIT 68 60 4 12
SHEL 99999.000000 0.000000
L.S. 10
FMAP 2
PLAN -25
WPDB -2
HTAB
BOND $H
CONF
LIST 4
TEMP -100.0
ACTA
SIZE 0.500 0.200 0.200
WGHT    0.058500    0.252900
FVAR       0.44272
O1A   4    1.359580    0.487539    0.116535    11.00000    0.03334    0.02713 =
         0.03201   -0.00162    0.00414   -0.00607
O1B   4    0.637935    0.988814    0.382193    11.00000    0.03256    0.02904 =
         0.03238    0.00024    0.00389    0.00698
O2A   4    0.919672    0.465357    0.392030    11.00000    0.05429    0.02268 =
         0.03676    0.00116    0.00407    0.00246
O2B   4    1.076937    0.966657    0.104874    11.00000    0.05127    0.02193 =
         0.03685   -0.00178    0.00319   -0.00327
O3A   4    0.606421    0.158148    0.750271    11.00000    0.05359    0.03733 =
         0.03067    0.00547    0.01321    0.00402
O3B   4    1.382115    0.659413   -0.246605    11.00000    0.04618    0.03647 =
         0.03172   -0.00754    0.01128   -0.00324
N1A   3    1.424209    0.361679   -0.002839    11.00000    0.02579    0.02831 =
         0.03017   -0.00076    0.00452   -0.00192
N1B   3    0.579248    0.862380    0.505264    11.00000    0.02987    0.03096 =
         0.02887   -0.00114    0.00411    0.00076
C1A   1    1.332408    0.394988    0.086833    11.00000    0.02399    0.02767 =
         0.02978    0.00118   -0.00059    0.00099
C1B   1    0.668412    0.896325    0.414351    11.00000    0.02648    0.02757 =
         0.02683    0.00014   -0.00086   -0.00364
C2A   1    1.404885    0.264511   -0.043607    11.00000    0.03473    0.03368 =
         0.03338   -0.00620    0.00175    0.00064
AFIX  43
H2A   2    1.475005    0.246308   -0.105304    11.00000   -1.20000
AFIX   0
C2B   1    0.603967    0.764478    0.547893    11.00000    0.03485    0.03448 =
         0.02999    0.00393    0.00422   -0.00628
AFIX  43
H2B   2    0.536038    0.745698    0.610568    11.00000   -1.20000
AFIX   0
C3A   1    1.285571    0.193766    0.003866    11.00000    0.04169    0.02514 =
         0.03313   -0.00220    0.00066   -0.00360
AFIX  43
H3A   2    1.270390    0.125932   -0.024218    11.00000   -1.20000
AFIX   0
C3B   1    0.723789    0.694004    0.502065    11.00000    0.03829    0.02775 =
         0.03275    0.00275   -0.00039    0.00067
AFIX  43
H3B   2    0.741712    0.626263    0.532075    11.00000   -1.20000
AFIX   0
C4A   1    1.184666    0.222360    0.095302    11.00000    0.03043    0.02756 =
         0.03140    0.00354   -0.00149   -0.00442
AFIX  43
H4A   2    1.098600    0.173773    0.127830    11.00000   -1.20000
AFIX   0
C4B   1    0.821306    0.723299    0.408922    11.00000    0.03210    0.02760 =
         0.03339   -0.00668   -0.00005    0.00092
AFIX  43
H4B   2    0.908012    0.675151    0.376975    11.00000   -1.20000
AFIX   0
C5A   1    1.206632    0.318881    0.139406    11.00000    0.02627    0.02635 =
         0.02669    0.00312   -0.00141   -0.00022
C5B   1    0.794949    0.819908    0.362431    11.00000    0.02611    0.02697 =
         0.02831   -0.00466   -0.00054   -0.00012
C6A   1    1.108059    0.355951    0.234029    11.00000    0.02953    0.02225 =
         0.02854    0.00059   -0.00269   -0.00120
AFIX  43
H6A   2    1.112361    0.432055    0.243569    11.00000   -1.20000
AFIX   0
C6B   1    0.890913    0.857530    0.266401    11.00000    0.02768    0.02240 =
         0.02834   -0.00021   -0.00084    0.00043
AFIX  43
H6B   2    0.886538    0.933822    0.255030    11.00000   -1.20000
AFIX   0
C7A   1    1.012043    0.299732    0.309959    11.00000    0.02609    0.02545 =
         0.02856    0.00031   -0.00033    0.00263
C7B   1    0.984533    0.801233    0.191492    11.00000    0.02600    0.02430 =
         0.02722   -0.00060   -0.00086   -0.00146
C8A   1    0.985075    0.177862    0.316443    11.00000    0.03706    0.02582 =
         0.02826   -0.00096    0.00670    0.00027
AFIX  23
H8A1  2    1.079328    0.142258    0.269715    11.00000   -1.20000
H8A2  2    0.878138    0.161219    0.296567    11.00000   -1.20000
AFIX   0
C8B   1    1.013168    0.679437    0.188027    11.00000    0.04065    0.02471 =
         0.02890   -0.00162    0.00437   -0.00178
AFIX  23
H8B1  2    0.920917    0.643681    0.236776    11.00000   -1.20000
H8B2  2    1.121744    0.662407    0.206758    11.00000   -1.20000
AFIX   0
C9A   1    0.976168    0.130299    0.418994    11.00000    0.03010    0.02207 =
         0.02997    0.00032    0.00153    0.00058
AFIX  23
H9A1  2    0.936830    0.054076    0.421570    11.00000   -1.20000
H9A2  2    1.091498    0.129684    0.432211    11.00000   -1.20000
AFIX   0
C9B   1    1.018516    0.632716    0.087364    11.00000    0.03040    0.02179 =
         0.02998   -0.00049   -0.00097   -0.00241
AFIX  23
H9B1  2    1.057850    0.556162    0.086615    11.00000   -1.20000
H9B2  2    0.902181    0.633168    0.075614    11.00000   -1.20000
AFIX   0
C10A  1    0.858550    0.193507    0.497379    11.00000    0.02354    0.02479 =
         0.02764   -0.00102   -0.00059    0.00091
C10B  1    1.133742    0.695328    0.005974    11.00000    0.02138    0.02421 =
         0.02744    0.00013   -0.00042   -0.00090
C11A  1    0.835277    0.305234    0.485276    11.00000    0.03110    0.02333 =
         0.02852    0.00093    0.00004    0.00389
C11B  1    1.155295    0.807208    0.014374    11.00000    0.02872    0.02302 =
         0.02918   -0.00278    0.00024   -0.00439
C12A  1    0.922698    0.365079    0.395462    11.00000    0.02786    0.02437 =
         0.02927    0.00171   -0.00101    0.00228
C12B  1    1.072068    0.866496    0.103524    11.00000    0.02814    0.02355 =
         0.03002   -0.00235   -0.00219   -0.00190
C13A  1    0.781139    0.141203    0.585439    11.00000    0.02832    0.02239 =
         0.03155    0.00081   -0.00035    0.00121
AFIX  43
H13A  2    0.795774    0.065070    0.593455    11.00000   -1.20000
AFIX   0
C13B  1    1.210437    0.642713   -0.080669    11.00000    0.02739    0.02453 =
         0.02905   -0.00267   -0.00103   -0.00217
AFIX  43
H13B  2    1.197312    0.566531   -0.085959    11.00000   -1.20000
AFIX   0
C14A  1    0.683132    0.200381    0.660973    11.00000    0.03648    0.02986 =
         0.02793    0.00292    0.00476    0.00202
C14B  1    1.305717    0.702285   -0.158800    11.00000    0.02892    0.03340 =
         0.02733   -0.00541    0.00510   -0.00148
C15A  1    0.658414    0.312163    0.648624    11.00000    0.05539    0.03459 =
         0.03472   -0.00082    0.01372    0.01506
AFIX  43
H15A  2    0.589827    0.352444    0.700184    11.00000   -1.20000
AFIX   0
C15B  1    1.326477    0.813992   -0.150597    11.00000    0.05072    0.03374 =
         0.03188   -0.00057    0.01220   -0.01360
AFIX  43
H15B  2    1.391776    0.854484   -0.204248    11.00000   -1.20000
AFIX   0
C16A  1    0.733401    0.363605    0.561889    11.00000    0.05375    0.02472 =
         0.03681    0.00270    0.00989    0.01089
AFIX  43
H16A  2    0.716040    0.439442    0.553767    11.00000   -1.20000
AFIX   0
C16B  1    1.253183    0.865512   -0.065593    11.00000    0.04499    0.02759 =
         0.03325   -0.00288    0.00544   -0.00837
AFIX  43
H16B  2    1.268689    0.941505   -0.060634    11.00000   -1.20000
AFIX   0
C17A  1    0.626264    0.043735    0.767394    11.00000    0.04693    0.03407 =
         0.03346    0.00781   -0.00055   -0.00786
AFIX  33
H17A  2    0.747461    0.025161    0.753851    11.00000   -1.20000
H17B  2    0.571053    0.002589    0.724160    11.00000   -1.20000
H17C  2    0.573823    0.025367    0.835860    11.00000   -1.20000
AFIX   0
C17B  1    1.366049    0.544772   -0.258979    11.00000    0.04696    0.03416 =
         0.03547   -0.00783   -0.00230    0.00659
AFIX  33
H17D  2    1.245485    0.525883   -0.247202    11.00000   -1.20000
H17E  2    1.418635    0.504670   -0.212253    11.00000   -1.20000
H17F  2    1.423050    0.525440   -0.325936    11.00000   -1.20000
AFIX   0
H1A   2    1.500671    0.414190   -0.040872    11.00000    0.05379
H1B   2    0.499100    0.913673    0.543355    11.00000    0.05791
HKLF 4
REM  X496d
REM R1 =  0.0581 for   3987 Fo > 4sig(Fo)  and  0.0938 for all   6203 data
REM    387 parameters refined using      0 restraints
END
WGHT      0.0592      0.2468
REM Highest difference peak  0.205,  deepest hole -0.226,  1-sigma level  0.052
Q1    1   1.2791  0.7650 -0.1581  11.00000  0.05    0.21
Q2    1   1.4787  0.3762  0.1399  11.00000  0.05    0.20
Q3    1   0.9122  0.1665  0.4582  11.00000  0.05    0.19
Q4    1   0.9693  0.4910  0.4608  11.00000  0.05    0.19
Q5    1   0.8264  0.2493  0.4892  11.00000  0.05    0.18
Q6    1   1.3786  0.3705 -0.0640  11.00000  0.05    0.18
Q7    1   1.0069  0.2400  0.3179  11.00000  0.05    0.17
Q8    1   1.3420  0.5310 -0.3268  11.00000  0.05    0.17
Q9    1   0.8451  0.3274  0.5247  11.00000  0.05    0.17
Q10   1   0.4534  0.0984  0.8432  11.00000  0.05    0.17
Q11   1   0.6697  1.0953  0.3130  11.00000  0.05    0.17
Q12   1   1.0107  0.7490  0.1890  11.00000  0.05    0.17
Q13   1   0.9460  0.0534  0.5610  11.00000  0.05    0.16
Q14   1   0.6175  0.3897  0.7608  11.00000  0.05    0.16
Q15   1   0.9023  0.5577  0.2800  11.00000  0.05    0.16
Q16   1   0.9783  0.1531  0.3638  11.00000  0.05    0.16
Q17   1   0.9751  0.5388  0.0780  11.00000  0.05    0.16
Q18   1   0.8652  0.9586  0.1432  11.00000  0.05    0.16
Q19   1   0.5745  0.7947  0.5065  11.00000  0.05    0.16
Q20   1   1.2387  0.5641 -0.2997  11.00000  0.05    0.16
Q21   1   0.6697  1.1003  0.2856  11.00000  0.05    0.16
Q22   1   0.4790  0.0245  0.9781  11.00000  0.05    0.16
Q23   1   1.2325  0.1906 -0.0403  11.00000  0.05    0.16
Q24   1   0.9983  0.8136  0.2377  11.00000  0.05    0.16
Q25   1   0.2868  0.0610  0.4067  11.00000  0.05    0.16
;
