# Supplementary material for: Crystal structure of (E)-2-[(2-bromopyridin-3-yl)methyl­idene]-6-meth­oxy-3,4-di­hydro­naphthalen-1(2H)-one and 3-[(E)-(6-meth­oxy-1-oxo-1,2,3,4-tetra­hydro­naphthalen-2-ylidene)meth­yl]pyridin-2(1H)-one
Source: Acta Crystallogr E Crystallogr Commun. 2016 Jun 14;72(Pt 7):955–8. doi: 10.1107/S2056989016009300 (PMC4992914; doi:10.1107/S2056989016009300)
Supplement: Supplementary file 2 [file e-72-00955-Isup2.hkl]

# 
# h,k,l, Fc-squared, Fo-squared, sigma(Fo-squared) and status flag 
# 
data_I
_shelx_title ' X520' 
_shelx_refln_list_code          4 
_shelx_F_calc_maximum      236.03 
_exptl_crystal_F_000       696.00 
_reflns_d_resolution_high  0.7688 
 
loop_ 
 _symmetry_equiv_pos_as_xyz 
 'x, y, z' 
 '-x, y+1/2, -z+1/2' 
 '-x, -y, -z' 
 'x, -y-1/2, z-1/2' 
 
_cell_length_a     8.8850 
_cell_length_b    14.2530 
_cell_length_c    11.5830 
_cell_angle_alpha  90.000 
_cell_angle_beta   92.760 
_cell_angle_gamma  90.000 
 
_shelx_F_squared_multiplier     1.000 
 
loop_ 
 _refln_index_h 
 _refln_index_k 
 _refln_index_l 
 _refln_F_squared_calc 
 _refln_F_squared_meas 
 _refln_F_squared_sigma 
 _refln_observed_status 
   1   0   0     1975.77     1813.93     34.91 o 
   2   0   0       29.65       49.11      8.52 o 
   3   0   0    19542.72    18053.61    353.26 o 
   4   0   0    20209.11    18636.63    731.06 o 
   5   0   0      525.91      521.33     48.27 o 
   6   0   0      290.48      380.91     35.46 o 
   7   0   0     4003.37     3856.91    379.87 o 
   8   0   0      681.18      751.04     57.57 o 
   9   0   0       34.15       44.24     21.36 o 
  10   0   0      731.27      805.79    211.68 o 
  11   0   0      192.72      168.94     30.44 o 
   1   1   0      888.97      884.84     16.24 o 
   2   1   0     8868.12     8624.01     91.84 o 
   3   1   0      757.04      719.53     14.41 o 
   4   1   0      172.04      196.31     22.85 o 
   5   1   0     1884.11     1715.34     30.87 o 
   6   1   0     2950.36     2779.60     84.19 o 
   7   1   0       23.04       96.91     23.49 o 
   8   1   0      487.44      480.45     33.50 o 
   9   1   0     1524.49     1472.81     89.24 o 
  10   1   0       38.37       21.26     11.39 o 
  11   1   0       24.80       16.65     11.10 o 
   0   2   0      103.35       97.16      3.93 o 
   1   2   0     1340.63     1243.96     24.75 o 
   2   2   0       33.35       38.01      2.87 o 
   3   2   0      240.42      202.42      8.70 o 
   4   2   0     2351.56     2318.52     40.36 o 
   5   2   0       89.48      111.69     11.98 o 
   6   2   0       17.05       33.74      9.10 o 
   7   2   0      331.41      363.98     28.06 o 
   8   2   0      443.03      453.39     47.06 o 
   9   2   0        7.48       16.41     16.42 o 
  10   2   0       17.55        9.77     10.03 o 
  11   2   0      246.93      212.36     28.12 o 
   1   3   0      119.89      152.89      7.60 o 
   2   3   0      436.90      452.66      9.05 o 
   3   3   0       53.85       52.73      3.95 o 
   4   3   0      123.33      159.48      9.98 o 
   5   3   0      840.80      953.23     25.72 o 
   6   3   0      108.24      137.34      9.81 o 
   7   3   0        9.38       13.09      5.83 o 
   8   3   0       90.23      112.48     19.70 o 
   9   3   0       21.35       18.43      7.59 o 
  10   3   0        1.65        6.71     10.17 o 
  11   3   0        0.76       30.74     14.19 o 
   0   4   0    16761.47    16225.30    263.85 o 
   1   4   0    17866.65    17194.13    195.67 o 
   2   4   0       96.00       92.56      4.91 o 
   3   4   0     2710.25     2624.70     42.17 o 
   4   4   0     2699.22     2684.61     42.94 o 
   5   4   0     1850.11     1894.51     34.54 o 
   6   4   0      403.36      365.41     20.45 o 
   7   4   0      527.53      497.58     50.74 o 
   8   4   0      373.52      404.83     36.64 o 
   9   4   0        0.14        8.06     15.04 o 
  10   4   0      120.26      148.94     16.06 o 
  11   4   0      131.32      129.78     19.19 o 
   1   5   0     3529.00     3437.96     49.19 o 
   2   5   0     2722.68     2494.71     40.32 o 
   3   5   0     3388.16     3330.78     52.71 o 
   4   5   0      595.44      583.00     18.57 o 
   5   5   0     2156.85     2157.17     38.27 o 
   6   5   0     1077.84     1025.98     42.31 o 
   7   5   0       33.29       37.40      9.33 o 
   8   5   0      971.28      947.05     74.79 o 
   9   5   0      523.06      555.89     38.45 o 
  10   5   0      131.64      145.37     16.82 o 
  11   5   0        1.36        7.68      9.73 o 
   0   6   0    17130.46    17287.64    281.32 o 
   1   6   0      756.57      680.29     18.10 o 
   2   6   0     1122.19     1149.94     35.17 o 
   3   6   0     3899.42     3775.10     59.19 o 
   4   6   0     2778.74     2778.00     48.94 o 
   5   6   0      183.06      181.17     12.63 o 
   6   6   0     1347.92     1374.27     60.33 o 
   7   6   0      853.89      831.33     55.66 o 
   8   6   0      786.49      863.84     55.67 o 
   9   6   0       69.20       47.29     12.85 o 
  10   6   0      308.30      324.19     33.60 o 
   1   7   0     1466.90     1450.05     48.21 o 
   2   7   0     1951.73     1812.09     59.48 o 
   3   7   0     1342.86     1319.57     25.70 o 
   4   7   0       86.31       82.14      5.85 o 
   5   7   0     1058.58     1092.81     36.04 o 
   6   7   0     1137.59     1153.07     40.53 o 
   7   7   0      272.63      266.28     26.30 o 
   8   7   0      166.01      147.37     28.48 o 
   9   7   0      417.45      450.69     32.24 o 
  10   7   0       22.40       34.40     16.96 o 
   0   8   0      548.97      677.05     29.99 o 
   1   8   0       34.01       32.61      5.22 o 
   2   8   0       65.66       67.15      5.59 o 
   3   8   0       29.53       27.87      5.76 o 
   4   8   0      142.73      141.94     12.14 o 
   5   8   0       47.12       51.69     10.45 o 
   6   8   0      382.48      403.37     28.69 o 
   7   8   0       67.26       64.27      9.33 o 
   8   8   0       42.24       35.57      9.50 o 
   9   8   0       98.47      119.51     16.58 o 
  10   8   0       32.01       25.78     11.21 o 
   1   9   0       14.67        9.77      4.03 o 
   2   9   0       27.45       40.19      3.81 o 
   3   9   0        0.64        5.02      2.87 o 
   4   9   0      247.77      238.90     15.22 o 
   5   9   0      921.13      934.63     32.78 o 
   6   9   0      244.26      247.04     23.25 o 
   7   9   0       92.20       90.25     12.71 o 
   8   9   0       81.79       76.53     14.70 o 
   9   9   0       10.35       17.50     10.48 o 
  10   9   0        0.03       -5.64     10.39 o 
   0  10   0      757.09      809.60     31.37 o 
   1  10   0       81.61       78.93      6.41 o 
   2  10   0       20.03       23.82      6.84 o 
   3  10   0      219.75      231.37     15.44 o 
   4  10   0      279.72      288.46     18.55 o 
   5  10   0       18.85       37.49      8.68 o 
   6  10   0      145.57      158.88     21.02 o 
   7  10   0      339.82      325.59     29.38 o 
   8  10   0       77.44       57.02     12.80 o 
   9  10   0        0.80       -8.25      9.81 o 
   1  11   0      855.19      808.28     44.65 o 
   2  11   0     1707.44     1710.15     87.80 o 
   3  11   0      385.83      375.38     28.97 o 
   4  11   0      191.14      185.17     18.18 o 
   5  11   0     1343.33     1314.76     73.50 o 
   6  11   0       92.38       81.94     13.08 o 
   7  11   0        3.27       10.11      3.89 o 
   8  11   0      136.91      149.80     17.55 o 
   9  11   0      128.62      126.16     29.41 o 
   0  12   0      498.15      525.48     93.27 o 
   1  12   0      699.68      679.81     45.44 o 
   2  12   0       18.65       16.28      6.75 o 
   3  12   0      434.39      448.52     26.38 o 
   4  12   0      812.26      792.86     51.69 o 
   5  12   0      114.45       91.97     17.53 o 
   6  12   0      115.92      144.44     16.60 o 
   7  12   0       12.01       12.35      5.98 o 
   8  12   0      272.52      248.36     30.24 o 
   1  13   0      236.09      259.28     31.92 o 
   2  13   0       93.88      120.11     17.33 o 
   3  13   0      370.55      383.80     38.09 o 
   4  13   0       37.90       29.63      8.71 o 
   5  13   0      235.32      215.47     16.73 o 
   6  13   0      184.75      163.06     14.57 o 
   7  13   0      224.20      189.80     31.38 o 
   8  13   0       43.23       30.26     17.51 o 
   0  14   0        9.51       -4.15     10.97 o 
   1  14   0       79.65       68.15     14.30 o 
   2  14   0       63.46       58.49     13.68 o 
   3  14   0       58.88       57.41     14.60 o 
   4  14   0       20.35       21.83      7.89 o 
   5  14   0        2.89       10.32      9.53 o 
   6  14   0       60.47       22.89     10.25 o 
   7  14   0       21.64       25.20     12.22 o 
   1  15   0        3.33       -1.47      6.91 o 
   2  15   0      105.49       75.14     17.87 o 
   3  15   0       17.72        8.22     11.00 o 
   4  15   0      114.98      118.70     16.69 o 
   5  15   0       50.28       55.24     16.68 o 
   6  15   0        1.57        3.58      6.82 o 
   0  16   0       37.65       33.47     18.16 o 
   1  16   0      139.01      124.39     23.37 o 
   2  16   0        5.03        0.42      7.72 o 
   3  16   0       12.05       11.86     12.19 o 
   4  16   0      120.92      146.81     16.53 o 
   5  16   0       37.39       17.78     11.06 o 
   1  17   0      136.37      133.68     20.41 o 
   2  17   0      123.77      153.96     26.20 o 
   3  17   0        6.52       14.85      9.17 o 
   4  17   0       30.35       34.50     13.15 o 
   0  18   0       19.48        7.40     17.32 o 
   1  18   0       14.77       18.78      9.01 o 
   2  18   0        3.52        7.94     13.65 o 
 -11   1   1      122.81      159.70     19.97 o 
 -10   1   1       25.31        8.57     16.89 o 
  -9   1   1      149.20      195.60     34.74 o 
  -8   1   1       21.59       73.75     15.20 o 
  -7   1   1       72.27      106.91     26.15 o 
  -6   1   1      652.80      663.00     28.99 o 
  -5   1   1      506.41      490.78     27.15 o 
  -4   1   1      828.22      873.02     27.40 o 
  -3   1   1     2547.33     2489.12     39.54 o 
  -2   1   1       88.67      100.37      3.91 o 
  -1   1   1     1533.58     1523.35     20.97 o 
   0   1   1      195.52      187.02      5.40 o 
   1   1   1     8559.37     7943.95    104.26 o 
   2   1   1     7864.86     7341.10     83.09 o 
   3   1   1       12.08       11.52      3.33 o 
   4   1   1     1050.72     1158.74     67.25 o 
   5   1   1     1067.80     1016.95     22.42 o 
   6   1   1      757.00      854.66     21.20 o 
   7   1   1        1.00       15.63      7.98 o 
   8   1   1      153.35      161.34     23.44 o 
   9   1   1      429.76      391.90     39.54 o 
  10   1   1       28.95       60.62     17.07 o 
  11   1   1      130.77      141.22     22.54 o 
 -11   2   1      321.86      325.23     36.86 o 
 -10   2   1       33.77       66.38     19.97 o 
  -9   2   1      902.93      852.50     71.77 o 
  -8   2   1     1595.17     1523.94    113.53 o 
  -7   2   1     1953.66     1882.91     96.41 o 
  -6   2   1      100.09      101.56     10.02 o 
  -5   2   1     1896.10     1739.48     41.12 o 
  -4   2   1     2953.19     2767.00     44.48 o 
  -3   2   1     1300.39     1252.21     20.63 o 
  -2   2   1     8669.67     8523.02     96.18 o 
  -1   2   1      276.37      285.28     11.00 o 
   0   2   1    19268.56    17841.80    348.96 o 
   1   2   1      122.65      143.31      5.05 o 
   2   2   1    10801.91    10158.84    114.79 o 
   3   2   1    11625.13    11203.73    126.68 o 
   4   2   1     3568.76     3580.54     57.50 o 
   5   2   1      549.26      527.45     21.71 o 
   6   2   1     1563.84     1479.78     42.45 o 
   7   2   1     1521.28     1503.51     67.58 o 
   8   2   1       73.84      105.87     16.40 o 
   9   2   1       42.60       26.41     11.70 o 
  10   2   1      857.05      790.19     65.81 o 
  11   2   1       77.11       83.54     17.55 o 
 -11   3   1      149.30      130.15     20.29 o 
 -10   3   1      360.16      363.29     32.82 o 
  -9   3   1      657.65      647.08     63.06 o 
  -8   3   1      260.37      272.11     32.33 o 
  -7   3   1      651.84      675.14     49.66 o 
  -6   3   1     5611.65     5593.31    105.31 o 
  -5   3   1     1795.07     1667.45     43.94 o 
  -4   3   1       75.39       92.39      6.18 o 
  -3   3   1    12500.45    12242.19    144.59 o 
  -2   3   1    18032.66    17576.91    207.08 o 
  -1   3   1      718.48      782.09     13.29 o 
   0   3   1    15086.61    15111.60    185.62 o 
   1   3   1    22990.52    21917.64    974.74 o 
   2   3   1     4237.02     4071.58     46.96 o 
   3   3   1       68.29       84.60      7.90 o 
   4   3   1     5692.32     5569.58     87.00 o 
   5   3   1     3129.97     3097.65     54.43 o 
   6   3   1      786.57      718.10     40.73 o 
   7   3   1       53.72       54.62     11.01 o 
   8   3   1     1223.02     1241.53     87.59 o 
   9   3   1      954.94      987.75     91.30 o 
  10   3   1       25.66       -4.17     11.29 o 
  11   3   1        2.76       13.74     12.45 o 
 -11   4   1      278.88      292.28     35.93 o 
 -10   4   1       23.31       25.18     12.34 o 
  -9   4   1      189.60      170.91     33.13 o 
  -8   4   1     1418.03     1430.47    106.75 o 
  -7   4   1      298.57      283.43     26.61 o 
  -6   4   1       29.63       29.18      3.79 o 
  -5   4   1      637.35      584.22     25.30 o 
  -4   4   1     4028.73     3950.17     62.55 o 
  -3   4   1     2075.36     1981.45     32.60 o 
  -2   4   1        6.88        6.84      2.25 o 
  -1   4   1     4973.93     4886.10     57.03 o 
   0   4   1    15494.25    14683.45    182.64 o 
   1   4   1     6422.80     6397.77     73.44 o 
   2   4   1      748.49      716.75     14.98 o 
   3   4   1     3447.12     3291.83     51.96 o 
   4   4   1     2947.08     2965.50     48.04 o 
   5   4   1     1203.79     1230.37     27.73 o 
   6   4   1     1689.45     1706.24     54.42 o 
   7   4   1      436.57      425.56     28.69 o 
   8   4   1      130.62      183.02     34.27 o 
   9   4   1        1.04       17.33     11.57 o 
  10   4   1      258.99      235.50     39.31 o 
  11   4   1       52.66       76.20     24.92 o 
 -11   5   1       31.93       70.04     21.76 o 
 -10   5   1       43.64       13.65     22.53 o 
  -9   5   1       32.50       39.66     12.57 o 
  -8   5   1       18.70       33.39     11.88 o 
  -7   5   1      794.67      789.91     31.50 o 
  -6   5   1      115.81       99.19      8.99 o 
  -5   5   1      615.59      611.52     32.62 o 
  -4   5   1       12.67       15.73      2.54 o 
  -3   5   1     1078.81     1020.43     32.67 o 
  -2   5   1      365.22      329.33     12.96 o 
  -1   5   1      953.68      956.93     19.05 o 
   0   5   1     1861.57     1933.90     34.15 o 
   1   5   1      182.91      167.19      7.76 o 
   2   5   1      211.04      179.73      9.54 o 
   3   5   1      430.31      439.67     16.40 o 
   4   5   1      552.87      641.87     15.85 o 
   5   5   1     1715.58     1763.33     40.76 o 
   6   5   1      204.10      203.32     12.49 o 
   7   5   1      106.89      101.30     11.59 o 
   8   5   1      238.62      249.01     46.93 o 
   9   5   1      269.88      269.06     22.74 o 
  10   5   1      144.22      136.93     18.08 o 
  11   5   1       13.43        4.34     14.12 o 
 -10   6   1        0.73       16.36     13.03 o 
  -9   6   1        0.26       12.18     10.65 o 
  -8   6   1      393.80      376.17     32.48 o 
  -7   6   1       95.26      109.99     12.98 o 
  -6   6   1      288.01      300.97     28.60 o 
  -5   6   1       21.51       21.62      2.72 o 
  -4   6   1      160.60      164.72     10.50 o 
  -3   6   1      817.24      865.12     26.97 o 
  -2   6   1       62.72       62.47      5.56 o 
  -1   6   1       24.61       31.06      2.16 o 
   0   6   1        6.40        4.32      4.04 o 
   1   6   1      195.72      227.08     10.62 o 
   2   6   1       29.18       22.74      5.39 o 
   3   6   1       90.61       99.65      6.77 o 
   4   6   1        5.62        5.32      2.57 o 
   5   6   1      110.64      148.68     10.06 o 
   6   6   1      174.72      182.73     13.84 o 
   7   6   1       15.14        3.77      5.78 o 
   8   6   1        7.69       22.55      6.77 o 
   9   6   1       85.15      116.32     21.01 o 
  10   6   1      107.87       67.82     35.30 o 
 -10   7   1      112.69      138.90     18.98 o 
  -9   7   1       99.24      115.32     18.42 o 
  -8   7   1       29.71       22.42      9.43 o 
  -7   7   1       21.95       46.61     14.64 o 
  -6   7   1      894.32      897.59     34.86 o 
  -5   7   1      204.35      185.06     11.12 o 
  -4   7   1       34.24       32.27      3.32 o 
  -3   7   1      571.52      566.35     13.75 o 
  -2   7   1     1680.83     1556.86     47.36 o 
  -1   7   1      141.70      197.46     11.75 o 
   0   7   1       12.84        4.98      4.88 o 
   1   7   1     3044.90     2962.66     47.19 o 
   2   7   1     2303.58     2303.58     47.02 o 
   3   7   1        1.31        7.63      5.30 o 
   4   7   1      835.23      894.13     20.13 o 
   5   7   1      588.04      585.13     26.94 o 
   6   7   1       84.13       91.55     19.43 o 
   7   7   1       79.15       94.75     14.47 o 
   8   7   1      467.29      466.09     42.33 o 
   9   7   1      164.77      178.48     24.75 o 
  10   7   1        3.99       -2.92     12.09 o 
 -10   8   1       58.17       25.92     18.97 o 
  -9   8   1       34.23       11.45     17.39 o 
  -8   8   1      532.74      521.82     42.68 o 
  -7   8   1     1030.65     1066.55     62.56 o 
  -6   8   1       50.30       65.55      9.30 o 
  -5   8   1      721.40      759.86     38.58 o 
  -4   8   1     3487.67     3512.78    116.76 o 
  -3   8   1     1237.94     1215.88     33.70 o 
  -2   8   1      607.11      636.90     13.13 o 
  -1   8   1     1219.37     1065.79     19.73 o 
   0   8   1    10471.94    10750.77    328.18 o 
   1   8   1      950.47      938.29     20.74 o 
   2   8   1      371.94      374.05     20.89 o 
   3   8   1     2316.49     2264.79     43.33 o 
   4   8   1     1835.82     1782.11     56.17 o 
   5   8   1       36.08       28.92      9.58 o 
   6   8   1       47.82       46.97      9.51 o 
   7   8   1      331.64      394.34     30.33 o 
   8   8   1       19.53       38.18     11.31 o 
   9   8   1        8.94        8.32     10.30 o 
  10   8   1      167.63      180.85     39.52 o 
 -10   9   1      107.62      119.97     18.40 o 
  -9   9   1      338.59      349.46     33.47 o 
  -8   9   1        5.47        3.97     10.41 o 
  -7   9   1      217.52      187.10     23.44 o 
  -6   9   1     2069.95     2038.70    137.81 o 
  -5   9   1      573.97      566.16     31.05 o 
  -4   9   1       33.29       24.77      6.23 o 
  -3   9   1     1334.65     1287.19     44.39 o 
  -2   9   1     5095.34     5215.09     98.00 o 
  -1   9   1      152.74      153.76     12.36 o 
   0   9   1      762.42      765.15     17.37 o 
   1   9   1     1640.92     1611.00     32.38 o 
   2   9   1     2177.95     2205.76     43.99 o 
   3   9   1        0.85        6.48      6.70 o 
   4   9   1      510.01      515.76     31.05 o 
   5   9   1     1370.83     1413.65     49.57 o 
   6   9   1      752.86      758.17     47.82 o 
   7   9   1      121.62      122.98     16.11 o 
   8   9   1      225.61      223.31     22.72 o 
   9   9   1      631.61      619.66     61.74 o 
  10   9   1        3.25        2.34     21.25 o 
  -9  10   1       38.46       63.93     15.58 o 
  -8  10   1      314.17      355.20     28.16 o 
  -7  10   1      162.34      173.20     13.05 o 
  -6  10   1      349.26      312.42     27.10 o 
  -5  10   1       13.10       15.61      5.47 o 
  -4  10   1      990.32     1013.95     36.11 o 
  -3  10   1      621.27      649.00     31.65 o 
  -2  10   1        5.72        3.33      2.41 o 
  -1  10   1      295.29      297.63     21.25 o 
   0  10   1     2092.83     2134.08     42.88 o 
   1  10   1        2.55        6.56      2.55 o 
   2  10   1       81.70       95.18      9.84 o 
   3  10   1      385.48      393.12     26.97 o 
   4  10   1     1037.98     1036.03     37.06 o 
   5  10   1       14.55        8.43      4.58 o 
   6  10   1      384.46      361.43     27.10 o 
   7  10   1      378.67      378.10     27.60 o 
   8  10   1       92.85       58.90     13.08 o 
   9  10   1        4.49       -4.14     13.00 o 
  -9  11   1        0.82      -14.05     14.05 o 
  -8  11   1        0.26       -4.72     11.74 o 
  -7  11   1      229.19      201.85     17.14 o 
  -6  11   1       15.61       10.64      3.65 o 
  -5  11   1      137.49      126.08     16.54 o 
  -4  11   1       80.88       79.17      8.67 o 
  -3  11   1       39.11       36.07      7.72 o 
  -2  11   1      300.98      333.54     22.33 o 
  -1  11   1        0.44        0.90      2.33 o 
   0  11   1       37.20       24.86     12.91 o 
   1  11   1        4.26       11.00      9.06 o 
   2  11   1      175.96      185.98     14.44 o 
   3  11   1       67.58       66.99     13.98 o 
   4  11   1     1172.19     1156.51     46.74 o 
   5  11   1     1245.95     1284.36     77.74 o 
   6  11   1       53.09       53.68     11.09 o 
   7  11   1      113.95      102.85     14.87 o 
   8  11   1        2.35       -1.75      6.42 o 
   9  11   1       57.42       59.39     18.24 o 
  -8  12   1       45.65       16.56     29.12 o 
  -7  12   1        2.61        9.10      9.06 o 
  -6  12   1      413.23      410.55     23.41 o 
  -5  12   1        3.27        5.20      7.02 o 
  -4  12   1        0.87       -2.23      5.08 o 
  -3  12   1      172.37      163.97     20.07 o 
  -2  12   1        3.56        4.75      6.99 o 
  -1  12   1        0.76       22.45     15.21 o 
   0  12   1       98.16       97.79     22.80 o 
   1  12   1      181.76      191.77     17.58 o 
   2  12   1        2.75       -3.69      3.69 o 
   3  12   1       82.49       94.00     15.02 o 
   4  12   1       48.83       22.08     11.65 o 
   5  12   1      359.43      315.83     23.56 o 
   6  12   1       12.57       14.18      9.88 o 
   7  12   1        3.77        0.20      7.08 o 
   8  12   1       15.45       20.66     10.95 o 
  -8  13   1       53.85       35.20     19.91 o 
  -7  13   1      207.20      175.47     22.10 o 
  -6  13   1        9.84       12.37      8.57 o 
  -5  13   1       49.04       55.54     13.61 o 
  -4  13   1       11.87        0.75      9.49 o 
  -3  13   1      148.37      173.36     28.20 o 
  -2  13   1      123.27      165.66     19.92 o 
  -1  13   1      171.21      149.72     18.41 o 
   0  13   1      337.30      373.06     32.97 o 
   1  13   1      276.66      333.16     36.41 o 
   2  13   1      200.51      235.37     27.50 o 
   3  13   1       23.06       26.69      8.05 o 
   4  13   1      217.22      171.65     36.83 o 
   5  13   1      314.26      299.78     21.60 o 
   6  13   1       48.90       27.78      8.74 o 
   7  13   1       22.28       27.17      9.45 o 
   8  13   1      211.20      195.04     56.03 o 
  -7  14   1      165.80      118.83     22.48 o 
  -6  14   1       66.44       55.41     16.72 o 
  -5  14   1      227.07      205.00     23.28 o 
  -4  14   1      402.43      410.38     32.36 o 
  -3  14   1      184.71      196.56     37.64 o 
  -2  14   1       81.77       68.88     19.34 o 
  -1  14   1     1412.44     1441.54     88.16 o 
   0  14   1       16.67       15.78      7.05 o 
   1  14   1      145.99      140.05     22.58 o 
   2  14   1      432.34      417.00     36.19 o 
   3  14   1      332.85      327.85     37.36 o 
   4  14   1       40.57       36.97     11.86 o 
   5  14   1        0.21        7.43      6.81 o 
   6  14   1      352.47      324.84     32.81 o 
   7  14   1       17.16       25.87     15.22 o 
  -6  15   1      169.58      124.51     39.60 o 
  -5  15   1       10.38       16.06      8.88 o 
  -4  15   1        3.76       -0.72     11.04 o 
  -3  15   1      521.75      538.98     52.90 o 
  -2  15   1       61.95       69.01     18.10 o 
  -1  15   1      137.85      152.81     20.44 o 
   0  15   1        6.00        8.33      8.86 o 
   1  15   1      350.67      403.81     36.38 o 
   2  15   1       30.74       28.99     10.35 o 
   3  15   1      107.55       93.28     20.07 o 
   4  15   1      140.26      150.70     15.24 o 
   5  15   1      144.86      141.77     19.64 o 
   6  15   1       89.72       64.25     18.51 o 
  -5  16   1       74.96       65.63     18.49 o 
  -4  16   1       17.38       19.45     13.10 o 
  -3  16   1       43.25       42.73     12.37 o 
  -2  16   1       46.80       40.38     11.75 o 
  -1  16   1       32.87       19.08      9.25 o 
   0  16   1       58.26      100.77     16.07 o 
   1  16   1       31.46       12.60      8.21 o 
   2  16   1       93.05      115.10     18.71 o 
   3  16   1       88.23      115.66     12.49 o 
   4  16   1       32.55       45.26     14.87 o 
   5  16   1        0.75        1.06     11.16 o 
  -4  17   1        0.91        0.49      9.13 o 
  -3  17   1       62.73       60.12     14.67 o 
  -2  17   1        4.96       21.30     18.36 o 
  -1  17   1       24.74       34.31     13.68 o 
   0  17   1        0.93        0.61      9.65 o 
   1  17   1        1.86       -2.34      9.11 o 
   2  17   1        3.93        9.35      9.37 o 
   3  17   1        2.32       26.39      9.47 o 
   4  17   1       96.67       95.98     14.97 o 
  -2  18   1        0.79      -10.86     10.86 o 
  -1  18   1        2.26        3.12      9.94 o 
   0  18   1       20.05        9.33      8.46 o 
   1  18   1       26.88       37.06     13.69 o 
   2  18   1        0.19        0.80     12.66 o 
 -11   0   2      171.31      200.20     37.72 o 
 -10   0   2        4.60       -3.08     20.97 o 
  -9   0   2     1157.49     1204.09    129.42 o 
  -8   0   2     2265.72     2372.11    144.27 o 
  -7   0   2      207.84      219.06     27.27 o 
  -6   0   2     1359.84     1419.70     80.04 o 
  -5   0   2     3450.20     3389.50    102.47 o 
  -4   0   2     4061.34     3900.58    109.18 o 
  -3   0   2     1906.37     2036.69     62.59 o 
  -2   0   2    55709.87    53913.16   3386.10 o 
  -1   0   2     1544.58     1548.85     35.96 o 
   0   0   2      656.56      639.82     13.18 o 
   1   0   2     7467.34     7314.73    102.82 o 
   2   0   2     5513.64     5474.15     89.19 o 
   3   0   2     3064.23     2991.03     69.54 o 
   4   0   2      498.05      647.75     30.21 o 
   5   0   2     2323.68     2404.35    115.82 o 
   6   0   2      999.78     1018.81     73.16 o 
   7   0   2      753.51      777.26     69.24 o 
   8   0   2      861.93      766.44    134.97 o 
   9   0   2        9.75       28.77     17.75 o 
  10   0   2      294.59      302.72     37.55 o 
  11   0   2       76.06       18.93     36.95 o 
 -11   1   2      291.03      310.39     40.48 o 
 -10   1   2      373.50      340.33     35.77 o 
  -9   1   2      156.37      167.55     27.46 o 
  -8   1   2      433.98      419.67     37.84 o 
  -7   1   2      692.91      682.27     48.02 o 
  -6   1   2     4777.95     4925.25    103.87 o 
  -5   1   2     1144.49     1178.49     31.17 o 
  -4   1   2      536.56      530.72     21.30 o 
  -3   1   2     1995.81     1833.73     29.43 o 
  -2   1   2    28395.13    27347.53   1215.99 o 
  -1   1   2     2266.75     2387.37     37.66 o 
   0   1   2     1323.68     1256.76     18.81 o 
   1   1   2     5502.21     5304.36     60.14 o 
   2   1   2     5864.05     5707.77     99.93 o 
   3   1   2      777.11      811.98     33.37 o 
   4   1   2     2182.64     2199.58     62.88 o 
   5   1   2     3720.34     3829.69     67.67 o 
   6   1   2      257.03      260.10     14.14 o 
   7   1   2      329.81      327.40     21.29 o 
   8   1   2      419.84      436.83     38.40 o 
   9   1   2      694.45      700.69     67.39 o 
  10   1   2        0.54       14.63     15.04 o 
  11   1   2      134.76       92.08     25.19 o 
 -11   2   2      159.66      145.78     19.91 o 
 -10   2   2       57.81       45.96     14.41 o 
  -9   2   2       70.56       84.99     29.18 o 
  -8   2   2      358.67      349.73     33.47 o 
  -7   2   2      351.01      363.75     30.36 o 
  -6   2   2      577.05      652.42     39.72 o 
  -5   2   2       20.94       17.74      6.09 o 
  -4   2   2     1754.18     1707.34     56.46 o 
  -3   2   2      739.63      785.74     15.86 o 
  -2   2   2     3611.87     3706.26     46.69 o 
  -1   2   2     3360.56     3368.62     53.47 o 
   0   2   2     5020.78     5031.10     56.92 o 
   1   2   2       37.96       41.82      2.87 o 
   2   2   2      504.30      468.55     10.15 o 
   3   2   2     5164.62     5072.76     58.87 o 
   4   2   2      927.78     1014.30     31.85 o 
   5   2   2       84.23      107.71     12.36 o 
   6   2   2      754.12      736.02     39.23 o 
   7   2   2      754.29      727.33     30.77 o 
   8   2   2       12.57       25.27     11.72 o 
   9   2   2      130.18      118.24     23.74 o 
  10   2   2      169.87      147.51     26.56 o 
  11   2   2        3.62       -2.73      8.80 o 
 -11   3   2        9.43       27.23     11.61 o 
 -10   3   2        0.46       -9.58     12.26 o 
  -9   3   2        5.67        2.14     10.87 o 
  -8   3   2        8.21       21.73     11.82 o 
  -7   3   2       10.24       11.29      8.30 o 
  -6   3   2        2.47        7.04      7.13 o 
  -5   3   2      570.47      573.84     18.63 o 
  -4   3   2      999.79     1016.38     31.61 o 
  -3   3   2        0.22        6.29      1.69 o 
  -2   3   2       87.11       96.96      5.33 o 
  -1   3   2     5040.95     5168.46     61.54 o 
   0   3   2      877.09      850.87     14.54 o 
   1   3   2     1536.41     1603.28     25.81 o 
   2   3   2      284.58      305.06     11.68 o 
   3   3   2     4075.99     4435.74     51.73 o 
   4   3   2     1935.23     2154.47     72.77 o 
   5   3   2      129.59      143.87     10.34 o 
   6   3   2        7.24       24.42      4.87 o 
   7   3   2       69.85       53.14     11.03 o 
   8   3   2       24.75       12.80     10.82 o 
   9   3   2       15.46       39.53     13.43 o 
  10   3   2        5.72       20.68      9.50 o 
  11   3   2       45.28       31.98     13.20 o 
 -11   4   2       43.76       71.41     18.82 o 
 -10   4   2        6.98        7.70      9.55 o 
  -9   4   2      150.74      172.11     16.95 o 
  -8   4   2      497.19      508.07     41.22 o 
  -7   4   2        7.32        0.10      6.82 o 
  -6   4   2        1.36       14.34      5.03 o 
  -5   4   2      774.51      735.90     21.43 o 
  -4   4   2      214.26      200.37     12.77 o 
  -3   4   2        2.91        5.71      3.40 o 
  -2   4   2      160.11      158.72      9.14 o 
  -1   4   2     2306.04     2208.24     35.49 o 
   0   4   2     1187.20     1287.44     19.53 o 
   1   4   2      187.05      184.81      8.28 o 
   2   4   2     3953.91     3844.55     45.92 o 
   3   4   2      263.13      229.21     13.51 o 
   4   4   2      128.47      150.63     10.58 o 
   5   4   2      247.60      302.38     15.52 o 
   6   4   2      854.65      856.03     36.01 o 
   7   4   2        4.93        5.28      6.03 o 
   8   4   2       28.53       24.80      8.55 o 
   9   4   2      104.73      139.80     17.45 o 
  10   4   2      153.05      185.71     30.00 o 
  11   4   2       12.11       16.35     11.37 o 
 -11   5   2      168.57      139.34     20.40 o 
 -10   5   2      393.42      407.45     37.86 o 
  -9   5   2      108.21      132.58     25.37 o 
  -8   5   2       19.03       14.44     12.99 o 
  -7   5   2     1844.19     1830.77     81.40 o 
  -6   5   2     2530.22     2466.69     84.34 o 
  -5   5   2      399.71      363.49     21.77 o 
  -4   5   2      481.80      451.20     25.64 o 
  -3   5   2     4082.57     3960.66     62.23 o 
  -2   5   2     6701.04     7012.82     98.72 o 
  -1   5   2      404.02      416.41      9.24 o 
   0   5   2     5576.60     5537.69     70.27 o 
   1   5   2     9534.88     9424.41    108.88 o 
   2   5   2     2360.12     2356.23     37.95 o 
   3   5   2      353.22      322.20     17.77 o 
   4   5   2     3724.35     3716.55     65.44 o 
   5   5   2     1974.99     2023.96     46.41 o 
   6   5   2      326.19      382.84     24.91 o 
   7   5   2       23.98       24.47      7.00 o 
   8   5   2      734.14      755.85     49.84 o 
   9   5   2      213.15      264.94     26.03 o 
  10   5   2        8.01       23.67     12.79 o 
 -10   6   2        0.13       -9.86      9.86 o 
  -9   6   2      583.06      545.85     54.45 o 
  -8   6   2     1760.77     1809.62    109.53 o 
  -7   6   2      548.98      492.66     46.55 o 
  -6   6   2      352.91      345.70     20.83 o 
  -5   6   2     2799.50     2760.33     85.97 o 
  -4   6   2     2200.99     2186.25     42.12 o 
  -3   6   2      675.92      649.97     22.36 o 
  -2   6   2     7234.52     7730.52    120.55 o 
  -1   6   2     1809.69     1517.54     50.50 o 
   0   6   2     1118.54     1026.67     36.69 o 
   1   6   2      200.26      202.02     13.96 o 
   2   6   2     5391.39     5377.26     83.85 o 
   3   6   2     4887.83     4790.88     83.56 o 
   4   6   2      155.44      138.66      9.31 o 
   5   6   2       73.44       67.82      7.13 o 
   6   6   2     2245.71     2347.76     97.55 o 
   7   6   2      760.65      782.18     50.78 o 
   8   6   2       90.14       76.92     13.38 o 
   9   6   2       11.80        4.13     17.16 o 
  10   6   2      397.95      383.95     37.41 o 
 -10   7   2      190.76      200.05     25.76 o 
  -9   7   2       42.86       36.19     11.53 o 
  -8   7   2       80.82       59.62     16.21 o 
  -7   7   2      275.11      277.41     31.12 o 
  -6   7   2     1118.40     1083.79     53.41 o 
  -5   7   2      105.16       86.61      8.30 o 
  -4   7   2     1224.04     1239.21     24.86 o 
  -3   7   2     4139.94     4190.80     72.73 o 
  -2   7   2     2618.05     2553.45     42.45 o 
  -1   7   2      257.99      283.04     18.25 o 
   0   7   2     5208.10     5342.30     90.65 o 
   1   7   2     5947.70     6107.02    104.80 o 
   2   7   2     1097.19     1113.53     20.84 o 
   3   7   2       28.65       38.01      6.83 o 
   4   7   2     1913.73     1944.38     61.05 o 
   5   7   2     1522.95     1524.50     48.60 o 
   6   7   2      361.90      375.73     24.83 o 
   7   7   2       66.85       69.95     16.68 o 
   8   7   2      281.83      288.59     26.31 o 
   9   7   2      284.70      319.29     25.83 o 
  10   7   2       21.91       11.45     10.94 o 
 -10   8   2        1.29       19.62     12.19 o 
  -9   8   2      250.10      243.19     17.83 o 
  -8   8   2       41.02       26.75     10.35 o 
  -7   8   2      252.40      223.42     33.78 o 
  -6   8   2      384.40      376.17     27.78 o 
  -5   8   2      460.02      456.80     27.72 o 
  -4   8   2       48.12       41.72      7.76 o 
  -3   8   2      160.83      174.45     10.23 o 
  -2   8   2      117.90      117.63      8.62 o 
  -1   8   2     1024.31     1111.27     26.27 o 
   0   8   2     2833.12     2932.49     59.61 o 
   1   8   2     1895.99     1930.49     38.58 o 
   2   8   2      214.66      213.45     13.97 o 
   3   8   2     1037.18     1070.93     20.51 o 
   4   8   2     1050.55     1039.41     37.67 o 
   5   8   2        1.59       11.58      5.35 o 
   6   8   2      410.88      402.83     20.81 o 
   7   8   2      471.20      473.69     27.76 o 
   8   8   2      162.25      148.34     16.93 o 
   9   8   2       92.18      126.46     22.60 o 
  10   8   2       31.02       44.06     17.56 o 
 -10   9   2       28.72       28.38     13.75 o 
  -9   9   2        5.75       29.25     10.06 o 
  -8   9   2       69.62       59.24     13.97 o 
  -7   9   2       65.60       46.29     10.63 o 
  -6   9   2      149.30      147.42     14.09 o 
  -5   9   2        0.72        0.99      7.20 o 
  -4   9   2       55.53       51.07     11.61 o 
  -3   9   2        0.88        1.42      4.31 o 
  -2   9   2       48.90       45.19      3.94 o 
  -1   9   2       63.74       61.62      9.25 o 
   0   9   2      101.01       92.81      6.99 o 
   1   9   2      656.84      662.21     14.89 o 
   2   9   2       74.92       83.96      6.25 o 
   3   9   2     1191.38     1203.94     38.55 o 
   4   9   2     2153.95     2199.11    102.62 o 
   5   9   2      172.10      183.27     12.61 o 
   6   9   2       11.75       25.91      8.03 o 
   7   9   2        4.64       15.41      6.49 o 
   8   9   2        7.75       24.72      8.26 o 
   9   9   2       14.06        9.71     21.11 o 
  -9  10   2       78.24       81.42     18.34 o 
  -8  10   2      317.42      288.17     26.22 o 
  -7  10   2       75.20       66.71     17.28 o 
  -6  10   2      166.36      163.34     21.54 o 
  -5  10   2      414.86      404.80     22.99 o 
  -4  10   2      396.95      357.75     21.86 o 
  -3  10   2      291.15      267.11     18.81 o 
  -2  10   2      189.17      194.08     17.28 o 
  -1  10   2      487.04      487.54     30.61 o 
   0  10   2      152.25      166.55     15.91 o 
   1  10   2        3.83       -0.96      2.37 o 
   2  10   2     1539.77     1560.99     57.65 o 
   3  10   2      283.05      294.09     20.49 o 
   4  10   2      364.89      352.79     25.18 o 
   5  10   2      283.72      265.62     25.46 o 
   6  10   2      304.11      319.85     21.59 o 
   7  10   2       83.90       58.79     13.00 o 
   8  10   2        3.43       -3.46      7.64 o 
   9  10   2      107.73      107.91     30.24 o 
  -9  11   2       35.07       34.33     14.80 o 
  -8  11   2       21.33       14.42     10.33 o 
  -7  11   2     1095.54     1047.38     84.07 o 
  -6  11   2      700.98      670.56     54.81 o 
  -5  11   2       24.69       25.70      7.41 o 
  -4  11   2      642.41      627.94     26.36 o 
  -3  11   2     1998.61     2069.12     79.08 o 
  -2  11   2      692.26      796.85     74.97 o 
  -1  11   2        8.77       12.54      3.93 o 
   0  11   2     2445.79     2502.51    114.09 o 
   1  11   2     1728.97     1786.33     81.68 o 
   2  11   2      361.07      360.94     25.90 o 
   3  11   2      668.68      706.60     29.22 o 
   4  11   2      672.99      715.64     53.06 o 
   5  11   2      163.43      166.53     23.98 o 
   6  11   2      137.45      120.87     20.88 o 
   7  11   2       83.19      100.43     14.36 o 
   8  11   2      232.90      231.12     36.44 o 
   9  11   2       52.86       28.77     17.55 o 
  -8  12   2      189.48      182.79     24.42 o 
  -7  12   2       86.80      104.30     21.50 o 
  -6  12   2      225.27      184.59     13.63 o 
  -5  12   2      615.99      584.59     35.79 o 
  -4  12   2      387.66      489.99     41.49 o 
  -3  12   2       15.08       13.53      3.83 o 
  -2  12   2      111.62      130.12     15.50 o 
  -1  12   2     1373.74     1415.05     52.97 o 
   0  12   2      844.91      904.55     40.45 o 
   1  12   2      201.17      166.53     13.59 o 
   2  12   2      691.09      695.59     33.45 o 
   3  12   2     1045.35     1124.61     71.78 o 
   4  12   2        4.85        7.28      8.82 o 
   5  12   2       34.59       17.26      7.14 o 
   6  12   2      774.99      775.52     64.79 o 
   7  12   2      205.51      187.83     15.59 o 
   8  12   2       12.67        9.35      7.06 o 
  -8  13   2        3.39       30.88     22.15 o 
  -7  13   2       12.86       36.33     27.34 o 
  -6  13   2      205.56      181.67     18.50 o 
  -5  13   2       10.24        8.62     11.28 o 
  -4  13   2       13.93       15.37      8.05 o 
  -3  13   2      591.78      595.01     54.27 o 
  -2  13   2      256.49      284.38     37.87 o 
  -1  13   2       77.94       75.94     15.41 o 
   0  13   2       48.86       45.79     12.53 o 
   1  13   2      195.82      206.89     22.37 o 
   2  13   2        8.21        3.37      4.68 o 
   3  13   2        9.72       23.09      7.46 o 
   4  13   2        8.47        3.13      7.80 o 
   5  13   2      138.90      148.90     17.81 o 
   6  13   2        1.17        0.96     12.05 o 
   7  13   2       24.99       15.57      9.32 o 
  -7  14   2        0.94       12.28     10.48 o 
  -6  14   2      115.83      100.90     24.76 o 
  -5  14   2       67.02       56.11     13.85 o 
  -4  14   2       10.41       19.04      9.79 o 
  -3  14   2        6.57       12.11      5.90 o 
  -2  14   2       15.41       12.38      7.63 o 
  -1  14   2      166.90      119.78     31.11 o 
   0  14   2        0.51       16.44      6.45 o 
   1  14   2      149.10      155.19     25.28 o 
   2  14   2        6.80        9.45      7.28 o 
   3  14   2       89.55       74.75     16.57 o 
   4  14   2       66.17       73.34     14.90 o 
   5  14   2        0.62       -3.73      7.34 o 
   6  14   2       30.86       20.87     11.91 o 
   7  14   2       13.12        8.25      7.60 o 
  -6  15   2      181.79      158.87     23.06 o 
  -5  15   2        0.56        5.71      7.29 o 
  -4  15   2       34.12       48.57     13.24 o 
  -3  15   2        1.44       -5.61      7.72 o 
  -2  15   2       29.97       25.98     10.88 o 
  -1  15   2       16.38       28.49      8.47 o 
   0  15   2       74.45       55.13     14.13 o 
   1  15   2       34.66       13.38      7.55 o 
   2  15   2        3.61       12.97      8.28 o 
   3  15   2        8.44        0.82     13.00 o 
   4  15   2      193.81      163.90     17.80 o 
   5  15   2       15.97       20.75     12.16 o 
   6  15   2       11.01        7.62      8.68 o 
  -5  16   2        4.27       18.42     12.59 o 
  -4  16   2      204.68      209.76     25.26 o 
  -3  16   2        7.69        5.26      9.79 o 
  -2  16   2        1.85       24.02     14.70 o 
  -1  16   2      163.27      157.90     15.89 o 
   0  16   2       71.72       52.35     17.56 o 
   1  16   2        3.47        1.19      9.89 o 
   2  16   2       45.64       33.75     20.12 o 
   3  16   2       54.22       49.68     15.67 o 
   4  16   2        4.17       -5.44      6.34 o 
   5  16   2       31.06       32.14     13.97 o 
  -4  17   2       21.82       19.04     10.20 o 
  -3  17   2      202.99      200.95     30.05 o 
  -2  17   2       50.71       54.18     15.72 o 
  -1  17   2        0.36       -8.78      8.78 o 
   0  17   2       25.42       25.45     10.81 o 
   1  17   2       68.94       69.68     20.84 o 
   2  17   2       19.55       12.29     11.72 o 
   3  17   2       83.09       86.56     17.84 o 
   4  17   2        6.49        9.77     15.38 o 
  -2  18   2       13.49        7.63      8.36 o 
  -1  18   2      124.55      150.09     21.14 o 
   0  18   2       51.90       72.96     13.82 o 
   1  18   2        0.01       13.88      8.25 o 
   2  18   2       17.82        5.25     13.93 o 
 -11   1   3       92.21       91.77     26.68 o 
 -10   1   3      171.95      201.39     18.59 o 
  -9   1   3       64.95       76.62     18.80 o 
  -8   1   3       44.62       61.13     19.75 o 
  -7   1   3     1040.62     1048.47     55.35 o 
  -6   1   3      428.87      431.34     29.07 o 
  -5   1   3        2.83       23.32      4.28 o 
  -4   1   3      316.57      300.28     16.47 o 
  -2   1   3    12503.50    12610.12    192.47 o 
  -1   1   3      691.13      653.92     13.37 o 
   0   1   3    12089.58    11162.06    117.14 o 
   1   1   3     5621.11     5435.02     57.65 o 
   2   1   3      860.04     1110.40     35.81 o 
   3   1   3      274.70      226.11     12.28 o 
   4   1   3     2542.42     2554.26     45.17 o 
   5   1   3     1166.16     1217.26     24.05 o 
   6   1   3      146.06      165.37     12.58 o 
   7   1   3       72.49      109.30     16.34 o 
   8   1   3      532.28      518.39     35.20 o 
   9   1   3       89.74       67.61     16.95 o 
  10   1   3       12.53       25.97     14.79 o 
  11   1   3       38.33       15.72     15.32 o 
 -11   2   3        3.07        5.71     17.67 o 
 -10   2   3       13.97       14.61     13.52 o 
  -9   2   3      521.68      581.50     62.61 o 
  -8   2   3     1056.73     1140.06     88.97 o 
  -7   2   3       38.40       20.15     12.24 o 
  -6   2   3     1303.99     1336.30     76.12 o 
  -5   2   3     5035.75     5136.44     98.34 o 
  -4   2   3      377.25      396.38     20.62 o 
  -3   2   3      439.74      453.67     11.57 o 
  -2   2   3     3687.87     3663.36     45.27 o 
  -1   2   3     5267.86     5124.80     60.68 o 
   0   2   3       30.03       28.64      2.00 o 
   1   2   3      543.24      490.31     12.04 o 
   2   2   3     8888.94     8836.04    101.26 o 
   3   2   3      707.20      694.23     24.43 o 
   4   2   3      332.80      404.10     20.58 o 
   5   2   3     1162.93     1175.49     34.45 o 
   6   2   3     2339.66     2402.30     82.61 o 
   7   2   3      842.35      846.93     35.25 o 
   8   2   3      450.44      378.11     28.68 o 
   9   2   3      164.47      130.22     21.85 o 
  10   2   3      113.93       93.86     16.16 o 
  11   2   3        4.92       14.67     21.50 o 
 -11   3   3      430.55      449.78     56.97 o 
 -10   3   3      560.85      519.26     31.00 o 
  -9   3   3       54.63       35.96     11.53 o 
  -8   3   3     1315.12     1332.41     92.90 o 
  -7   3   3     1988.85     2060.79     93.83 o 
  -6   3   3     2839.81     2794.24    107.85 o 
  -5   3   3       16.22       17.47      3.32 o 
  -4   3   3     8566.72     8501.04    130.73 o 
  -3   3   3     2450.02     2193.22     83.07 o 
  -2   3   3     4924.49     5092.06     58.73 o 
  -1   3   3      536.37      503.84     10.54 o 
   0   3   3     9612.31     9491.90    107.01 o 
   1   3   3     4264.51     4057.77     47.66 o 
   3   3   3      860.83      786.43     25.87 o 
   4   3   3     4048.37     4080.68     71.07 o 
   5   3   3      894.53      943.10     22.82 o 
   6   3   3       12.79       14.92     10.95 o 
   7   3   3      194.81      206.89     18.30 o 
   8   3   3      229.23      259.25     29.49 o 
   9   3   3      321.16      328.58     28.60 o 
  10   3   3        9.11       -2.21     10.86 o 
  11   3   3       86.56       46.25     15.88 o 
 -11   4   3       33.80       23.36     14.00 o 
 -10   4   3      144.61      141.99     12.70 o 
  -9   4   3      554.21      578.68     49.05 o 
  -8   4   3      377.74      409.40     36.32 o 
  -7   4   3      108.32      147.92     26.79 o 
  -6   4   3     2434.26     2426.44     85.30 o 
  -5   4   3     3024.40     2894.00     51.35 o 
  -4   4   3     1506.32     1524.70     27.82 o 
  -3   4   3      829.11      848.62     26.42 o 
  -2   4   3     5327.23     5501.82     69.80 o 
  -1   4   3     2504.38     2400.25     38.70 o 
   0   4   3      339.38      345.21     10.60 o 
   1   4   3     1652.11     1587.21     26.69 o 
   2   4   3     4082.36     3945.01     61.34 o 
   3   4   3     8167.92     8532.24    132.31 o 
   4   4   3      291.52      341.07     20.13 o 
   5   4   3     1028.57     1028.13     29.65 o 
   6   4   3     2415.19     2541.71    115.48 o 
   7   4   3      891.11      937.50     37.41 o 
   8   4   3      170.70      171.64     24.42 o 
   9   4   3      149.32      152.76     33.89 o 
  10   4   3      324.51      357.96     42.75 o 
 -10   5   3        7.90       25.80     12.75 o 
  -9   5   3       25.86       34.81      9.82 o 
  -8   5   3      136.52      116.75     18.79 o 
  -7   5   3      206.14      200.07     24.13 o 
  -6   5   3       54.06       61.15     13.53 o 
  -5   5   3      155.26      151.42     15.54 o 
  -4   5   3       73.53       61.40      5.40 o 
  -3   5   3      569.82      558.75     19.18 o 
  -2   5   3     2400.62     2543.16     40.28 o 
  -1   5   3       16.79       19.37      2.04 o 
   0   5   3     1383.47     1413.15     24.43 o 
   1   5   3      206.67      179.11     11.43 o 
   2   5   3      370.14      439.33     18.46 o 
   3   5   3     2790.42     2992.99     48.86 o 
   4   5   3      656.53      655.77     18.11 o 
   5   5   3       41.37       45.49      6.21 o 
   6   5   3      209.43      245.63     16.56 o 
   7   5   3      263.92      257.62     23.91 o 
   8   5   3      415.98      400.82     39.55 o 
   9   5   3        1.15       17.92     11.69 o 
  10   5   3        1.97        5.57     11.37 o 
 -10   6   3       30.38       23.50     11.61 o 
  -9   6   3      314.13      231.88     28.62 o 
  -8   6   3       90.19       90.00     16.43 o 
  -7   6   3        0.86       -3.74      7.67 o 
  -6   6   3        1.45        4.48      5.60 o 
  -5   6   3      109.50       90.44      8.73 o 
  -4   6   3      916.39      952.88     19.83 o 
  -3   6   3      148.32      153.27     10.36 o 
  -2   6   3      283.60      332.80     19.53 o 
  -1   6   3        0.65        1.37      1.26 o 
   0   6   3      646.86      697.04     22.56 o 
   1   6   3      243.65      241.26     13.61 o 
   2   6   3      173.38      186.93     11.70 o 
   3   6   3      136.16      162.86     10.75 o 
   4   6   3      221.36      255.23     13.09 o 
   5   6   3      177.08      182.92     10.88 o 
   6   6   3       18.05       23.30      6.43 o 
   7   6   3        4.86       12.09      8.96 o 
   8   6   3      107.71      152.35     27.47 o 
   9   6   3        1.75        7.38     11.73 o 
  10   6   3        3.19       13.38     13.03 o 
 -10   7   3      215.72      233.61     29.13 o 
  -9   7   3       11.63       10.81      7.68 o 
  -8   7   3      101.02      104.22     21.11 o 
  -7   7   3      766.13      767.05     50.25 o 
  -6   7   3     1301.60     1276.71     44.16 o 
  -5   7   3       20.05       27.27     10.83 o 
  -4   7   3      417.90      406.01     20.25 o 
  -3   7   3      202.20      193.35     12.26 o 
  -2   7   3     4613.92     5057.13     88.08 o 
  -1   7   3      224.30      220.12     13.19 o 
   0   7   3      397.64      362.48     22.98 o 
   1   7   3      319.14      302.92     20.09 o 
   2   7   3        9.59       15.99      2.59 o 
   3   7   3      949.14      921.74     30.15 o 
   4   7   3      542.15      545.38     29.06 o 
   5   7   3      576.45      608.45     29.60 o 
   6   7   3      163.30      178.42     17.75 o 
   7   7   3      134.85      149.77     20.18 o 
   8   7   3      226.00      214.92     15.15 o 
   9   7   3        5.66       -6.04     10.09 o 
  10   7   3       36.60       22.88     23.13 o 
 -10   8   3       32.30       64.17     15.78 o 
  -9   8   3      394.02      371.57     25.77 o 
  -8   8   3      711.57      761.43     61.75 o 
  -7   8   3      175.58      168.34     23.30 o 
  -6   8   3      927.57      892.91     37.20 o 
  -5   8   3     1988.19     1999.17     67.14 o 
  -4   8   3      483.38      468.21     24.09 o 
  -3   8   3      502.31      516.97     24.34 o 
  -2   8   3     3262.41     3493.15     65.50 o 
  -1   8   3     1805.89     1706.37     35.44 o 
   0   8   3       20.88       34.39      6.42 o 
   1   8   3     2906.22     3031.27     58.23 o 
   2   8   3     3358.91     3429.08     66.81 o 
   3   8   3      588.17      585.99     30.68 o 
   4   8   3        7.39       13.13      4.22 o 
   5   8   3     1362.68     1546.14     58.83 o 
   6   8   3     1135.96     1213.60     68.92 o 
   7   8   3      536.09      514.77     31.12 o 
   8   8   3      164.88      138.12     15.32 o 
   9   8   3      150.21      191.02     21.57 o 
  10   8   3       85.40       99.37     23.37 o 
  -9   9   3        0.24       11.56      7.93 o 
  -8   9   3      605.08      578.52     55.37 o 
  -7   9   3      253.26      269.43     33.51 o 
  -6   9   3      841.25      829.06     49.49 o 
  -5   9   3       25.84       12.70      6.32 o 
  -4   9   3     1089.62     1106.47     46.77 o 
  -3   9   3     1267.31     1263.28     41.31 o 
  -2   9   3      736.44      774.70     37.23 o 
  -1   9   3      486.66      491.22     28.64 o 
   0   9   3     1499.91     1550.68     33.53 o 
   1   9   3     1376.26     1355.93     29.43 o 
   2   9   3       11.87       18.89      3.29 o 
   3   9   3      762.72      792.57     45.09 o 
   4   9   3     1455.42     1568.05     60.14 o 
   5   9   3       72.49       74.12     10.92 o 
   6   9   3       39.36       44.77      9.09 o 
   7   9   3      389.93      450.84     37.92 o 
   8   9   3      121.53      152.22     12.21 o 
   9   9   3       64.32       54.58     19.56 o 
  -9  10   3      235.11      245.96     28.56 o 
  -8  10   3       79.52       72.16     17.06 o 
  -7  10   3       94.99      126.46     14.37 o 
  -6  10   3      502.89      431.12     26.44 o 
  -5  10   3      757.09      728.40     44.88 o 
  -3  10   3      877.16      926.10     51.94 o 
  -2  10   3     1211.00     1281.32     62.60 o 
  -1  10   3      843.94      920.06     53.47 o 
   0  10   3      223.88      222.17     16.17 o 
   1  10   3      176.15      194.33     13.47 o 
   2  10   3      259.34      273.30     20.70 o 
   3  10   3     2705.61     2727.69     99.94 o 
   4  10   3       42.47       42.57     10.30 o 
   5  10   3      182.07      191.95     18.20 o 
   6  10   3      205.71      223.43     37.99 o 
   7  10   3      165.73      173.83     17.72 o 
   8  10   3        6.68       10.59     11.17 o 
   9  10   3      130.08      161.37     33.74 o 
  -9  11   3       20.74       11.23      7.17 o 
  -8  11   3        1.85        9.55     10.31 o 
  -7  11   3       35.87       39.11     10.09 o 
  -6  11   3        2.37        7.28      4.57 o 
  -5  11   3       28.22       30.91      8.57 o 
  -4  11   3       59.28       71.76     12.52 o 
  -3  11   3      139.42      119.14     13.42 o 
  -2  11   3      228.72      250.94     22.28 o 
  -1  11   3      321.04      360.40     27.04 o 
   0  11   3      477.37      513.02     33.23 o 
   1  11   3      616.40      624.27     26.92 o 
   2  11   3     1729.30     1760.71     64.56 o 
   3  11   3      969.84      981.36     41.13 o 
   4  11   3        8.69       -0.24      7.84 o 
   5  11   3      236.67      207.99     35.16 o 
   6  11   3        6.02       12.53      5.41 o 
   7  11   3        3.12        0.45      4.55 o 
   8  11   3       16.20        3.57     14.96 o 
  -8  12   3       23.64       12.43     15.90 o 
  -7  12   3       23.02       14.25      9.09 o 
  -6  12   3        5.33       -0.70      5.69 o 
  -5  12   3      133.87      133.07     22.58 o 
  -4  12   3        4.31        2.63      7.74 o 
  -3  12   3      111.29      110.91     14.85 o 
  -2  12   3      430.47      419.52     31.68 o 
  -1  12   3       22.45       14.31     10.29 o 
   0  12   3      134.88      130.38     14.16 o 
   1  12   3        8.11        5.61      5.84 o 
   2  12   3     1567.68     1657.42     66.04 o 
   3  12   3        0.42        1.28      6.47 o 
   4  12   3      129.55      123.02     18.40 o 
   5  12   3      256.19      109.59     53.24 o 
   6  12   3      141.72      114.84     24.94 o 
   7  12   3       10.86       14.89      8.11 o 
   8  12   3        9.87        6.98     11.63 o 
  -7  13   3      229.02      207.37     30.54 o 
  -6  13   3       77.52       74.55     20.57 o 
  -5  13   3       12.95       24.09      7.71 o 
  -4  13   3      127.17       97.19     17.45 o 
  -2  13   3       29.18       26.99     10.53 o 
  -1  13   3       31.55       20.02      7.72 o 
   0  13   3      560.70      585.37     46.68 o 
   1  13   3       39.21       22.33      6.88 o 
   2  13   3       30.51       34.03      8.70 o 
   3  13   3       96.70       85.22     14.13 o 
   4  13   3      512.90      465.30     41.34 o 
   5  13   3        1.80        1.83      5.93 o 
   6  13   3       39.38       44.80     11.69 o 
   7  13   3       41.11       19.61     13.32 o 
  -7  14   3        2.25       10.44     22.19 o 
  -6  14   3      115.16       90.43     16.11 o 
  -5  14   3      269.30      262.62     21.35 o 
  -4  14   3       92.21      108.47     22.60 o 
  -3  14   3      302.30      288.58     23.24 o 
  -2  14   3      321.52      371.93     40.37 o 
  -1  14   3      402.18      447.43     41.05 o 
   0  14   3       12.00        1.24      5.80 o 
   1  14   3       87.95      115.67     18.36 o 
   2  14   3      348.63      369.58     40.41 o 
   3  14   3       57.54       29.59     14.77 o 
   4  14   3        7.12        7.66      7.16 o 
   5  14   3       31.83       23.32      9.35 o 
   6  14   3      165.82      152.51     18.60 o 
   7  14   3        3.19       -8.95      8.95 o 
  -6  15   3       17.87       23.30     13.34 o 
  -5  15   3       12.09       13.60     10.18 o 
  -4  15   3       59.26       57.84     14.69 o 
  -3  15   3      396.56      422.16     38.59 o 
  -2  15   3       32.88       18.05     14.55 o 
  -1  15   3       36.85       35.94     15.90 o 
   0  15   3      562.55      564.82     48.69 o 
   1  15   3      551.55      548.48     54.49 o 
   2  15   3       35.16        1.67      9.78 o 
   3  15   3       19.61       20.21      9.47 o 
   4  15   3      275.30      324.34     18.11 o 
   5  15   3       32.59       23.75     10.42 o 
   6  15   3       10.64        7.85      9.24 o 
  -5  16   3      156.09      152.64     28.07 o 
  -4  16   3       19.47       19.91     10.58 o 
  -3  16   3       38.21       16.19      9.71 o 
  -2  16   3       63.30       90.44     16.93 o 
  -1  16   3      119.35      130.24     12.41 o 
   0  16   3       20.53       23.93     10.35 o 
   1  16   3       53.61       33.59     12.21 o 
   2  16   3        3.02        1.37      8.91 o 
   3  16   3      125.46      146.11     22.65 o 
   4  16   3        8.19        8.51     21.23 o 
   5  16   3        0.54       12.27     14.81 o 
  -4  17   3        0.85       -8.06      8.06 o 
  -3  17   3       32.48       30.05     12.49 o 
  -2  17   3        5.40       19.93      9.37 o 
  -1  17   3       10.98        6.22      8.44 o 
   0  17   3       45.73       22.67     11.38 o 
   1  17   3        0.30       -1.22      8.05 o 
   2  17   3       28.61       26.94     11.92 o 
   3  17   3       31.09       34.75     13.31 o 
  -1  18   3        2.10       -0.87     10.43 o 
   0  18   3        1.84       11.19     11.71 o 
   1  18   3       28.42       23.52     11.76 o 
 -11   0   4       13.42       12.15     25.41 o 
 -10   0   4      764.15      696.66     67.40 o 
  -9   0   4      352.36      410.57     62.87 o 
  -8   0   4     1148.30     1143.70    145.92 o 
  -7   0   4      911.89     1014.65     93.69 o 
  -6   0   4     4120.51     4215.31    321.33 o 
  -5   0   4     6759.02     7120.43    296.50 o 
  -4   0   4      135.33      200.79     29.58 o 
  -3   0   4     5305.72     5175.06    115.09 o 
  -2   0   4     2815.11     2748.84     61.90 o 
  -1   0   4     2839.91     2795.26     65.73 o 
   0   0   4        5.50        4.85      3.14 o 
   1   0   4     3405.44     3298.14     67.40 o 
   2   0   4     4014.14     4079.94     71.04 o 
   3   0   4     3881.85     4204.04    120.47 o 
   4   0   4       97.83       88.30     14.38 o 
   5   0   4     2488.39     2531.08     66.09 o 
   6   0   4     1160.36     1224.43     57.82 o 
   7   0   4     3565.46     3753.75    224.59 o 
   8   0   4      124.41      117.49     23.66 o 
   9   0   4      590.76      628.04    101.57 o 
  10   0   4      205.35      210.09     52.10 o 
 -11   1   4      292.26      272.11     36.44 o 
 -10   1   4      193.81      197.29     14.96 o 
  -9   1   4        9.81       14.26      9.68 o 
  -8   1   4     1552.73     1594.84    153.38 o 
  -7   1   4     1004.37     1099.47     48.89 o 
  -6   1   4      830.66      919.56     49.38 o 
  -5   1   4      443.23      425.90     33.22 o 
  -4   1   4     9263.21     9582.51    160.99 o 
  -3   1   4     1145.24     1096.81     34.06 o 
  -2   1   4     3499.47     3784.26     44.15 o 
  -1   1   4     3138.12     2969.37     47.39 o 
   0   1   4     6276.26     5883.50     68.42 o 
   1   1   4     5233.79     5154.36     73.52 o 
   2   1   4     2907.10     3073.96     48.25 o 
   3   1   4     7953.39     8008.29    127.68 o 
   4   1   4     2586.88     2676.14     48.72 o 
   5   1   4      149.62      183.58     17.02 o 
   6   1   4     1856.08     1865.63     78.22 o 
   7   1   4      829.73      931.56     39.40 o 
   8   1   4      636.88      652.74     39.15 o 
   9   1   4        3.96       11.64      9.76 o 
  10   1   4      136.49       41.39     33.18 o 
 -11   2   4        1.16        0.17     14.90 o 
 -10   2   4       81.12      103.05     12.18 o 
  -9   2   4      211.86      250.03     22.19 o 
  -8   2   4       70.61       79.46     16.22 o 
  -7   2   4       27.50       26.50      8.39 o 
  -6   2   4     1417.16     1519.10     59.99 o 
  -5   2   4      157.45      124.72     13.06 o 
  -4   2   4     4765.17     5059.00     88.39 o 
  -3   2   4     5436.45     5651.59     90.17 o 
  -2   2   4     3104.38     3090.26     66.08 o 
  -1   2   4     1404.49     1431.07     23.45 o 
   0   2   4      180.03      198.01     22.14 o 
   1   2   4     4776.26     4786.78     60.67 o 
   2   2   4       74.12       66.19      4.72 o 
   3   2   4     1116.23     1231.11     41.87 o 
   4   2   4      359.45      437.51     22.66 o 
   5   2   4      794.38      819.98     19.19 o 
   6   2   4      291.73      372.65     23.12 o 
   7   2   4       26.54       35.28      8.99 o 
   8   2   4      349.19      326.80     30.18 o 
   9   2   4       17.88       24.35     11.67 o 
  10   2   4       22.28       20.61     16.61 o 
 -11   3   4        2.48       11.56      8.93 o 
 -10   3   4        5.95       31.80     12.18 o 
  -9   3   4        1.44       15.21     10.48 o 
  -8   3   4       12.94       -9.07      9.07 o 
  -7   3   4      352.01      420.97     37.00 o 
  -6   3   4      125.80      143.66     16.33 o 
  -5   3   4       55.20       53.18      6.25 o 
  -4   3   4      542.00      560.77     15.31 o 
  -3   3   4      467.30      466.53     16.06 o 
  -2   3   4        7.01        6.83      1.99 o 
  -1   3   4      436.76      493.49     10.08 o 
   0   3   4      119.11      100.46      5.58 o 
   1   3   4      572.09      629.85     13.70 o 
   2   3   4     3470.74     3634.72     58.53 o 
   3   3   4      161.19      162.07     10.42 o 
   4   3   4      400.67      401.18     23.35 o 
   5   3   4      348.01      395.19     18.87 o 
   6   3   4      109.39      151.73     13.74 o 
   7   3   4       72.72       82.12     11.86 o 
   8   3   4      152.05      140.81     18.48 o 
   9   3   4       68.21       96.07     22.70 o 
  10   3   4        0.14       47.60     21.57 o 
 -10   4   4      122.75      127.30     16.72 o 
  -9   4   4      226.03      182.74     22.37 o 
  -8   4   4      170.12      183.95     29.60 o 
  -7   4   4       74.40       94.75     21.36 o 
  -6   4   4     1189.78     1179.13     54.54 o 
  -5   4   4     1423.69     1344.43     25.16 o 
  -4   4   4      917.34      934.78     32.61 o 
  -3   4   4     1446.10     1510.27     47.99 o 
  -2   4   4     3923.13     4060.59     64.47 o 
  -1   4   4     1450.45     1433.08     43.22 o 
   0   4   4      273.66      268.85      9.68 o 
   1   4   4       77.78       58.34      8.01 o 
   2   4   4     8066.98     8353.51    140.83 o 
   3   4   4       32.92       29.47      7.99 o 
   4   4   4      214.33      208.14     14.02 o 
   5   4   4      854.47      858.40     42.17 o 
   6   4   4     1363.52     1384.84     58.94 o 
   7   4   4       93.16       83.72     15.51 o 
   8   4   4       33.40       39.99      8.27 o 
   9   4   4       76.17       62.64     16.55 o 
  10   4   4       16.05       17.74     15.15 o 
 -10   5   4      241.32      213.49     24.92 o 
  -9   5   4       69.90       67.28     15.12 o 
  -8   5   4      612.06      653.22     53.36 o 
  -7   5   4      863.28      907.41     69.89 o 
  -6   5   4       44.74       28.40      6.30 o 
  -5   5   4      148.80      128.97     16.55 o 
  -4   5   4     7006.44     7141.87    170.18 o 
  -3   5   4     1137.11     1094.77     22.55 o 
  -2   5   4      202.90      232.98     15.12 o 
  -1   5   4      720.21      650.07     21.00 o 
   0   5   4     8533.87     8508.60    132.11 o 
   1   5   4       56.86       59.71      8.43 o 
   2   5   4      208.46      199.80     12.27 o 
   3   5   4     2844.06     2834.33     50.76 o 
   4   5   4     2363.87     2510.85     56.77 o 
   5   5   4       11.62       19.03      3.96 o 
   6   5   4      962.32     1011.52     63.54 o 
   7   5   4      729.63      764.39     49.92 o 
   8   5   4      257.19      278.69     33.85 o 
   9   5   4        3.00        0.13     14.22 o 
  10   5   4      147.83      149.70     20.83 o 
 -10   6   4      295.34      274.32     29.57 o 
  -9   6   4      509.65      545.65     47.12 o 
  -8   6   4      115.81      128.28     24.86 o 
  -7   6   4      271.84      263.03     31.39 o 
  -6   6   4     3090.73     3117.04    126.02 o 
  -5   6   4     3482.00     3539.21    121.63 o 
  -4   6   4       18.05       22.19      5.66 o 
  -3   6   4     1155.58     1173.70     37.28 o 
  -2   6   4     6497.66     6857.75    116.98 o 
  -1   6   4     1521.49     1536.95     46.97 o 
   0   6   4       13.03       10.89      2.94 o 
   1   6   4     1593.55     1560.11     47.65 o 
   2   6   4     1168.77     1098.53     29.28 o 
   3   6   4      627.75      633.71     15.80 o 
   4   6   4      156.87      160.81     11.96 o 
   5   6   4     1201.66     1364.34     63.98 o 
   6   6   4      389.78      432.23     24.95 o 
   7   6   4      355.62      339.50     24.70 o 
   8   6   4      313.65      320.12     40.01 o 
   9   6   4      364.16      444.71     50.42 o 
  10   6   4       86.77       92.53     23.24 o 
 -10   7   4        3.01       14.65     11.14 o 
  -9   7   4       19.60       26.62     10.95 o 
  -8   7   4      761.25      704.09     49.76 o 
  -7   7   4      240.70      236.35     40.48 o 
  -6   7   4        9.20       12.81      5.64 o 
  -5   7   4      214.31      207.08     13.94 o 
  -4   7   4     1177.48     1206.34     39.76 o 
  -3   7   4      247.51      191.39     13.35 o 
  -2   7   4       18.67       23.00      5.81 o 
  -1   7   4      511.03      520.98     22.88 o 
   0   7   4     2419.30     2407.85     43.13 o 
   1   7   4     1810.33     1758.52     33.06 o 
   2   7   4      153.78      148.01      8.81 o 
   3   7   4      545.55      571.87     20.60 o 
   4   7   4     1131.75     1223.24     40.37 o 
   5   7   4       45.71       42.43      9.05 o 
   6   7   4       60.64       39.31     11.13 o 
   7   7   4      105.88      117.42     16.61 o 
   8   7   4      119.87      136.58     16.86 o 
   9   7   4        9.32       29.27     19.03 o 
  10   7   4        2.93       -4.67     15.17 o 
 -10   8   4       10.14       21.41     12.94 o 
  -9   8   4      153.17      145.37     16.52 o 
  -8   8   4       24.35       25.75     14.95 o 
  -7   8   4        0.75       -2.95      6.18 o 
  -6   8   4       33.79       26.54      7.13 o 
  -5   8   4      200.83      181.35     13.06 o 
  -4   8   4      303.04      341.27     20.45 o 
  -3   8   4      440.18      445.92     23.92 o 
  -2   8   4      604.14      630.68     19.49 o 
  -1   8   4      596.83      593.62     22.53 o 
   0   8   4      220.01      209.38     16.29 o 
   1   8   4     1066.43     1084.69     24.61 o 
   2   8   4      190.53      189.90     11.44 o 
   3   8   4      126.67      137.59     11.63 o 
   4   8   4        5.89       12.32      4.42 o 
   5   8   4      110.66      118.98     13.42 o 
   6   8   4      193.28      199.85     26.09 o 
   7   8   4       48.89       19.29      8.75 o 
   8   8   4       15.53       28.52      8.33 o 
   9   8   4       27.83       29.70     19.51 o 
  -9   9   4       53.11       34.34     14.46 o 
  -8   9   4       59.29       66.23     15.73 o 
  -7   9   4       11.81       15.66      7.33 o 
  -6   9   4       57.84       39.20      8.09 o 
  -5   9   4       10.04        3.70      3.61 o 
  -4   9   4      452.89      460.51     31.46 o 
  -3   9   4       68.43       80.26     16.18 o 
  -2   9   4        0.43       -0.62      1.83 o 
  -1   9   4       34.68       20.94      6.06 o 
   0   9   4       62.29       68.59      7.18 o 
   1   9   4      316.35      309.45     18.59 o 
   2   9   4     1206.80     1224.96     44.55 o 
   3   9   4      136.10      155.88     13.96 o 
   4   9   4       13.31       19.50      5.15 o 
   5   9   4      107.56      113.89     12.38 o 
   6   9   4      181.13      185.33     23.75 o 
   7   9   4       16.87        1.81      5.45 o 
   8   9   4        1.30       25.97      7.10 o 
   9   9   4       63.06       44.26     27.90 o 
  -9  10   4       38.21       36.18     16.04 o 
  -8  10   4      183.33      186.90     17.13 o 
  -7  10   4      352.47      292.42     28.47 o 
  -6  10   4      347.00      327.06     21.87 o 
  -5  10   4      831.47      912.00     53.30 o 
  -4  10   4       72.13       83.19     11.57 o 
  -3  10   4      269.26      274.01     17.98 o 
  -2  10   4      904.34      947.01     46.78 o 
  -1  10   4     1024.10     1076.48     53.12 o 
   0  10   4      110.36      129.39     17.46 o 
   1  10   4       12.56       11.39      5.54 o 
   2  10   4     1672.31     1713.40     79.03 o 
   3  10   4      153.81      166.49     13.03 o 
   4  10   4      187.20      205.09     22.23 o 
   5  10   4      301.04      300.60     36.04 o 
   6  10   4      169.17      157.08     28.33 o 
   7  10   4       42.74       39.13      9.62 o 
   8  10   4       85.05       67.90     17.48 o 
   9  10   4       64.90       64.15     24.18 o 
  -8  11   4       93.50       91.80     18.25 o 
  -7  11   4      170.75      186.58     17.55 o 
  -6  11   4        1.68       14.31      6.09 o 
  -5  11   4      163.85      151.46     19.53 o 
  -3  11   4      273.47      286.35     31.01 o 
  -2  11   4      100.12       87.44     20.38 o 
  -1  11   4      177.83      172.98     13.75 o 
   0  11   4      647.20      686.24     35.64 o 
   1  11   4       31.96       43.79     11.66 o 
   2  11   4       92.26      131.85     14.57 o 
   3  11   4       19.05       28.97      7.83 o 
   4  11   4      708.83      698.18     44.69 o 
   5  11   4        3.45        9.46      6.58 o 
   6  11   4       99.77       96.78     21.61 o 
   7  11   4       97.71      111.10     12.36 o 
   8  11   4       45.97       41.16     16.40 o 
  -8  12   4       23.13       13.35     14.41 o 
  -7  12   4        5.84       12.76      8.27 o 
  -6  12   4      231.98      203.11     23.15 o 
  -5  12   4      364.36      351.42     26.32 o 
  -4  12   4       33.38       28.99      9.36 o 
  -3  12   4      247.73      295.69     28.87 o 
  -2  12   4     1132.02     1236.29     77.16 o 
  -1  12   4      328.43      341.92     30.69 o 
   0  12   4      153.22      161.95     17.98 o 
   1  12   4     1196.82     1301.80     80.39 o 
   2  12   4      213.43      236.26     24.59 o 
   3  12   4      568.97      529.96     40.70 o 
   4  12   4      103.76      111.66     16.03 o 
   5  12   4      332.16      328.43     26.87 o 
   6  12   4      261.10      230.90     20.45 o 
   7  12   4        0.96       -2.33      8.52 o 
   8  12   4       37.84       47.01     13.62 o 
  -7  13   4      149.43      135.43     35.82 o 
  -6  13   4        3.40        4.53      4.33 o 
  -5  13   4       18.53       11.00      6.41 o 
  -4  13   4       86.12       81.60     15.92 o 
  -3  13   4      272.69      268.88     28.29 o 
  -2  13   4        2.91       10.35      5.15 o 
  -1  13   4       36.32       16.48     11.35 o 
   0  13   4      593.20      601.81     45.59 o 
   1  13   4      320.93      328.92     27.92 o 
   2  13   4        5.14       11.04      5.34 o 
   3  13   4      275.41      278.31     28.64 o 
   4  13   4      317.75      300.88     21.93 o 
   5  13   4       22.31        0.22      5.78 o 
   6  13   4        0.32        6.33      6.42 o 
   7  13   4      107.08      104.02     19.02 o 
  -7  14   4       19.68        4.97     13.88 o 
  -6  14   4        5.49       -4.19     10.25 o 
  -5  14   4       36.91       33.30     11.16 o 
  -4  14   4        8.68       13.22      8.61 o 
  -3  14   4       63.31       55.99     20.88 o 
  -2  14   4        0.92       11.40      8.76 o 
  -1  14   4       16.36       16.98      5.51 o 
   0  14   4        0.26       -0.03      4.43 o 
   1  14   4       82.11       67.39     14.17 o 
   2  14   4       15.81       14.67      9.94 o 
   3  14   4       32.34       18.44     15.59 o 
   4  14   4       56.28       53.46     11.73 o 
   5  14   4        0.10        9.69      7.40 o 
   6  14   4       10.01       -1.25      8.56 o 
  -6  15   4       20.96       -5.43     11.77 o 
  -5  15   4        0.15       -0.20      7.95 o 
  -4  15   4        1.83       23.67      9.32 o 
  -3  15   4        3.62        7.99      8.08 o 
  -2  15   4       22.85       15.46      9.48 o 
  -1  15   4       11.22        6.29      5.98 o 
   0  15   4       28.89       23.83     11.49 o 
   1  15   4       39.68       27.89     13.20 o 
   2  15   4      170.62      143.34     14.40 o 
   3  15   4        7.78        7.23     12.23 o 
   4  15   4       26.52        8.31      9.64 o 
   5  15   4        2.88       -3.10     13.89 o 
  -5  16   4        8.62       21.30     10.90 o 
  -4  16   4        9.43        7.33      8.25 o 
  -3  16   4       24.67       22.95     10.37 o 
  -2  16   4      122.74      151.16     22.39 o 
  -1  16   4       45.22       47.34     14.04 o 
   0  16   4        6.80       -4.28     12.01 o 
   1  16   4      225.79      221.99     14.01 o 
   2  16   4      243.37      228.16     24.26 o 
   3  16   4        1.96       15.43     10.23 o 
   4  16   4       28.92       26.15     11.98 o 
  -3  17   4       40.92       59.20     13.69 o 
  -2  17   4        1.70       21.45     13.32 o 
  -1  17   4       97.26       55.89     28.95 o 
   0  17   4       68.51       96.84     19.46 o 
   1  17   4        4.14        6.42      9.47 o 
   2  17   4        1.77        8.19     17.88 o 
   3  17   4       24.78       36.67     16.92 o 
 -11   1   5       93.69       91.56     20.76 o 
 -10   1   5       26.39       13.40     13.92 o 
  -9   1   5      343.97      365.16     30.95 o 
  -8   1   5      369.31      433.01     38.58 o 
  -7   1   5       29.99       40.42     10.85 o 
  -6   1   5      165.01      184.34     15.14 o 
  -5   1   5     1182.18     1153.73     32.18 o 
  -4   1   5     6019.94     6595.45    114.50 o 
  -3   1   5       42.39       58.69      6.43 o 
  -2   1   5     2293.41     2306.31     50.57 o 
  -1   1   5     4563.97     4518.30     53.90 o 
   0   1   5     1364.98     1287.36     22.54 o 
   1   1   5       12.07       15.09      5.75 o 
   2   1   5     1535.15     1480.99     45.63 o 
   3   1   5     2027.81     2011.20     63.91 o 
   4   1   5      244.49      280.64     16.81 o 
   5   1   5      181.84      183.57     10.70 o 
   6   1   5     2941.44     3001.21    126.76 o 
   7   1   5        9.58       12.10     10.40 o 
   8   1   5      147.09      139.33     18.35 o 
   9   1   5       59.25       93.88     21.05 o 
  10   1   5       63.35       45.54     22.83 o 
 -10   2   5      758.62      723.29     84.75 o 
  -9   2   5      190.41      203.92     26.35 o 
  -8   2   5      121.81      150.34     23.71 o 
  -7   2   5      972.53     1028.99     59.88 o 
  -6   2   5     3020.54     3202.69    167.58 o 
  -5   2   5     1960.47     2014.27     57.27 o 
  -3   2   5     7048.72     7058.83    110.35 o 
  -2   2   5    10258.88    10586.37    166.49 o 
  -1   2   5     2639.36     2830.43     46.30 o 
   0   2   5     1296.15     1298.22     39.73 o 
   1   2   5      499.21      405.97     19.13 o 
   2   2   5     1822.84     1767.66     59.16 o 
   3   2   5      200.45      211.13     21.94 o 
   4   2   5     1932.20     2011.57     37.39 o 
   5   2   5     1240.95     1288.23     47.59 o 
   6   2   5        4.65        0.28      5.54 o 
   7   2   5      152.10      172.09     36.84 o 
   8   2   5      391.30      381.91     38.34 o 
   9   2   5      335.92      359.16     42.42 o 
  10   2   5       20.59       31.38     12.74 o 
 -10   3   5        1.07        6.17     20.79 o 
  -9   3   5      255.10      261.48     28.24 o 
  -8   3   5     1976.40     2133.33    170.09 o 
  -7   3   5      433.23      436.63     32.16 o 
  -6   3   5     1910.98     1981.62    102.71 o 
  -5   3   5     1525.98     1470.66     47.90 o 
  -4   3   5     4403.42     4537.05     80.11 o 
  -3   3   5      319.84      297.71     18.88 o 
  -2   3   5     1990.03     1976.26     60.64 o 
  -1   3   5     3025.71     2986.02     47.34 o 
   0   3   5     4124.77     4019.23     63.22 o 
   1   3   5     1134.72     1245.21     43.26 o 
   2   3   5     1971.89     1937.03     64.67 o 
   3   3   5     2940.58     2842.53     50.74 o 
   4   3   5     2222.55     2333.58     42.86 o 
   5   3   5        3.71        0.79      4.54 o 
   6   3   5     1680.62     1747.73     62.24 o 
   7   3   5     1801.99     1804.35    122.98 o 
   8   3   5      180.78      192.80     25.87 o 
   9   3   5       50.42       32.33     13.38 o 
  10   3   5      268.13      263.27     85.21 o 
 -10   4   5      230.23      191.89     22.66 o 
  -9   4   5      520.18      532.24     51.58 o 
  -8   4   5        0.60       -7.63      7.63 o 
  -7   4   5       76.55      104.66     18.09 o 
  -6   4   5     2492.01     2520.06    104.86 o 
  -5   4   5      252.16      229.96     14.96 o 
  -4   4   5        2.63        3.81      2.92 o 
  -3   4   5     2218.24     2180.57     38.78 o 
  -2   4   5     6159.44     6204.37     99.14 o 
  -1   4   5       84.04       84.83      6.02 o 
   0   4   5      735.94      694.18     21.59 o 
   1   4   5     8272.80     8491.25    142.93 o 
   2   4   5      753.17      658.69     28.31 o 
   3   4   5        7.61        7.30      4.90 o 
   4   4   5      377.78      383.13     25.89 o 
   5   4   5     1214.68     1238.57     52.67 o 
   6   4   5      182.82      199.84     14.61 o 
   7   4   5       38.11       54.07     16.81 o 
   8   4   5      137.27      166.79     21.98 o 
   9   4   5      149.38      157.42     10.80 o 
  10   4   5       10.51       53.10     21.69 o 
 -10   5   5        0.23        3.34      7.24 o 
  -9   5   5        1.58        5.67      6.62 o 
  -8   5   5      310.34      275.36     29.88 o 
  -7   5   5      535.12      494.44     44.41 o 
  -6   5   5       57.14       60.69     13.35 o 
  -5   5   5       48.21       44.20     14.44 o 
  -4   5   5     1685.61     1721.11     31.70 o 
  -3   5   5      110.22      102.69      8.65 o 
  -2   5   5        1.22        9.22      3.03 o 
  -1   5   5       44.05       34.27      6.07 o 
   0   5   5     2365.51     2319.74     44.53 o 
   1   5   5       11.57       23.42      2.70 o 
   2   5   5       28.39       47.50      6.19 o 
   3   5   5      614.19      634.07     23.34 o 
   4   5   5      368.70      368.99     19.19 o 
   5   5   5       65.86       80.86     15.60 o 
   6   5   5      103.45       96.79     10.78 o 
   7   5   5        3.27        0.62      7.84 o 
   8   5   5       43.85       45.21      9.69 o 
   9   5   5        0.63       23.35     18.97 o 
  10   5   5        2.71        3.37     14.49 o 
 -10   6   5        7.28        0.36      8.03 o 
  -9   6   5       88.14       85.38     13.70 o 
  -8   6   5       15.20       12.79      8.98 o 
  -7   6   5        2.83       -1.64      9.35 o 
  -6   6   5      251.22      256.12     27.02 o 
  -5   6   5       19.88       18.71      4.66 o 
  -4   6   5       19.79       16.22      7.14 o 
  -3   6   5      195.29      213.47     12.38 o 
  -2   6   5      656.26      713.21     15.73 o 
  -1   6   5      244.87      279.63     17.68 o 
   0   6   5      136.00      143.19      9.43 o 
   1   6   5       22.56       17.44      5.17 o 
   2   6   5      139.33      145.18      8.98 o 
   3   6   5      141.83      168.65     10.07 o 
   4   6   5      305.29      311.01     17.13 o 
   5   6   5       20.90       17.52      6.34 o 
   6   6   5      243.26      254.55     24.57 o 
   7   6   5       93.47      115.34     14.88 o 
   8   6   5       62.53       58.02      9.63 o 
   9   6   5        0.40       -1.09     13.66 o 
  10   6   5       21.00      -13.25     35.07 o 
 -10   7   5      121.28       98.68     14.78 o 
  -9   7   5      240.13      239.74     28.42 o 
  -8   7   5      161.48      187.14     23.85 o 
  -7   7   5       51.89       50.56     23.05 o 
  -6   7   5       75.75       94.31     14.88 o 
  -5   7   5      447.90      440.48     30.97 o 
  -4   7   5     2433.04     2622.81    111.21 o 
  -3   7   5       12.98        8.36      4.15 o 
  -2   7   5      835.41      861.89     20.87 o 
  -1   7   5     1561.25     1550.67     41.14 o 
   0   7   5     1090.07     1121.52     21.55 o 
   1   7   5      121.24      139.80      8.52 o 
   2   7   5      522.28      542.00     20.57 o 
   3   7   5     1379.44     1370.02     56.12 o 
   4   7   5        4.89       10.24      3.15 o 
   5   7   5       35.24       35.14      8.81 o 
   6   7   5     1195.76     1199.78     66.21 o 
   7   7   5       65.98       47.89     13.26 o 
   8   7   5        8.86       19.18      7.96 o 
   9   7   5        2.98       12.94     18.00 o 
  -9   8   5       28.52       16.36     19.43 o 
  -8   8   5      204.62      220.12     17.57 o 
  -7   8   5      329.93      329.06     34.13 o 
  -6   8   5      493.22      513.92     39.33 o 
  -5   8   5      240.23      244.38     23.99 o 
  -4   8   5        1.68       -4.34      7.33 o 
  -3   8   5     2148.07     2253.92     94.18 o 
  -2   8   5      969.70     1014.10     33.24 o 
  -1   8   5      254.76      228.91     15.35 o 
   0   8   5      899.80      918.21     22.70 o 
   1   8   5      660.72      676.24     32.72 o 
   2   8   5     1698.95     1667.28     52.80 o 
   3   8   5       19.31       16.67      4.54 o 
   4   8   5      620.47      673.53     25.72 o 
   5   8   5      702.53      764.82     49.36 o 
   6   8   5       88.89       73.36     11.78 o 
   7   8   5        5.28       13.47      7.92 o 
   8   8   5       97.05      131.95     11.85 o 
   9   8   5      103.32       50.16     53.17 o 
  -9   9   5       21.67       -7.81     13.17 o 
  -8   9   5      647.92      625.13     33.54 o 
  -7   9   5      297.19      268.36     32.04 o 
  -6   9   5        7.28        5.88      5.90 o 
  -5   9   5      976.81      998.35     59.36 o 
  -4   9   5      802.15      863.05     35.21 o 
  -3   9   5      511.31      501.76     29.17 o 
  -2   9   5        7.18        8.18      3.08 o 
  -1   9   5     1539.12     1574.41     55.27 o 
   0   9   5      434.17      449.01     29.68 o 
   1   9   5     1550.01     1558.59     71.29 o 
   2   9   5      943.98      967.80     47.51 o 
   3   9   5      677.02      722.11     44.15 o 
   4   9   5      581.22      566.68     26.06 o 
   5   9   5       73.40       44.92      8.36 o 
   6   9   5      334.73      367.16     34.19 o 
   7   9   5      271.81      288.21     25.24 o 
   8   9   5       98.68       73.47     17.91 o 
   9   9   5       16.55       30.92     21.93 o 
  -9  10   5       58.77       42.31     19.90 o 
  -8  10   5        0.21       -2.00      9.62 o 
  -7  10   5      226.94      217.88     18.45 o 
  -6  10   5      457.35      388.54     35.70 o 
  -5  10   5      127.60       73.53     18.66 o 
  -4  10   5       17.12        5.46      9.63 o 
  -3  10   5      702.60      763.83     34.52 o 
  -2  10   5      405.00      383.90     30.51 o 
  -1  10   5      234.03      229.07     19.12 o 
   0  10   5        3.72       11.40      5.73 o 
   1  10   5     3340.75     3478.14    126.25 o 
   2  10   5       27.37       21.68      6.48 o 
   3  10   5       78.16       74.43     12.21 o 
   4  10   5       98.18      102.77     13.07 o 
   5  10   5      163.77      164.71     23.88 o 
   6  10   5      137.99      142.66     18.91 o 
   7  10   5       27.33        9.06     10.61 o 
   8  10   5       92.00       68.24     15.56 o 
  -8  11   5      133.22      135.14     19.98 o 
  -7  11   5       67.69       57.47     15.31 o 
  -6  11   5       16.62        9.12      4.57 o 
  -5  11   5      194.21      179.43     32.82 o 
  -4  11   5        1.36       14.08      6.09 o 
  -3  11   5       19.87       15.68      6.18 o 
  -2  11   5        2.83        1.71     11.30 o 
  -1  11   5       46.49       32.27     10.97 o 
   0  11   5      206.99      197.55     21.45 o 
   1  11   5        1.37        3.39      7.81 o 
   2  11   5        2.31        3.04      6.57 o 
   3  11   5      130.91      135.32     20.34 o 
   4  11   5       55.53       50.70      9.46 o 
   5  11   5       75.95       78.68     18.89 o 
   6  11   5        1.77       -7.02      7.02 o 
   7  11   5       14.94       13.85      9.68 o 
   8  11   5        1.13        0.50      4.59 o 
  -8  12   5       28.12       29.83     15.57 o 
  -7  12   5        2.26       17.70     12.23 o 
  -6  12   5       11.19       16.49     11.21 o 
  -5  12   5       22.97       23.20      8.97 o 
  -4  12   5      219.27      131.59     40.84 o 
  -3  12   5       15.05        1.70      4.66 o 
  -2  12   5       57.49       50.68     14.10 o 
  -1  12   5       29.82       15.64     10.70 o 
   0  12   5      266.82      258.58     26.95 o 
   1  12   5       23.89       11.39      8.99 o 
   2  12   5       38.14       45.94     10.07 o 
   3  12   5      147.92      143.45     20.66 o 
   4  12   5       68.22       85.52     21.25 o 
   5  12   5        0.22       13.60      9.75 o 
   6  12   5        8.62        2.68      8.26 o 
   7  12   5       42.74       40.00     20.07 o 
  -7  13   5       74.77       26.04     36.16 o 
  -6  13   5        1.44        0.21      7.79 o 
  -5  13   5      111.57       91.95     17.26 o 
  -3  13   5      168.54      190.04     19.61 o 
  -2  13   5      151.18      130.58     22.98 o 
  -1  13   5       47.55       57.09     11.98 o 
   0  13   5      855.17      842.62     49.88 o 
   1  13   5       74.41       75.47     13.49 o 
   2  13   5      259.92      249.24     27.35 o 
   3  13   5       61.26       41.77     11.48 o 
   4  13   5       19.92       -0.94      9.22 o 
   5  13   5       51.20       77.86     16.36 o 
   6  13   5       30.52       22.62     12.00 o 
   7  13   5       92.16       86.10     13.53 o 
  -6  14   5      239.63      206.34     63.49 o 
  -5  14   5       43.94       31.17     11.30 o 
  -4  14   5       12.77       22.20      6.59 o 
  -3  14   5       17.79       28.16      8.06 o 
  -2  14   5      275.85      333.13     30.64 o 
  -1  14   5        3.28        5.47      3.98 o 
   0  14   5        2.19       -0.11      8.04 o 
   1  14   5       29.93       27.51      8.81 o 
   2  14   5      260.85      233.96     23.02 o 
   3  14   5       14.44       27.98     10.05 o 
   4  14   5       24.78       38.41     15.84 o 
   5  14   5       68.84       77.46     17.43 o 
   6  14   5       72.59       73.81     22.65 o 
  -5  15   5       65.19       66.69     13.98 o 
  -4  15   5      118.37      128.72     15.66 o 
  -3  15   5       29.11       22.17      9.21 o 
  -2  15   5       92.15      115.04     15.99 o 
  -1  15   5      128.31      156.23     15.76 o 
   0  15   5      119.71      146.22     16.87 o 
   1  15   5        3.15       -6.09      6.09 o 
   2  15   5      141.13      164.58     18.11 o 
   3  15   5      155.88      167.87     24.44 o 
   4  15   5      163.73      151.02     19.60 o 
   5  15   5       18.22       12.74      8.99 o 
  -4  16   5       16.38       11.65     11.16 o 
  -3  16   5       38.22       15.80     11.00 o 
  -2  16   5       91.46       98.09     15.35 o 
  -1  16   5        4.49        9.66      9.37 o 
   0  16   5       25.08       27.80     14.04 o 
   1  16   5      351.60      346.91     40.65 o 
   2  16   5       42.35       36.73     16.84 o 
   3  16   5        0.30       -2.10     13.60 o 
   4  16   5        1.05       -7.67     14.19 o 
  -2  17   5        1.89       15.34     16.98 o 
  -1  17   5       18.07        7.66     10.33 o 
   0  17   5        6.33       -4.34     20.78 o 
   1  17   5        5.22        5.02     10.36 o 
   2  17   5       18.42        8.30     22.55 o 
 -10   0   6     1010.41     1001.84    172.19 o 
  -9   0   6        5.53        0.71     15.64 o 
  -8   0   6        6.05       13.45      9.52 o 
  -7   0   6      845.67      962.47    104.72 o 
  -6   0   6      198.08      208.47     26.05 o 
  -5   0   6      376.21      328.96     28.59 o 
  -4   0   6       19.57       27.12      7.04 o 
  -3   0   6     4991.84     5000.94    123.16 o 
  -2   0   6     1602.58     1610.35     69.52 o 
  -1   0   6      351.49      379.33     32.52 o 
   0   0   6     5422.80     5521.37    152.86 o 
   1   0   6     9317.89     8658.69    188.40 o 
   2   0   6      648.08      616.34     48.53 o 
   3   0   6        6.00       -3.61      5.10 o 
   4   0   6     2048.97     2164.25     95.18 o 
   5   0   6     2031.22     2169.23    129.79 o 
   6   0   6       22.27       13.69     25.36 o 
   7   0   6      672.92      679.72     75.28 o 
   8   0   6      660.02      708.46     69.83 o 
   9   0   6       33.29       -1.49      9.03 o 
  10   0   6        0.34      -26.85     26.85 o 
 -10   1   6        0.46       12.15     10.89 o 
  -9   1   6      460.29      495.57     50.39 o 
  -8   1   6     1346.30     1573.41     96.73 o 
  -7   1   6      154.68      183.28     21.82 o 
  -6   1   6      990.42     1005.50     47.50 o 
  -5   1   6     3423.24     3558.79    110.82 o 
  -4   1   6     1610.32     1761.43     32.06 o 
  -3   1   6       71.15       76.46      8.46 o 
  -2   1   6     3172.72     3248.25     53.38 o 
  -1   1   6     8559.41     8630.88    133.80 o 
   0   1   6       66.59       64.60      7.21 o 
   1   1   6      100.45      116.49     10.16 o 
   2   1   6     1558.28     1405.75     35.42 o 
   3   1   6      918.49      810.96     23.86 o 
   4   1   6       26.71       16.00      3.36 o 
   5   1   6      113.91      130.56     21.79 o 
   6   1   6     1624.88     1715.45     71.08 o 
   7   1   6       29.39       38.78      9.90 o 
   8   1   6       13.30       19.46      9.75 o 
   9   1   6       68.07       44.97     12.30 o 
  10   1   6       84.14       46.79     29.01 o 
 -10   2   6      134.85      162.08     18.18 o 
  -9   2   6       11.65      -10.07     10.07 o 
  -8   2   6       46.18       19.53     15.03 o 
  -7   2   6      120.86      140.62     17.88 o 
  -6   2   6     1972.38     2129.09     87.18 o 
  -5   2   6      140.02      136.64     21.59 o 
  -4   2   6      188.40      174.56     10.09 o 
  -3   2   6     1565.90     1591.56     29.83 o 
  -2   2   6      607.81      617.71     32.37 o 
  -1   2   6       42.74       65.34      8.78 o 
   0   2   6      743.05      681.56     21.53 o 
   1   2   6     1037.88     1025.78     35.07 o 
   2   2   6       11.40        9.92      4.21 o 
   3   2   6      195.88      185.48     15.09 o 
   4   2   6     1032.03      960.16     32.95 o 
   5   2   6        4.46        7.55     10.18 o 
   6   2   6       52.00       67.67     11.61 o 
   7   2   6        1.17        6.41      5.33 o 
   8   2   6       80.60       56.05     11.87 o 
   9   2   6       46.49       37.34     10.95 o 
  10   2   6        0.42       22.12     18.45 o 
 -10   3   6        2.93        6.80     14.26 o 
  -9   3   6        1.72       16.82     11.81 o 
  -8   3   6        9.74        5.79     12.86 o 
  -7   3   6        5.06       27.77      8.60 o 
  -6   3   6      264.93      300.96     26.45 o 
  -5   3   6       27.40       13.34      3.30 o 
  -4   3   6       16.35       17.12      3.79 o 
  -3   3   6      187.15      207.05     14.33 o 
  -2   3   6      294.40      311.99     20.65 o 
  -1   3   6      308.93      357.36     19.30 o 
   0   3   6        9.53       34.81      5.83 o 
   1   3   6      567.21      599.18     16.49 o 
   2   3   6       84.08       99.00     10.65 o 
   3   3   6      530.51      560.26     26.87 o 
   4   3   6      194.82      222.60     12.52 o 
   5   3   6        2.79        7.43      2.78 o 
   6   3   6       13.63       -1.21      6.16 o 
   7   3   6      208.72      240.65     30.28 o 
   8   3   6       72.04       63.60     13.55 o 
   9   3   6       21.29       17.62     16.42 o 
  10   3   6       31.79       30.67     21.00 o 
 -10   4   6      117.21      118.19     19.16 o 
  -9   4   6       47.49       24.36     10.27 o 
  -8   4   6       12.68        8.10      8.88 o 
  -7   4   6        8.35        5.80     15.70 o 
  -5   4   6      678.04      640.52     37.17 o 
  -4   4   6      827.67      789.13     35.71 o 
  -3   4   6      297.90      283.04     18.01 o 
  -2   4   6      474.67      456.51     24.64 o 
  -1   4   6       65.79       74.21      5.46 o 
   0   4   6     3737.53     3861.74     67.49 o 
   1   4   6      346.73      307.09     20.56 o 
   2   4   6      307.39      300.32     19.86 o 
   3   4   6      407.62      430.17     22.47 o 
   4   4   6      682.89      727.71     32.75 o 
   5   4   6       26.90       40.27      8.45 o 
   6   4   6       32.71       39.83     12.12 o 
   7   4   6      224.82      274.55     19.84 o 
   8   4   6       71.34       66.23     13.39 o 
   9   4   6       46.47       29.38     12.35 o 
  10   4   6       57.73       32.15     17.89 o 
 -10   5   6        1.98      -10.17     10.31 o 
  -9   5   6      375.59      395.19     35.59 o 
  -8   5   6      833.62      867.25     92.82 o 
  -7   5   6      451.06      432.71     45.86 o 
  -6   5   6     1194.43     1212.79     58.33 o 
  -5   5   6     1600.00     1623.76     55.07 o 
  -4   5   6     2165.78     2299.03     72.49 o 
  -3   5   6       11.24       10.92      2.94 o 
  -2   5   6     4205.71     4317.46     73.56 o 
  -1   5   6     1280.76     1308.75     25.74 o 
   0   5   6     3245.00     3333.00     63.84 o 
   1   5   6      198.82      179.88     12.58 o 
   2   5   6     1161.58     1100.17     50.51 o 
   3   5   6     1028.48     1032.23     36.91 o 
   4   5   6       52.53       49.17     11.87 o 
   5   5   6      130.88      150.38     20.62 o 
   6   5   6      636.47      661.80     43.60 o 
   7   5   6      306.44      324.73     31.70 o 
   8   5   6       28.73       30.55     10.26 o 
   9   5   6       46.34       42.00     22.17 o 
 -10   6   6      409.73      459.73     72.83 o 
  -9   6   6       72.09       54.15     16.72 o 
  -8   6   6      205.68      222.02     22.73 o 
  -7   6   6      627.21      595.57     43.82 o 
  -6   6   6      909.41      949.76     62.49 o 
  -5   6   6      112.26      134.16     17.29 o 
  -4   6   6      333.78      304.88     19.16 o 
  -3   6   6     1443.14     1499.48     50.06 o 
  -2   6   6     3491.83     3681.86     63.98 o 
  -1   6   6        6.40        1.01      3.17 o 
   0   6   6      780.59      774.80     17.24 o 
   1   6   6     2261.79     2257.11     76.00 o 
   2   6   6      619.36      610.33     22.75 o 
   3   6   6      761.74      801.01     36.98 o 
   4   6   6      879.57      917.82     46.12 o 
   5   6   6     1089.62     1043.20     44.14 o 
   6   6   6        7.17       -3.03      7.35 o 
   7   6   6      463.51      461.36     41.39 o 
   8   6   6      321.76      342.19     24.69 o 
   9   6   6      128.72      114.91     23.67 o 
  -9   7   6      168.32      147.95     17.15 o 
  -8   7   6      688.10      700.70     57.46 o 
  -7   7   6      173.36      206.89     34.08 o 
  -6   7   6      175.72      113.80     33.38 o 
  -5   7   6     1094.35     1140.16     45.36 o 
  -4   7   6     1590.44     1717.11     57.50 o 
  -3   7   6       17.69       14.25      4.15 o 
  -2   7   6      580.33      584.55     29.35 o 
  -1   7   6     2862.56     2956.12    100.47 o 
   0   7   6       89.51       75.31      7.42 o 
   1   7   6       17.07       13.14      2.78 o 
   2   7   6      924.82      974.92     49.72 o 
   3   7   6     1644.79     1642.70     75.39 o 
   4   7   6      447.31      439.50     30.44 o 
   5   7   6        2.66       13.10      6.62 o 
   6   7   6      855.74      844.30     51.90 o 
   7   7   6      362.32      409.95     27.36 o 
   8   7   6      102.23      103.58     12.02 o 
   9   7   6       25.70       32.88     14.01 o 
  -9   8   6        9.19       18.49     10.53 o 
  -8   8   6       28.00       23.94     11.05 o 
  -7   8   6      129.16       92.42     21.33 o 
  -6   8   6      574.36      543.82     38.07 o 
  -5   8   6        1.26       11.69      5.26 o 
  -4   8   6        2.85        4.18      3.77 o 
  -3   8   6      833.49      802.32     28.39 o 
  -2   8   6      296.62      308.72     20.59 o 
  -1   8   6       53.27       62.02      6.39 o 
   0   8   6       27.37       22.46      3.08 o 
   1   8   6      587.25      557.56     30.26 o 
   2   8   6       61.45       81.61     17.87 o 
   3   8   6       15.06       26.72      8.41 o 
   4   8   6      170.49      162.46     17.98 o 
   5   8   6        3.52        4.00      5.56 o 
   6   8   6       53.99       60.89     14.43 o 
   7   8   6       59.25       41.38     10.29 o 
   8   8   6        2.48       -7.20      7.20 o 
   9   8   6        9.74       38.34     19.82 o 
  -9   9   6       68.13       25.07     11.54 o 
  -8   9   6       23.19       29.18     12.01 o 
  -7   9   6       25.23       18.07     23.90 o 
  -6   9   6      140.21      135.36     26.05 o 
  -5   9   6        0.81       -0.45      4.11 o 
  -4   9   6       59.80       87.46     15.19 o 
  -3   9   6        0.49       -3.44      3.44 o 
  -2   9   6      399.35      413.75     34.36 o 
  -1   9   6      415.77      406.03     34.26 o 
   0   9   6        7.41       12.31      3.64 o 
   1   9   6      436.40      447.17     31.03 o 
   2   9   6       26.01       28.94      8.81 o 
   3   9   6       23.62       14.61      8.27 o 
   4   9   6       92.35      138.04     20.61 o 
   5   9   6       37.41       28.69      8.48 o 
   6   9   6       32.11       10.02      7.79 o 
   7   9   6       13.25       10.02      8.86 o 
   8   9   6       24.73        3.37      9.70 o 
  -8  10   6        2.06        3.98      8.70 o 
  -7  10   6      168.44      187.72     19.64 o 
  -6  10   6      248.90      255.06     19.37 o 
  -5  10   6        1.79        1.57      4.35 o 
  -4  10   6      205.90      197.31     25.91 o 
  -3  10   6      528.42      571.73     45.20 o 
  -2  10   6       55.55       46.92      9.36 o 
  -1  10   6       26.64       20.94      6.51 o 
   0  10   6     1349.13     1380.15     53.72 o 
   1  10   6       54.48       42.07     10.15 o 
   2  10   6        9.25        3.90      4.01 o 
   3  10   6      199.48      208.98     26.00 o 
   4  10   6      424.82      444.99     35.62 o 
   5  10   6        1.41        5.79      8.05 o 
   6  10   6       63.80       46.67     12.90 o 
   7  10   6      227.12      203.20     23.51 o 
   8  10   6       65.85       66.01     13.94 o 
  -8  11   6      195.89      172.51     27.85 o 
  -7  11   6       62.62       93.27     21.38 o 
  -6  11   6       30.03       32.62     12.46 o 
  -5  11   6      527.93      543.42     37.11 o 
  -4  11   6      541.76      580.95     36.67 o 
  -3  11   6       37.12       29.15      7.40 o 
  -2  11   6      538.74      592.08     44.27 o 
  -1  11   6      379.05      411.34     30.60 o 
   0  11   6      626.83      666.58     48.13 o 
   1  11   6      124.68      109.80     14.56 o 
   2  11   6      899.74      920.17     68.93 o 
   3  11   6      777.83      823.11     64.15 o 
   4  11   6      137.17      130.28     26.46 o 
   5  11   6       42.28       32.04     14.87 o 
   6  11   6      363.34      326.37     18.27 o 
   7  11   6      157.04      142.34     18.77 o 
  -7  12   6      141.50      129.29     22.02 o 
  -6  12   6      207.48      199.13     21.97 o 
  -5  12   6      104.30       44.86     17.28 o 
  -4  12   6      372.30      344.51     24.14 o 
  -3  12   6      300.02      318.48     31.04 o 
  -2  12   6      510.28      537.01     37.47 o 
  -1  12   6      124.37      135.88     18.81 o 
   0  12   6       99.81      135.98     19.16 o 
   1  12   6      988.97     1008.05     58.27 o 
   2  12   6      168.88      184.97     34.03 o 
   3  12   6      138.32      107.51     35.09 o 
   4  12   6      236.61      252.66     26.46 o 
   5  12   6      136.18      157.80     15.28 o 
   6  12   6        7.21        7.44      9.38 o 
   7  12   6        1.46        4.44      8.27 o 
  -7  13   6       33.81       22.96     10.97 o 
  -6  13   6       41.34       31.20     12.81 o 
  -5  13   6      274.94      232.88     17.34 o 
  -4  13   6       35.99       35.92      9.78 o 
  -3  13   6       48.44       49.14      9.68 o 
  -2  13   6      101.60       85.99     17.06 o 
  -1  13   6      125.57      138.82     23.29 o 
   0  13   6        6.54        1.57      6.88 o 
   1  13   6        0.86       -0.82      3.81 o 
   2  13   6       53.37       49.00     15.59 o 
   3  13   6       82.89      117.91     19.22 o 
   4  13   6      140.89      148.03     14.90 o 
   5  13   6       59.11       61.59     23.07 o 
   6  13   6        1.26       10.50     10.30 o 
  -6  14   6        2.00      -11.32     11.32 o 
  -5  14   6       11.59        6.84      7.86 o 
  -4  14   6       26.36       16.60     12.89 o 
  -3  14   6       11.70       10.45      4.78 o 
  -2  14   6      107.68      121.10     14.92 o 
  -1  14   6        1.59        6.86      6.46 o 
   0  14   6        2.70        2.51      4.98 o 
   1  14   6       48.07       61.42     13.01 o 
   2  14   6      124.09      125.24     17.87 o 
   3  14   6        8.13       14.34     10.08 o 
   4  14   6        2.53       -7.09     19.10 o 
   5  14   6       25.19       29.07     13.03 o 
  -5  15   6       16.45       20.30      9.66 o 
  -4  15   6       18.36        8.05      6.63 o 
  -3  15   6       14.59       24.15      9.78 o 
  -2  15   6       37.69       21.71      8.81 o 
  -1  15   6       74.39       79.67     15.65 o 
   0  15   6       34.00       21.44     10.77 o 
   1  15   6        2.68       18.01     13.55 o 
   2  15   6       17.04       22.82      9.06 o 
   3  15   6       16.93       20.78     12.70 o 
   4  15   6        1.00        2.29     13.45 o 
  -3  16   6       62.71       58.39     11.40 o 
  -2  16   6        1.48        4.84      6.52 o 
  -1  16   6       28.69       19.56     13.42 o 
   0  16   6      169.83      183.30     26.64 o 
   1  16   6        1.14        6.94     16.14 o 
   2  16   6        1.98      -11.66     11.66 o 
   3  16   6       31.28       32.44     14.04 o 
 -10   1   7        3.63       16.69      9.75 o 
  -9   1   7       52.12       84.57     16.25 o 
  -8   1   7      421.99      459.62     35.47 o 
  -7   1   7      121.57       98.88     24.98 o 
  -6   1   7      300.51      140.34    106.83 o 
  -5   1   7       25.88       25.07      8.54 o 
  -4   1   7       69.47       68.63      6.85 o 
  -3   1   7      340.01      343.96     20.47 o 
  -2   1   7      227.37      200.11     13.44 o 
  -1   1   7       18.94        9.17      4.53 o 
   0   1   7        8.01       27.26      6.18 o 
   1   1   7      574.78      601.87     17.35 o 
   2   1   7      257.89      245.06     18.65 o 
   3   1   7      504.62      461.72     27.45 o 
   4   1   7      690.91      653.87     33.15 o 
   5   1   7      545.00      473.63     27.81 o 
   6   1   7      256.93      265.21     27.39 o 
   7   1   7       44.61       48.52     11.61 o 
   8   1   7        0.40       25.02      9.23 o 
   9   1   7        9.07        2.94      7.56 o 
 -10   2   7      679.10      677.52    156.78 o 
  -9   2   7        0.30       19.18     10.95 o 
  -8   2   7      786.61      803.20     61.57 o 
  -7   2   7      754.73      898.31     72.94 o 
  -6   2   7     1907.29     2091.92     98.82 o 
  -5   2   7      739.74      705.71     37.25 o 
  -4   2   7     1924.58     1942.37     61.91 o 
  -3   2   7     1702.71     1719.02     31.73 o 
  -2   2   7      145.99      128.26      9.14 o 
  -1   2   7      191.65      169.71     12.42 o 
   0   2   7     4812.22     4764.94     81.97 o 
   1   2   7     2328.07     2307.29     52.99 o 
   2   2   7        2.01       -3.53      3.53 o 
   3   2   7      715.64      703.86     30.95 o 
   4   2   7     1565.35     1507.46     69.79 o 
   5   2   7       87.42      110.06     14.25 o 
   6   2   7        7.09       13.89     13.38 o 
   7   2   7      288.84      321.82     28.78 o 
   8   2   7      219.83      253.65     24.91 o 
   9   2   7       36.17       40.07     22.80 o 
 -10   3   7      112.09       66.34     14.42 o 
  -9   3   7      408.02      394.28     22.62 o 
  -8   3   7      438.81      481.10     36.58 o 
  -7   3   7      154.79      104.78     19.52 o 
  -6   3   7      107.42      150.08     18.40 o 
  -5   3   7     2165.49     2285.75     76.61 o 
  -4   3   7      858.22      913.26     32.52 o 
  -3   3   7      146.33      146.08     11.29 o 
  -2   3   7     2635.21     2627.35     47.29 o 
  -1   3   7     3233.24     3307.83     58.04 o 
   0   3   7      146.01      136.97     10.90 o 
   1   3   7      349.32      320.58     16.71 o 
   2   3   7     2435.95     2380.86     77.14 o 
   3   3   7     1334.20     1281.63     45.64 o 
   4   3   7       12.63       18.88     10.34 o 
   5   3   7      594.73      664.38     31.04 o 
   6   3   7      382.98      399.11     28.56 o 
   7   3   7      107.78       66.96     21.19 o 
   8   3   7      106.62       93.96     14.67 o 
   9   3   7      178.18      139.38     17.41 o 
 -10   4   7      211.49      159.86     22.60 o 
  -9   4   7        4.79        5.91     10.25 o 
  -8   4   7      862.61      910.43     85.64 o 
  -7   4   7      287.53      317.56     27.03 o 
  -6   4   7      376.23      388.18     35.56 o 
  -5   4   7      289.53      278.49     22.77 o 
  -4   4   7     2001.44     2019.31     84.92 o 
  -3   4   7      946.26      894.56     34.25 o 
  -2   4   7      510.21      516.40     24.83 o 
  -1   4   7     1457.16     1508.59     27.63 o 
   0   4   7     2008.86     1974.40     38.75 o 
   1   4   7     1402.56     1363.43     29.39 o 
   2   4   7      243.94      254.12     15.34 o 
   3   4   7      695.49      647.68     30.93 o 
   4   4   7      949.63      909.59     45.94 o 
   5   4   7      214.77      225.22     24.02 o 
   6   4   7       23.31       19.40      7.00 o 
   7   4   7      265.77      267.55     30.38 o 
   8   4   7       91.92       83.54     19.65 o 
   9   4   7        5.83        4.23     16.08 o 
  -9   5   7      109.37       86.02     19.88 o 
  -8   5   7      207.65      226.70     28.77 o 
  -7   5   7       57.36       25.94     10.28 o 
  -6   5   7     1114.93     1120.36     68.71 o 
  -5   5   7      803.37      778.90     34.00 o 
  -4   5   7      387.38      394.31     27.62 o 
  -3   5   7      305.35      317.29     21.25 o 
  -2   5   7     1308.82     1329.08     43.03 o 
  -1   5   7      901.37      939.64     34.94 o 
   0   5   7        3.12        5.32      3.52 o 
   1   5   7      163.02      170.24     11.80 o 
   2   5   7       11.30       14.61      4.28 o 
   3   5   7       75.24       92.12     14.88 o 
   4   5   7       29.07       30.18      7.83 o 
   5   5   7       10.02       13.82      6.94 o 
   6   5   7      124.80      134.83     23.85 o 
   7   5   7       48.17       62.43     16.32 o 
   8   5   7        2.31        9.44      7.71 o 
   9   5   7       24.82       52.81     17.24 o 
  -9   6   7       17.86       12.26      8.73 o 
  -8   6   7       21.37        1.41     15.05 o 
  -7   6   7       19.65       10.58     10.90 o 
  -6   6   7       10.14       22.82      8.68 o 
  -5   6   7        0.38        7.48      5.38 o 
  -4   6   7      429.68      461.46     31.94 o 
  -3   6   7       54.60       73.42     14.80 o 
  -2   6   7      430.71      442.16     25.16 o 
  -1   6   7      234.27      246.00     13.85 o 
   0   6   7       96.51       92.68      9.50 o 
   1   6   7       10.95       12.63      6.59 o 
   2   6   7       71.21       96.83     21.27 o 
   3   6   7        1.80       14.60      6.96 o 
   4   6   7        8.26       30.29      8.57 o 
   5   6   7       41.29       26.45     13.90 o 
   6   6   7        8.39       23.16     10.68 o 
   7   6   7        0.42        8.72      8.10 o 
   8   6   7        0.32        1.23     10.78 o 
   9   6   7        0.45       -3.92     10.23 o 
  -9   7   7      199.65      217.38     27.22 o 
  -8   7   7       99.05      147.83     17.73 o 
  -7   7   7       63.24       55.35     13.16 o 
  -6   7   7      289.18      300.42     24.72 o 
  -5   7   7      219.56      227.74     22.29 o 
  -4   7   7        1.37       15.68      8.52 o 
  -3   7   7        4.19        2.79      3.05 o 
  -2   7   7     1566.18     1611.05     69.03 o 
  -1   7   7       24.40       33.42      8.96 o 
   0   7   7      152.23      178.31     16.96 o 
   1   7   7      118.88      142.08     14.53 o 
   2   7   7      368.93      403.50     25.74 o 
   3   7   7       28.04       36.16      7.84 o 
   4   7   7      248.78      261.17     27.04 o 
   5   7   7        9.63        4.03     10.70 o 
   6   7   7       20.28       16.12      9.14 o 
   7   7   7        4.98        4.64      5.04 o 
   8   7   7      123.80      110.53     15.36 o 
  -9   8   7       10.42        4.52      7.64 o 
  -8   8   7      137.59      123.48     21.25 o 
  -7   8   7      400.74      418.48     42.88 o 
  -6   8   7      164.46      133.89     23.02 o 
  -5   8   7      359.55      363.04     23.74 o 
  -4   8   7      868.99      916.08     53.20 o 
  -3   8   7      904.45      979.07     38.08 o 
  -2   8   7        4.04       -0.25      2.96 o 
  -1   8   7       10.70        6.78      3.90 o 
   0   8   7     4191.50     4349.44    199.16 o 
   1   8   7      884.26      905.79     34.30 o 
   2   8   7        0.50        3.51      5.56 o 
   3   8   7      321.78      328.32     33.00 o 
   4   8   7     1014.83      974.99     61.82 o 
   5   8   7       52.08       60.79     12.62 o 
   6   8   7       36.83       45.20     11.29 o 
   7   8   7      282.23      295.57     25.92 o 
   8   8   7      114.16      117.38     18.06 o 
  -8   9   7      269.83      269.17     31.16 o 
  -7   9   7       11.83       -2.36      8.21 o 
  -6   9   7      370.29      352.32     26.00 o 
  -5   9   7     1737.78     1727.38    170.23 o 
  -4   9   7      424.11      429.51     30.95 o 
  -3   9   7      219.04      228.85     22.19 o 
  -2   9   7      920.14      987.42     41.83 o 
  -1   9   7     3241.36     3520.48    133.80 o 
   0   9   7       70.09       73.31     11.41 o 
   1   9   7      111.12      127.60     17.22 o 
   2   9   7      791.02      836.51     42.99 o 
   3   9   7      351.90      373.65     33.85 o 
   4   9   7       27.64       40.35     12.94 o 
   5   9   7      154.45      176.15     36.70 o 
   6   9   7      441.34      427.20     34.76 o 
   7   9   7       12.08        7.17      9.11 o 
   8   9   7       29.02       30.04     11.30 o 
  -8  10   7      145.85      129.93     23.72 o 
  -7  10   7      241.02      175.31     20.56 o 
  -6  10   7       15.82        5.47      5.50 o 
  -5  10   7        0.42        1.67      4.75 o 
  -4  10   7      100.54       98.98     13.95 o 
  -3  10   7      483.73      487.89     36.33 o 
  -2  10   7      290.45      313.51     31.46 o 
  -1  10   7      203.00      226.81     24.96 o 
   0  10   7       27.80       31.93      8.45 o 
   1  10   7      364.11      370.49     36.93 o 
   2  10   7        7.33       29.08     13.76 o 
   3  10   7       61.56       83.16     14.29 o 
   4  10   7      554.93      551.55     56.84 o 
   5  10   7      136.74      130.18     21.88 o 
   6  10   7       18.44       26.74     12.20 o 
   7  10   7       33.28       35.99     13.26 o 
  -7  11   7       23.64        9.60     21.04 o 
  -6  11   7        0.63       -3.43      6.70 o 
  -5  11   7      351.29      328.13     34.74 o 
  -4  11   7        1.15        1.29      6.83 o 
  -3  11   7        1.62       11.31      4.14 o 
  -2  11   7      112.94       91.67     15.08 o 
  -1  11   7       77.92       99.05     14.96 o 
   0  11   7      178.08      172.06     32.02 o 
   1  11   7        1.79        6.04      4.10 o 
   2  11   7       56.86       55.04     14.28 o 
   3  11   7       45.86       39.48     11.99 o 
   4  11   7       64.96       84.88     16.78 o 
   5  11   7        3.06        6.54     11.35 o 
   6  11   7       78.68       63.51     18.35 o 
   7  11   7       99.93       84.07     13.69 o 
  -7  12   7        0.54       29.47     14.12 o 
  -6  12   7        0.16       -6.53     15.53 o 
  -5  12   7       26.11       16.39      7.78 o 
  -4  12   7      157.80      155.62     21.35 o 
  -3  12   7        8.52        8.16      6.17 o 
  -2  12   7       78.37       52.85     13.32 o 
  -1  12   7      436.88      488.16     47.78 o 
   0  12   7       90.20       75.68     17.43 o 
   1  12   7        4.27        6.09      9.76 o 
   2  12   7       63.85       47.40     12.66 o 
   3  12   7       30.62       42.36     10.68 o 
   4  12   7        5.07        5.06      7.37 o 
   5  12   7        1.09        2.19      8.91 o 
   6  12   7       52.57       42.51     14.41 o 
  -6  13   7      115.79       83.40     34.82 o 
  -5  13   7       45.49       31.83     19.68 o 
  -4  13   7       40.71       26.60     10.20 o 
  -3  13   7       10.80        1.26      6.19 o 
  -2  13   7      587.64      590.32     58.02 o 
  -1  13   7        1.91        1.14      5.71 o 
   0  13   7       13.90        9.54      5.74 o 
   1  13   7      175.83      218.57     23.27 o 
   2  13   7       59.35       46.04     13.87 o 
   3  13   7       10.24       21.46     14.13 o 
   4  13   7       11.75       14.52      9.14 o 
   5  13   7      144.01      135.30     23.43 o 
  -5  14   7        7.28        9.05      7.88 o 
  -4  14   7      239.18      216.25     23.84 o 
  -3  14   7       43.35       42.58     13.62 o 
  -2  14   7      178.82      149.06     11.08 o 
  -1  14   7       11.63       19.37     17.62 o 
   0  14   7      379.88      377.60     33.03 o 
   1  14   7       30.35       30.36      9.64 o 
   2  14   7       11.71       18.20      8.35 o 
   3  14   7      185.03      207.45     35.06 o 
   4  14   7      163.09      127.15     18.16 o 
   5  14   7       61.75       26.83     12.49 o 
  -4  15   7       34.77       55.54     15.45 o 
  -3  15   7       25.28       10.96      8.55 o 
  -2  15   7       43.98       49.95     18.41 o 
  -1  15   7      141.83      134.26     16.64 o 
   0  15   7        0.83        2.46      8.59 o 
   1  15   7       87.04       94.60     14.33 o 
   2  15   7       72.72       55.89     14.52 o 
   3  15   7       25.49       24.48     16.02 o 
  -2  16   7       74.08       52.78     16.29 o 
  -1  16   7        8.21        6.13     11.48 o 
   0  16   7        6.72       11.98     15.91 o 
   1  16   7       20.40        7.61      8.75 o 
 -10   0   8      310.11      375.03     98.66 o 
  -9   0   8       70.80       71.94     33.77 o 
  -8   0   8     1081.04     1203.74    152.06 o 
  -7   0   8     1285.07     1472.98    124.62 o 
  -6   0   8     1127.20     1215.36    131.70 o 
  -5   0   8      713.65      765.64     45.56 o 
  -4   0   8     2821.55     3139.82    183.23 o 
  -3   0   8     3790.55     4129.04    180.86 o 
  -2   0   8      188.61      181.84     17.98 o 
  -1   0   8     1517.54     1506.18     39.03 o 
   0   0   8     4627.37     4377.26    196.60 o 
   1   0   8     2279.29     2078.54    156.02 o 
   2   0   8      321.92      356.84     34.91 o 
   3   0   8     1802.15     1786.57    129.39 o 
   4   0   8     3546.88     3360.08    455.84 o 
   5   0   8       36.44       76.07     24.40 o 
   6   0   8      428.49      423.35     84.09 o 
   7   0   8      201.27      216.01     30.84 o 
   8   0   8      126.71       61.16     24.25 o 
   9   0   8       18.54       -8.65     34.83 o 
 -10   1   8      277.91      238.27     34.71 o 
  -9   1   8      355.15      372.93     36.23 o 
  -8   1   8      114.13       84.19     29.52 o 
  -7   1   8      276.02      276.18     37.42 o 
  -6   1   8      606.67      665.80     57.44 o 
  -5   1   8     1388.19     1590.13     57.10 o 
  -4   1   8       52.29       58.01     12.78 o 
  -3   1   8      819.85      855.08     41.71 o 
  -2   1   8     1869.50     1898.81     60.55 o 
  -1   1   8      901.36      908.87     20.17 o 
   0   1   8      310.95      343.13     20.23 o 
   1   1   8      636.99      668.63     24.83 o 
   2   1   8      866.04      819.61     40.41 o 
   3   1   8      513.14      498.22     39.73 o 
   4   1   8      419.13      363.04     30.22 o 
   5   1   8      118.86      104.24     16.06 o 
   6   1   8      189.32      188.85     33.05 o 
   7   1   8        2.58       14.41      9.48 o 
   8   1   8       40.65       42.28     17.44 o 
   9   1   8       99.91      131.85     28.01 o 
  -9   2   8        0.62       -3.31     15.31 o 
  -8   2   8      620.63      603.89     60.07 o 
  -7   2   8      149.08      157.55     31.10 o 
  -6   2   8        7.27       -3.68      8.26 o 
  -5   2   8       88.81      113.59     12.15 o 
  -4   2   8      426.01      405.05     29.67 o 
  -3   2   8      151.71      155.95     12.71 o 
  -2   2   8      144.51      159.47     14.40 o 
  -1   2   8        8.34       15.62      5.65 o 
   0   2   8      845.35      803.66     22.20 o 
   1   2   8      107.23      120.08     14.12 o 
   2   2   8      102.62       92.01     10.16 o 
   3   2   8       74.66      124.93     17.91 o 
   4   2   8      424.46      390.68     25.55 o 
   5   2   8       75.56       55.19     14.84 o 
   6   2   8        1.81        2.22      7.88 o 
   7   2   8       65.82       36.96     21.89 o 
   8   2   8       26.04       30.41     13.17 o 
   9   2   8        0.07        9.80     14.84 o 
  -9   3   8        4.28        6.48     10.26 o 
  -8   3   8        0.34        0.27     17.14 o 
  -7   3   8        0.04       -1.39      8.10 o 
  -6   3   8      134.42      130.27     21.07 o 
  -5   3   8        1.22       -1.92      6.27 o 
  -4   3   8      131.60      127.46     21.31 o 
  -3   3   8       56.99       68.48     13.81 o 
  -2   3   8        2.39        3.75      2.49 o 
  -1   3   8      164.69      158.22     11.60 o 
   0   3   8      353.12      339.55     22.24 o 
   1   3   8       10.71        8.79      8.41 o 
   2   3   8      200.21      185.37     13.78 o 
   3   3   8      127.37      178.64     25.96 o 
   4   3   8       15.04       27.42     11.38 o 
   5   3   8        4.61        6.11      7.67 o 
   6   3   8       26.78       13.03      9.99 o 
   7   3   8        0.13       13.89     15.50 o 
   8   3   8        8.26       -4.09     10.01 o 
   9   3   8        0.10       -4.94      7.73 o 
  -9   4   8        3.70       31.74     13.52 o 
  -8   4   8     1113.15     1063.61    120.04 o 
  -7   4   8       57.09       53.90     22.01 o 
  -6   4   8      245.65       95.25     84.72 o 
  -5   4   8       54.21       37.04     13.95 o 
  -4   4   8      824.99      862.80     33.59 o 
  -3   4   8      332.56      361.39     22.98 o 
  -2   4   8       42.19       38.57      4.62 o 
  -1   4   8      489.55      459.67     25.51 o 
   0   4   8      997.90     1016.52     37.26 o 
   1   4   8      182.45      188.93     17.39 o 
   2   4   8      173.87      188.59     14.10 o 
   3   4   8      183.54      169.07     13.28 o 
   4   4   8      381.33      326.85     44.23 o 
   5   4   8       50.21       50.20     10.20 o 
   6   4   8       63.11       79.64     17.67 o 
   7   4   8      119.98      145.46     19.68 o 
   8   4   8        2.37       11.93     10.58 o 
   9   4   8       19.43       41.04     18.28 o 
  -9   5   8      300.00      348.75     41.07 o 
  -8   5   8      136.16      172.20     33.57 o 
  -7   5   8      175.03      160.58     24.48 o 
  -6   5   8      444.04      503.95     39.07 o 
  -5   5   8      467.45      447.55     31.94 o 
  -4   5   8        1.09        2.07      4.29 o 
  -3   5   8      215.67      224.51     18.10 o 
  -2   5   8     2562.04     2659.97    110.14 o 
  -1   5   8      168.13      166.70     12.63 o 
   0   5   8      493.24      477.96     36.49 o 
   1   5   8     1576.64     1642.76     76.54 o 
   2   5   8     1064.09     1016.32     53.81 o 
   3   5   8      163.82      144.34     12.76 o 
   4   5   8      200.52      193.88     22.22 o 
   5   5   8      500.37      511.18     37.83 o 
   6   5   8       50.78       47.98     11.85 o 
   7   5   8        9.76       14.94      7.99 o 
   8   5   8       83.85       87.00     23.36 o 
  -9   6   8       34.52       -0.50     15.55 o 
  -8   6   8      590.23      539.70     52.07 o 
  -7   6   8      766.26      814.06     78.32 o 
  -6   6   8      193.00      200.81     25.78 o 
  -5   6   8      390.16      390.54     26.38 o 
  -4   6   8     1835.62     1813.46     64.56 o 
  -3   6   8      595.05      601.56     30.32 o 
  -2   6   8        0.17        9.95      4.44 o 
  -1   6   8      962.70      951.97     47.54 o 
   0   6   8     1881.80     1969.91     91.56 o 
   1   6   8      626.74      588.16     36.90 o 
   2   6   8       18.09       22.11      6.45 o 
   3   6   8      826.33      784.24     36.87 o 
   4   6   8      849.35      798.43     52.83 o 
   5   6   8        5.83       -7.01      7.01 o 
   6   6   8       73.03       61.41     15.23 o 
   7   6   8      106.49      100.15     18.09 o 
   8   6   8       34.06       31.80     13.69 o 
  -9   7   8       37.28       37.03     13.96 o 
  -8   7   8       42.87       26.77     11.74 o 
  -7   7   8       50.25       43.79     12.33 o 
  -6   7   8      200.99      193.88     15.53 o 
  -5   7   8      251.67      257.33     21.34 o 
  -4   7   8       39.51       34.02      7.64 o 
  -3   7   8     1467.08     1519.56     56.40 o 
  -2   7   8      215.01      194.87     13.98 o 
  -1   7   8      488.58      485.29     31.99 o 
   0   7   8      132.81      137.16     11.11 o 
   1   7   8     1329.07     1341.22     58.93 o 
   2   7   8      471.64      458.69     27.67 o 
   3   7   8       92.16       98.80     14.08 o 
   4   7   8      265.28      271.24     34.97 o 
   5   7   8      138.72      152.73     26.56 o 
   6   7   8      112.87       89.24     17.41 o 
   7   7   8       11.32       12.44      9.13 o 
   8   7   8       13.63       12.98      9.24 o 
  -8   8   8      104.18       59.81     16.82 o 
  -7   8   8        3.87       12.62      7.39 o 
  -6   8   8        4.24       -4.17      9.47 o 
  -5   8   8      427.84      388.22     31.81 o 
  -4   8   8       31.31       22.50      6.92 o 
  -3   8   8        4.75        8.04      6.25 o 
  -2   8   8        0.62        0.19      2.72 o 
  -1   8   8       13.21       11.42      5.30 o 
   0   8   8        6.86        3.63      4.66 o 
   1   8   8       81.60       92.51     13.58 o 
   2   8   8        8.43       25.52      6.37 o 
   3   8   8       23.28       18.02      8.44 o 
   4   8   8       24.85       27.99      7.84 o 
   5   8   8       95.96      119.53     19.05 o 
   6   8   8        0.24       -4.20      5.71 o 
   7   8   8       28.99       26.50     11.99 o 
   8   8   8       71.40       42.82     17.22 o 
  -8   9   8       11.68       15.36     14.89 o 
  -7   9   8       16.19        4.67      6.25 o 
  -6   9   8       15.16        9.51      7.26 o 
  -5   9   8       70.15       50.59      9.56 o 
  -4   9   8      210.65      207.70     24.07 o 
  -3   9   8       33.67       32.07      6.63 o 
  -2   9   8       11.75       11.14      8.43 o 
  -1   9   8     1134.47     1153.36     85.61 o 
   0   9   8       54.09       71.15     17.09 o 
   1   9   8       56.16       55.91     16.57 o 
   2   9   8       42.43       40.45     11.20 o 
   3   9   8        4.27       18.63      7.04 o 
   4   9   8       36.40       40.43     12.12 o 
   5   9   8       13.46       24.11      8.70 o 
   6   9   8        7.65        4.37     11.95 o 
   7   9   8        3.76       18.48      9.76 o 
  -7  10   8       34.58       48.11     18.58 o 
  -6  10   8       69.32       97.34     12.66 o 
  -5  10   8       63.11       67.74     13.19 o 
  -4  10   8      278.75      278.33     19.82 o 
  -3  10   8      109.20       94.78     16.72 o 
  -2  10   8      174.02      148.58     21.02 o 
  -1  10   8       33.68       35.15     10.53 o 
   0  10   8      456.66      505.00     45.49 o 
   1  10   8       40.24       20.90      9.46 o 
   2  10   8       72.57       74.94     14.19 o 
   3  10   8       32.58       34.23     10.86 o 
   4  10   8       29.38       26.31     13.57 o 
   5  10   8        0.16      -12.02     12.02 o 
   6  10   8        6.40       -8.55      8.82 o 
   7  10   8        8.94        5.07      8.72 o 
  -7  11   8       16.63       18.14     11.69 o 
  -6  11   8      303.24      354.20     35.47 o 
  -5  11   8       32.98       27.94     14.27 o 
  -4  11   8        1.18       13.20      5.56 o 
  -3  11   8      138.73      143.66     19.04 o 
  -2  11   8      658.68      716.87     67.58 o 
  -1  11   8      161.26      218.93     35.10 o 
   0  11   8      146.02      118.95     23.49 o 
   1  11   8      844.09      940.35     94.86 o 
   2  11   8      232.71      247.78     23.22 o 
   3  11   8        0.37       -8.11      8.11 o 
   4  11   8      281.73      309.62     23.35 o 
   5  11   8      172.54      184.52     19.53 o 
   6  11   8       25.05       34.79     10.94 o 
  -6  12   8       43.84       30.58     17.65 o 
  -5  12   8       74.35       39.76     17.38 o 
  -4  12   8      552.34      535.91     36.93 o 
  -3  12   8       12.71       35.79      9.48 o 
  -2  12   8       39.54       19.14     18.57 o 
  -1  12   8      244.82      257.54     29.33 o 
   0  12   8      300.00      321.16     31.34 o 
   1  12   8       23.49       20.64     10.69 o 
   2  12   8        0.46        1.88      8.81 o 
   3  12   8      173.16      205.30     17.86 o 
   4  12   8       36.81       42.15     13.23 o 
   5  12   8       42.74       29.91     12.77 o 
   6  12   8       44.64       59.31     40.86 o 
  -5  13   8      299.94      272.39     37.81 o 
  -4  13   8       68.49       68.59     18.05 o 
  -3  13   8       95.06      124.10     16.32 o 
  -2  13   8       91.00      107.24     11.44 o 
  -1  13   8      349.32      343.93     30.84 o 
   0  13   8       77.93       53.91     14.33 o 
   1  13   8       20.90       38.75     11.63 o 
   2  13   8       60.72       76.51     14.04 o 
   3  13   8       15.46       22.24     10.41 o 
   4  13   8       53.27       60.00     14.37 o 
   5  13   8       94.57      105.48     20.55 o 
  -4  14   8        7.38       13.01      7.51 o 
  -3  14   8        5.82        6.78      5.95 o 
  -2  14   8        0.40       15.62     11.42 o 
  -1  14   8       21.46       17.32      8.63 o 
   0  14   8        8.04       18.11      7.95 o 
   1  14   8        1.35       -0.87     11.07 o 
   2  14   8       34.01       -0.24     16.79 o 
   3  14   8       13.81       19.30     11.70 o 
   4  14   8      100.35      114.89     17.82 o 
  -3  15   8        2.79       23.40     18.95 o 
  -2  15   8        8.44       -9.27      9.27 o 
  -1  15   8       60.47       57.32     14.80 o 
   0  15   8       18.84       12.35     15.90 o 
   1  15   8        2.32        5.00      7.16 o 
   2  15   8       20.08        1.11      7.24 o 
  -9   1   9       58.21       47.68     14.64 o 
  -8   1   9       32.83       18.69     10.03 o 
  -7   1   9       75.56      109.69     19.15 o 
  -6   1   9      453.46      462.35     38.88 o 
  -5   1   9       13.50       18.15      6.70 o 
  -4   1   9       18.33       18.94      5.26 o 
  -3   1   9      183.67      182.66     12.89 o 
  -2   1   9     1055.55     1082.89     46.75 o 
  -1   1   9        2.25        8.35      3.69 o 
   0   1   9      348.70      361.71     25.83 o 
   1   1   9     1689.45     1686.73     86.12 o 
   2   1   9        7.62       36.60     13.15 o 
   3   1   9      620.78      563.12     37.95 o 
   4   1   9      372.47      369.44     33.24 o 
   5   1   9      375.09      340.84     31.84 o 
   6   1   9       63.87       74.55     21.92 o 
   7   1   9        4.76       19.09     14.39 o 
   8   1   9       61.27       44.50     18.75 o 
  -9   2   9      117.38      139.73     17.76 o 
  -8   2   9     1344.84     1379.90     74.43 o 
  -7   2   9       92.68      100.83     19.63 o 
  -6   2   9       52.69       41.70     14.31 o 
  -5   2   9     1139.74     1291.27     74.61 o 
  -4   2   9     1070.80     1094.22     40.13 o 
  -3   2   9      219.98      234.59     16.03 o 
  -2   2   9      926.08      978.75     43.84 o 
  -1   2   9     1342.61     1338.09     68.53 o 
   0   2   9      427.45      437.11     29.89 o 
   1   2   9       15.13       13.01      4.73 o 
   2   2   9      870.31      851.13     34.89 o 
   3   2   9      159.04      160.12     21.57 o 
   4   2   9      366.95      335.20     33.52 o 
   5   2   9        0.95        6.00      7.95 o 
   6   2   9      234.78      216.89     21.79 o 
   7   2   9      105.92      135.56     23.56 o 
   8   2   9       36.26       37.47     20.60 o 
  -9   3   9       89.61      118.55     36.51 o 
  -8   3   9      124.71      113.47     14.12 o 
  -7   3   9     1434.22     1404.86    186.03 o 
  -6   3   9     1197.14     1314.91    117.13 o 
  -5   3   9      553.09      574.42     40.54 o 
  -4   3   9       78.54       76.25      9.61 o 
  -3   3   9     1897.95     1898.69     63.69 o 
  -2   3   9     1980.54     2079.02     68.67 o 
  -1   3   9      276.01      256.07     26.31 o 
   0   3   9     1654.90     1670.15     77.09 o 
   1   3   9     3052.32     3178.18    143.58 o 
   2   3   9     1499.12     1452.80     58.81 o 
   3   3   9      299.94      276.78     28.32 o 
   4   3   9      611.93      561.27     45.00 o 
   5   3   9      680.04      659.19     40.87 o 
   6   3   9       43.13       54.26     15.56 o 
   7   3   9       26.39       19.28      9.77 o 
   8   3   9       47.67       73.89     18.51 o 
  -9   4   9       46.73       28.57     11.10 o 
  -8   4   9      433.81      417.25     40.23 o 
  -7   4   9      479.28      484.45     48.75 o 
  -6   4   9        0.37        2.15      4.80 o 
  -5   4   9      476.07      490.04     33.42 o 
  -4   4   9      756.28      777.91     50.65 o 
  -3   4   9       94.97       92.53      9.59 o 
  -2   4   9      162.66      174.75     12.68 o 
  -1   4   9      313.66      303.22     24.98 o 
   0   4   9      330.00      341.91     25.27 o 
   1   4   9       59.16      115.58     16.21 o 
   2   4   9      397.40      362.58     28.36 o 
   3   4   9      253.38      271.39     30.37 o 
   4   4   9      370.12      383.53     29.95 o 
   5   4   9        1.16       18.38      6.14 o 
   6   4   9      120.43       98.80     20.88 o 
   7   4   9      110.38      104.14     13.93 o 
   8   4   9       73.15       49.90     17.72 o 
  -9   5   9        0.99       27.15     16.32 o 
  -8   5   9       31.07       14.04     13.70 o 
  -7   5   9       75.21       41.93     12.88 o 
  -6   5   9       25.33       25.92     10.33 o 
  -5   5   9       14.69        5.43      5.50 o 
  -4   5   9       19.37       17.74      4.40 o 
  -3   5   9      116.97      115.64     11.55 o 
  -2   5   9       24.60       22.44      5.48 o 
  -1   5   9      150.60      157.96     12.74 o 
   0   5   9       82.36       75.06     16.06 o 
   1   5   9       24.38       21.24      7.20 o 
   2   5   9        2.95       13.50      6.64 o 
   3   5   9      167.77      125.75     14.23 o 
   4   5   9       31.37       19.94     14.19 o 
   5   5   9       22.02       15.57      6.40 o 
   6   5   9        7.65        8.77      5.83 o 
   7   5   9        0.03        8.86      8.45 o 
   8   5   9        0.76       10.81      7.33 o 
  -8   6   9       25.35       26.33     11.37 o 
  -7   6   9        4.37       13.84      9.89 o 
  -6   6   9      164.27      155.80     25.21 o 
  -5   6   9        0.42        5.14      7.78 o 
  -4   6   9        0.75       12.43      6.33 o 
  -3   6   9      148.17      159.53     15.50 o 
  -2   6   9        1.95        5.89      3.51 o 
  -1   6   9        2.84        3.87      3.82 o 
   0   6   9        0.14       -2.13      4.50 o 
   1   6   9       62.82       65.31     15.29 o 
   2   6   9       89.85       93.97     22.08 o 
   3   6   9        6.35        5.76      7.12 o 
   4   6   9        0.44       19.43      7.65 o 
   5   6   9       11.02       18.67      8.01 o 
   6   6   9        2.52        7.55      6.38 o 
   7   6   9        0.12        2.48     15.19 o 
   8   6   9       14.92       14.15     12.76 o 
  -8   7   9       27.22       18.00     11.12 o 
  -7   7   9      183.44      196.89     20.19 o 
  -6   7   9      392.14      429.51     44.34 o 
  -5   7   9      283.07      268.70     21.13 o 
  -4   7   9      345.92      324.73     22.06 o 
  -3   7   9        7.27        8.18      7.96 o 
  -2   7   9      921.75     1000.39     64.21 o 
  -1   7   9        7.99        6.16     12.33 o 
   0   7   9      478.76      540.05     44.85 o 
   1   7   9      258.64      264.47     28.68 o 
   2   7   9       68.92       79.14     12.08 o 
   3   7   9        0.67       13.02      6.19 o 
   4   7   9      232.08      238.05     30.77 o 
   5   7   9      210.55      205.97     20.25 o 
   6   7   9       16.95        8.69     11.06 o 
   7   7   9       14.90       11.34      9.35 o 
  -8   8   9      401.85      386.13     53.17 o 
  -7   8   9      161.50      192.45     21.47 o 
  -6   8   9        6.61       13.96      8.23 o 
  -5   8   9       81.56       88.38     14.01 o 
  -4   8   9      396.70      387.96     33.51 o 
  -3   8   9      418.12      438.82     26.19 o 
  -2   8   9      664.39      646.71     49.97 o 
  -1   8   9      170.07      201.85     30.17 o 
   0   8   9      169.62      176.34     25.40 o 
   1   8   9       17.64        9.14     11.59 o 
   2   8   9      551.32      548.13     35.62 o 
   3   8   9      149.56      186.63     25.97 o 
   4   8   9      193.80      174.57     18.42 o 
   5   8   9       38.65       55.87     12.32 o 
   6   8   9      113.58      139.26     26.30 o 
   7   8   9       96.26      111.37     17.50 o 
  -7   9   9      195.70      177.77     25.32 o 
  -6   9   9      336.18      288.66     28.47 o 
  -5   9   9       24.09       29.07      6.81 o 
  -4   9   9        4.70       14.14      4.88 o 
  -3   9   9      737.65      777.37     68.24 o 
  -2   9   9      314.40      365.05     30.17 o 
  -1   9   9       19.74       15.65      5.51 o 
   0   9   9      115.73      125.62     20.81 o 
   1   9   9      438.41      480.82     37.27 o 
   2   9   9      259.54      253.81     27.88 o 
   3   9   9       14.38       22.13      9.28 o 
   4   9   9      170.59      187.77     20.82 o 
   5   9   9       88.90       85.78     19.60 o 
   6   9   9        4.77       18.41     16.74 o 
   7   9   9       15.44       19.46      9.94 o 
  -7  10   9      253.03      241.28     37.15 o 
  -6  10   9        5.28       14.63     10.15 o 
  -5  10   9      155.05      152.51     14.32 o 
  -4  10   9      424.13      387.97     29.09 o 
  -3  10   9        9.81       21.16      8.24 o 
  -2  10   9       39.63       63.33     15.13 o 
  -1  10   9      111.45      115.66     21.73 o 
   0  10   9      374.33      373.37     41.15 o 
   1  10   9       96.44       58.65     20.86 o 
   2  10   9        2.32       -2.89     11.90 o 
   3  10   9      124.17      128.46     21.10 o 
   4  10   9       74.81       72.27     13.54 o 
   5  10   9        9.42        5.65     12.91 o 
   6  10   9       19.40       35.23     14.04 o 
  -6  11   9       54.20       77.00     22.38 o 
  -5  11   9        6.63        7.68      6.54 o 
  -4  11   9        6.42       22.70     10.71 o 
  -3  11   9        8.08        1.59      9.54 o 
  -2  11   9        1.17        9.60      6.89 o 
  -1  11   9      188.85      167.26     20.34 o 
   0  11   9        6.23       11.92     16.80 o 
   1  11   9        4.60       15.40      9.74 o 
   2  11   9      212.05      201.73     18.01 o 
   3  11   9        1.42       11.27      8.71 o 
   4  11   9        7.36       19.89     10.40 o 
   5  11   9        1.62       13.86      9.67 o 
  -5  12   9       19.63        4.35     12.59 o 
  -4  12   9        0.65        5.76      6.99 o 
  -3  12   9      101.21      124.00     19.50 o 
  -2  12   9       93.73      106.47     11.84 o 
  -1  12   9        7.26       16.42      8.71 o 
   0  12   9       48.80       17.32     16.57 o 
   1  12   9       15.14       21.47      8.44 o 
   2  12   9       24.01       23.09     13.06 o 
   3  12   9       49.80       36.36     18.72 o 
   4  12   9       31.91       20.48     16.07 o 
   5  12   9        0.65       16.95     12.19 o 
  -4  13   9      147.42      122.54     16.86 o 
  -3  13   9       31.35       44.80     14.64 o 
  -2  13   9       39.53       35.29     20.19 o 
  -1  13   9       61.11       43.47     13.07 o 
   0  13   9       48.39       71.92     18.61 o 
   1  13   9       92.26       99.90     22.54 o 
   2  13   9       13.81        3.61      7.94 o 
   3  13   9        0.44       16.79     13.51 o 
   4  13   9       51.09       25.11      8.34 o 
  -3  14   9       54.09       61.98     11.86 o 
  -2  14   9      119.16      114.43     20.62 o 
  -1  14   9      134.48      152.12     20.42 o 
   0  14   9      119.00       99.37     23.74 o 
   1  14   9        2.87       -4.83      9.72 o 
   2  14   9       34.19       22.63     11.88 o 
  -8   0  10      560.01      557.28     87.12 o 
  -7   0  10       45.34       13.27     38.24 o 
  -6   0  10      364.31      354.64     39.50 o 
  -5   0  10     1225.38     1341.44    104.65 o 
  -4   0  10      385.81      417.78     44.44 o 
  -3   0  10      129.38      139.09     19.77 o 
  -2   0  10     1522.39     1567.81     79.02 o 
  -1   0  10      629.68      547.49     58.77 o 
   0   0  10       40.09       30.04     12.02 o 
   1   0  10     1289.16     1309.02    102.84 o 
   2   0  10     2726.12     2739.27    164.89 o 
   3   0  10       11.41       18.99     15.04 o 
   4   0  10       44.21       30.89     20.39 o 
   5   0  10      118.27       90.94     29.43 o 
   6   0  10      206.23      226.42     32.37 o 
   7   0  10       85.02       42.71     37.65 o 
   8   0  10        0.42       12.18     15.97 o 
  -8   1  10      116.69      109.25     20.58 o 
  -7   1  10      742.57      783.84     63.37 o 
  -6   1  10      611.28      701.60     52.26 o 
  -5   1  10       22.87       25.12      8.37 o 
  -4   1  10      568.89      582.48     40.05 o 
  -3   1  10      332.96      354.92     29.90 o 
  -2   1  10      732.84      672.24     42.75 o 
  -1   1  10        9.77        5.34      5.08 o 
   0   1  10      474.99      463.42     34.10 o 
   1   1  10      689.36      684.82     37.54 o 
   2   1  10      275.67      338.41     30.03 o 
   3   1  10      218.82      229.40     32.31 o 
   4   1  10      384.73      372.98     27.22 o 
   5   1  10      254.26      274.81     31.82 o 
   6   1  10       13.84        5.43      9.47 o 
   7   1  10       37.16       15.22     14.18 o 
   8   1  10       54.11       16.95     12.20 o 
  -8   2  10       11.84       11.95      9.82 o 
  -7   2  10       74.55       79.56     20.76 o 
  -6   2  10       78.89       58.96     20.95 o 
  -5   2  10      206.44      187.01     25.08 o 
  -4   2  10      167.88      159.62     21.75 o 
  -3   2  10      177.22      181.05     17.18 o 
  -2   2  10      543.31      540.58     25.92 o 
  -1   2  10      124.77      131.10     16.02 o 
   0   2  10       76.93       79.71     12.09 o 
   1   2  10      116.30      127.90     16.21 o 
   2   2  10      156.01      173.99     31.53 o 
   3   2  10      126.92      148.67     25.60 o 
   4   2  10      114.25      119.50     20.54 o 
   5   2  10       33.33       42.21     13.81 o 
   6   2  10       27.49        4.71     10.53 o 
   7   2  10       52.46       39.20     18.45 o 
   8   2  10        0.05       16.06     15.15 o 
  -8   3  10       20.66       18.00     23.88 o 
  -7   3  10        1.89       17.72     10.33 o 
  -6   3  10       51.97       57.51     11.83 o 
  -5   3  10       17.57        8.29      4.68 o 
  -4   3  10        1.43        0.03      3.78 o 
  -3   3  10       16.85       16.52      6.07 o 
  -2   3  10       24.05       31.00      7.02 o 
  -1   3  10        8.55       17.69      7.56 o 
   0   3  10       39.28       26.53     10.85 o 
   1   3  10       86.23       86.03     12.75 o 
   2   3  10       76.52      111.22     16.54 o 
   3   3  10        8.23       18.62      8.93 o 
   4   3  10        8.66        4.81      8.98 o 
   5   3  10       21.81       27.99     11.40 o 
   6   3  10       10.85       29.07     12.74 o 
   7   3  10       20.88        7.50     19.34 o 
   8   3  10       51.46       36.53     13.66 o 
  -8   4  10       75.80       87.44     20.61 o 
  -7   4  10        2.61       10.78      9.33 o 
  -6   4  10      100.51       79.58     20.21 o 
  -5   4  10      192.26      230.79     27.83 o 
  -4   4  10       54.08       60.92     10.01 o 
  -3   4  10       74.45       60.04      9.12 o 
  -2   4  10      319.50      337.60     32.73 o 
  -1   4  10       85.69       95.12     12.60 o 
   0   4  10      265.32      246.76     28.88 o 
   1   4  10      115.89      127.07     16.70 o 
   2   4  10      770.32      732.54     51.61 o 
   3   4  10      128.99      135.84     20.04 o 
   4   4  10       76.64       63.23     28.08 o 
   5   4  10      112.01      105.34     18.33 o 
   6   4  10       63.66       49.35     15.11 o 
   7   4  10       72.10       70.32     17.81 o 
  -8   5  10       31.81       27.10     15.58 o 
  -7   5  10      653.04      662.62     62.05 o 
  -6   5  10      356.52      366.15     29.12 o 
  -5   5  10      105.51       84.95     14.76 o 
  -4   5  10      647.95      659.95     40.50 o 
  -3   5  10      631.69      633.75     42.91 o 
  -2   5  10      164.88      179.53     19.67 o 
  -1   5  10       18.90       19.63      5.88 o 
   0   5  10      635.07      665.90     50.95 o 
   1   5  10      414.35      431.55     38.48 o 
   2   5  10      108.06       68.75     12.96 o 
   3   5  10      129.53      123.13     18.18 o 
   4   5  10      385.48      404.27     36.54 o 
   5   5  10      137.00      177.73     21.73 o 
   6   5  10        0.01       10.21      9.64 o 
   7   5  10       42.89       45.84     15.78 o 
  -8   6  10      251.39      245.73     33.01 o 
  -7   6  10       23.69       26.08     11.52 o 
  -6   6  10      244.70      227.48     18.53 o 
  -5   6  10     1160.09     1076.91     83.64 o 
  -4   6  10      579.23      550.76     45.81 o 
  -3   6  10        5.85        2.80      4.71 o 
  -2   6  10      865.61      943.63     58.07 o 
  -1   6  10     1142.52     1196.83     73.13 o 
   0   6  10      115.95       97.23     15.74 o 
   1   6  10       32.18       39.69      9.30 o 
   2   6  10      734.28      686.25     48.64 o 
   3   6  10       45.48       37.86     11.96 o 
   4   6  10        5.83        1.93     10.96 o 
   5   6  10        8.82        5.31      7.03 o 
   6   6  10      146.54      170.23     19.81 o 
   7   6  10       15.50       18.49     10.31 o 
  -7   7  10      278.50      242.17     28.65 o 
  -6   7  10      229.03      181.89     13.66 o 
  -5   7  10       31.73       20.37      8.15 o 
  -4   7  10        4.32       11.92      5.88 o 
  -3   7  10      259.14      268.39     28.42 o 
  -2   7  10      399.29      395.14     28.73 o 
  -1   7  10        0.13       -1.37     10.27 o 
   0   7  10      140.99      148.29     21.29 o 
   1   7  10      494.03      492.32     33.68 o 
   2   7  10      113.84      123.83     21.23 o 
   3   7  10        0.29        4.89      8.67 o 
   4   7  10      110.44       83.57     16.15 o 
   5   7  10      120.90       94.47     13.58 o 
   6   7  10       15.32        9.81      8.46 o 
   7   7  10       13.60       24.90     17.14 o 
  -7   8  10       32.73       18.88     12.15 o 
  -6   8  10       24.38       21.77     13.20 o 
  -5   8  10       69.83       51.70     10.70 o 
  -4   8  10       13.24       12.43      5.92 o 
  -3   8  10      332.70      293.51     23.70 o 
  -2   8  10       71.94       67.39     15.77 o 
  -1   8  10      168.10      174.09     29.90 o 
   0   8  10      138.47       91.26     16.89 o 
   1   8  10      125.22       98.78     17.00 o 
   2   8  10        5.73        8.90     15.23 o 
   3   8  10      151.91      149.76     26.51 o 
   4   8  10      154.71      167.48     15.05 o 
   5   8  10       15.00        7.47     20.46 o 
   6   8  10       13.58       24.65     12.11 o 
  -6   9  10       32.65       12.55      9.46 o 
  -5   9  10        0.22       -4.96      8.56 o 
  -4   9  10       45.86       46.61     10.80 o 
  -3   9  10       79.29       56.97     13.02 o 
  -2   9  10       84.21       82.66     19.02 o 
  -1   9  10        6.71        0.94      8.83 o 
   0   9  10       10.40        5.94      8.09 o 
   1   9  10        8.10        6.55      8.16 o 
   2   9  10       26.21       31.79      9.76 o 
   3   9  10       18.90       21.19      9.33 o 
   4   9  10        1.74        3.64      7.47 o 
   5   9  10        6.33       -2.01     16.48 o 
   6   9  10        4.14        3.58     20.75 o 
  -6  10  10      121.37      135.18     28.33 o 
  -5  10  10      121.42      126.52     17.29 o 
  -4  10  10       84.68       88.92     23.37 o 
  -3  10  10        0.34       -0.59     10.62 o 
  -2  10  10      101.63      137.96     21.70 o 
  -1  10  10      185.96      201.29     22.17 o 
   0  10  10        6.85       14.36      9.67 o 
   1  10  10       13.21       18.37      8.40 o 
   2  10  10      136.18      150.07     21.75 o 
   3  10  10       61.78       80.22     20.76 o 
   4  10  10        4.70       25.95     11.06 o 
   5  10  10       33.57       65.47     17.95 o 
  -5  11  10       15.73        2.84     17.95 o 
  -4  11  10      116.06      112.66     12.97 o 
  -3  11  10      220.40      247.50     25.82 o 
  -2  11  10      111.13      124.31     12.14 o 
  -1  11  10       81.76       98.68     12.98 o 
   0  11  10      117.58      144.00     19.88 o 
   1  11  10      165.92      155.03     15.83 o 
   2  11  10        2.46       16.76      8.32 o 
   3  11  10       11.93       25.08     11.96 o 
   4  11  10       84.75       89.32     19.27 o 
  -4  12  10      128.66       96.65     14.30 o 
  -3  12  10        2.24       20.55     15.73 o 
  -2  12  10       99.81       96.57     15.84 o 
  -1  12  10      148.90      160.97     23.62 o 
   0  12  10       39.49       24.15     14.38 o 
   1  12  10       42.10       55.95     17.22 o 
   2  12  10       17.34       20.62     11.24 o 
   3  12  10      221.20      185.89     23.15 o 
  -3  13  10       92.10       70.55     12.27 o 
  -2  13  10       45.58       51.42     16.44 o 
  -1  13  10        0.05       -3.18      8.30 o 
   0  13  10       39.68       38.81     12.00 o 
   1  13  10       44.51       33.50     11.63 o 
   2  13  10      166.36      134.31     19.32 o 
  -8   1  11       85.90       88.08     14.73 o 
  -7   1  11       77.09       48.72     19.39 o 
  -6   1  11       52.59       51.07     11.93 o 
  -5   1  11        7.20       -6.78      6.78 o 
  -4   1  11      548.07      519.94     44.15 o 
  -3   1  11       31.61       27.02     10.93 o 
  -2   1  11       23.27       37.95      7.95 o 
  -1   1  11       67.56       87.65     13.63 o 
   0   1  11        7.16        3.91     10.56 o 
   1   1  11      167.22      170.91     28.57 o 
   2   1  11       39.12       46.77     13.61 o 
   3   1  11      197.91      243.07     29.94 o 
   4   1  11       57.66       49.10     17.87 o 
   5   1  11       12.03       14.07     14.64 o 
   6   1  11      116.76      109.23     20.38 o 
   7   1  11       14.82       18.75     10.95 o 
  -8   2  11       19.13        7.28     10.81 o 
  -7   2  11       45.79        9.07     17.49 o 
  -6   2  11      365.73      361.36     30.60 o 
  -5   2  11      653.28      628.60     50.25 o 
  -4   2  11      253.03      251.95     24.96 o 
  -3   2  11       18.22       23.87      6.67 o 
  -2   2  11      565.59      627.66     47.07 o 
  -1   2  11      685.20      705.03     44.49 o 
   0   2  11        7.25        8.13      4.52 o 
   1   2  11       11.08        0.12     11.29 o 
   2   2  11      296.83      301.13     29.24 o 
   3   2  11       68.73       80.84     18.94 o 
   4   2  11       57.67       68.37     16.30 o 
   5   2  11      108.57      117.98     27.32 o 
   6   2  11       10.59       -1.15     10.44 o 
   7   2  11       20.30       24.69     23.96 o 
  -8   3  11      154.39      136.73     25.12 o 
  -7   3  11      609.44      602.80     62.86 o 
  -6   3  11      103.79      109.84      9.11 o 
  -5   3  11      118.44       83.45     13.05 o 
  -4   3  11      804.77      816.91     65.70 o 
  -3   3  11      492.85      526.54     34.38 o 
  -2   3  11        4.98        8.76      6.84 o 
  -1   3  11       81.87      100.64     15.30 o 
   0   3  11      807.93      774.39     56.85 o 
   1   3  11       88.05       65.60     12.87 o 
   2   3  11        0.05       -8.06      8.06 o 
   3   3  11      164.98      202.40     38.41 o 
   4   3  11      194.97      237.76     38.60 o 
   5   3  11        6.25       20.25     11.34 o 
   6   3  11       20.65       23.46     14.04 o 
   7   3  11       50.09       61.61     13.17 o 
  -7   4  11        8.78       11.22      8.79 o 
  -6   4  11      132.63      113.45     25.02 o 
  -5   4  11      421.86      347.40     32.74 o 
  -4   4  11       71.95       47.32      9.46 o 
  -3   4  11       10.03       14.82      8.92 o 
  -2   4  11      727.59      701.75     42.40 o 
  -1   4  11      688.59      628.98     45.94 o 
   0   4  11       27.00       27.96      7.08 o 
   1   4  11      190.23      187.85     30.63 o 
   2   4  11      765.56      750.54     76.95 o 
   3   4  11      148.08      161.96     17.31 o 
   4   4  11        9.76       18.17     13.73 o 
   5   4  11       54.50       21.93      9.18 o 
   6   4  11      184.49      192.05     22.84 o 
   7   4  11       21.80       11.64     12.10 o 
  -7   5  11      123.72       97.53     23.79 o 
  -6   5  11       29.45       20.66     11.16 o 
  -5   5  11        0.14        5.30      6.83 o 
  -4   5  11       73.31       45.18      9.47 o 
  -3   5  11      110.25       89.46     15.18 o 
  -2   5  11       45.04       43.01     10.67 o 
  -1   5  11        3.18        9.19      8.32 o 
   0   5  11       76.81       80.27     12.75 o 
   1   5  11      620.29      560.03     39.92 o 
   2   5  11       66.51       73.82     14.16 o 
   3   5  11        2.00      -10.21     12.57 o 
   4   5  11      136.62      147.49     16.05 o 
   5   5  11       54.26       36.42     15.30 o 
   6   5  11       29.75       63.80     19.40 o 
  -7   6  11       11.89       26.04     10.66 o 
  -6   6  11       65.84       79.27     13.47 o 
  -5   6  11       99.56       94.97     11.74 o 
  -4   6  11      140.30      149.60     17.74 o 
  -3   6  11        6.68       12.07      5.78 o 
  -2   6  11        3.29       14.45      6.64 o 
  -1   6  11        0.21       10.57      4.38 o 
   0   6  11        0.59       12.29      4.21 o 
   1   6  11       28.00       10.69     12.32 o 
   2   6  11        0.67        2.34     10.00 o 
   3   6  11        0.39        9.05      8.48 o 
   4   6  11       11.84       27.84     10.22 o 
   5   6  11        7.36        0.63      9.60 o 
   6   6  11       14.19      -10.21     15.54 o 
  -6   7  11        0.95       -2.38      6.32 o 
  -5   7  11        4.65       -4.53      8.95 o 
  -4   7  11      440.62      412.30     32.71 o 
  -3   7  11       49.25       52.62     10.22 o 
  -2   7  11        1.47        5.43      4.99 o 
  -1   7  11       43.88       66.53     13.55 o 
   0   7  11       64.74       59.40     12.97 o 
   1   7  11       10.90       24.99      7.80 o 
   2   7  11       57.28       69.44     15.39 o 
   3   7  11      116.94      131.65     29.77 o 
   4   7  11       49.93       51.07     15.84 o 
   5   7  11        0.12       11.31     21.55 o 
   6   7  11       51.21       42.80     31.27 o 
  -6   8  11      274.45      256.16     44.14 o 
  -5   8  11      383.23      351.33     38.20 o 
  -4   8  11        2.90       11.66      4.84 o 
  -3   8  11      164.48      167.98     13.09 o 
  -2   8  11      462.08      488.86     43.91 o 
  -1   8  11      183.03      190.42     20.58 o 
   0   8  11       32.04       37.07      9.86 o 
   1   8  11      272.14      280.72     28.95 o 
   2   8  11      527.61      495.51     37.60 o 
   3   8  11       63.05       43.78     13.52 o 
   4   8  11       38.05       58.97     16.35 o 
   5   8  11      164.93      170.13     28.94 o 
  -5   9  11       66.61       43.98     16.10 o 
  -4   9  11      324.09      313.96     34.73 o 
  -3   9  11       37.37       37.43     10.62 o 
  -2   9  11      110.60      136.25     17.72 o 
  -1   9  11       72.03      108.41     17.44 o 
   0   9  11      231.71      223.41     33.18 o 
   1   9  11       90.65      107.64     18.44 o 
   2   9  11       36.95       18.58     11.07 o 
   3   9  11       73.32       80.39     23.00 o 
   4   9  11       56.02       44.65     14.38 o 
   5   9  11       46.41       18.04     27.08 o 
  -5  10  11       76.62       60.70     17.90 o 
  -4  10  11       80.39       78.87     19.54 o 
  -3  10  11        0.20       -1.02     13.89 o 
  -2  10  11      242.01      246.68     25.89 o 
  -1  10  11      169.25      177.58     16.24 o 
   0  10  11       56.57       48.44     12.56 o 
   1  10  11      203.22      198.65     22.19 o 
   2  10  11       60.68       50.16     17.52 o 
   3  10  11       38.08       40.22     15.93 o 
   4  10  11        1.11       18.84     10.68 o 
  -4  11  11        1.06        4.92     11.96 o 
  -3  11  11       21.78       -3.10     13.22 o 
  -2  11  11       28.63       21.21      9.18 o 
  -1  11  11        3.96        1.35      6.76 o 
   0  11  11       44.79       50.65     16.85 o 
   1  11  11       39.90       49.34     17.53 o 
   2  11  11       97.26       79.29     18.25 o 
   3  11  11        0.03       -0.97     10.13 o 
  -2  12  11       15.00       13.80      7.48 o 
  -1  12  11        3.62       10.59     15.75 o 
   0  12  11       18.38       23.79      9.85 o 
   1  12  11       39.71       24.78     15.68 o 
   2  12  11       41.41       -3.41     13.08 o 
  -7   0  12       86.42       93.06     18.55 o 
  -6   0  12      439.75      476.59     66.00 o 
  -5   0  12       52.03       55.83     21.55 o 
  -4   0  12       28.72       24.63     10.66 o 
  -3   0  12      192.33      188.28     20.41 o 
  -2   0  12      695.41      730.91    110.82 o 
  -1   0  12      167.40      161.22     42.94 o 
   0   0  12       15.83       23.52     12.75 o 
   1   0  12       32.45       47.63     22.29 o 
   2   0  12      135.20      101.37     34.48 o 
   3   0  12      104.92       92.63     29.35 o 
   4   0  12        1.50       28.32     11.19 o 
   5   0  12       64.61       39.71     22.22 o 
   6   0  12       25.61       22.01     18.65 o 
  -7   1  12      132.95       93.04     20.41 o 
  -6   1  12        8.91        8.26      6.35 o 
  -5   1  12       98.75      117.55     12.44 o 
  -4   1  12     1037.34      920.41     72.59 o 
  -3   1  12      157.74      168.80     16.81 o 
  -2   1  12       17.15       22.54      7.15 o 
  -1   1  12      301.32      326.56     35.41 o 
   0   1  12      708.53      753.21     74.29 o 
   1   1  12        4.07       -7.77      8.79 o 
   2   1  12        1.54      -10.41     10.41 o 
   3   1  12      151.41      168.52     18.97 o 
   4   1  12       60.86       51.10     13.61 o 
   5   1  12       12.38        3.58      9.70 o 
   6   1  12       61.20       80.92     17.37 o 
  -7   2  12       17.22        6.53      8.61 o 
  -6   2  12       87.57      100.27     13.35 o 
  -5   2  12      141.20      116.10     17.49 o 
  -4   2  12        1.65       11.53      4.76 o 
  -3   2  12       10.87       16.82      7.36 o 
  -2   2  12      102.71       83.44     17.14 o 
  -1   2  12      219.82      240.04     31.74 o 
   0   2  12        4.72        9.56      7.61 o 
   1   2  12      194.62      182.49     39.41 o 
   2   2  12       70.67       53.79     14.34 o 
   3   2  12        0.33       21.95      8.75 o 
   4   2  12       17.47       11.88     20.59 o 
   5   2  12       74.63       89.60     25.32 o 
   6   2  12        0.37       -0.44     10.71 o 
  -7   3  12       14.40      -11.19     11.19 o 
  -6   3  12       23.14       12.09      9.37 o 
  -5   3  12        0.69       19.14      8.64 o 
  -4   3  12       64.39       65.74     13.16 o 
  -3   3  12        5.39        0.89      4.74 o 
  -2   3  12        2.41        4.58      3.77 o 
  -1   3  12       63.48       67.60     14.79 o 
   0   3  12       51.37       52.04     14.26 o 
   1   3  12       12.57       14.77     22.14 o 
   2   3  12        1.87       30.28     12.76 o 
   3   3  12        1.05       -6.21      7.88 o 
   4   3  12        5.22       19.02     10.99 o 
   5   3  12        7.48       10.88     11.44 o 
   6   3  12       41.74       37.23     27.48 o 
  -6   4  12      170.63      166.66     22.06 o 
  -5   4  12       39.63       53.04     21.50 o 
  -4   4  12        2.37       12.74      7.28 o 
  -3   4  12       34.33       31.61      8.27 o 
  -2   4  12      101.50      120.85     18.66 o 
  -1   4  12      281.41      242.41     20.14 o 
   0   4  12       15.23       34.12     11.52 o 
   1   4  12       49.25      101.38     18.98 o 
   2   4  12       23.21       31.28     16.25 o 
   3   4  12        5.63       -6.02      8.24 o 
   4   4  12        4.12       32.24     13.07 o 
   5   4  12       24.86       33.91     13.91 o 
   6   4  12        2.72        4.20     10.18 o 
  -6   5  12       24.51       19.24      9.97 o 
  -5   5  12      220.46      175.93     58.76 o 
  -4   5  12      308.97      308.07     20.20 o 
  -3   5  12      234.46      192.64     13.91 o 
  -2   5  12      166.82      176.15     19.07 o 
  -1   5  12       83.25       83.33     14.84 o 
   0   5  12      433.93      420.33     42.01 o 
   1   5  12        0.38        4.65     10.58 o 
   2   5  12      149.53      149.75     30.69 o 
   3   5  12       57.38       68.40     21.76 o 
   4   5  12       62.23       46.18     15.60 o 
   5   5  12        3.75        5.35     12.51 o 
  -5   6  12      135.56      121.89     16.14 o 
  -4   6  12        2.50        9.63     10.78 o 
  -3   6  12      138.43      145.71     18.19 o 
  -2   6  12      328.10      317.95     26.47 o 
  -1   6  12      157.53      193.83     28.68 o 
   0   6  12       38.60       41.34      9.01 o 
   1   6  12       25.95       28.44      8.45 o 
   2   6  12      105.08      128.57     20.50 o 
   3   6  12       12.51        3.09     11.20 o 
   4   6  12       91.15       68.67     16.41 o 
   5   6  12       33.86       30.66     18.21 o 
  -5   7  12        1.34        1.49      7.05 o 
  -4   7  12      443.24      356.37     37.61 o 
  -3   7  12       17.32       10.11      9.04 o 
  -2   7  12       12.72       21.59      8.21 o 
  -1   7  12       81.70       78.52     15.57 o 
   0   7  12       55.62       57.38     11.55 o 
   1   7  12        3.10        2.87      8.76 o 
   2   7  12        7.79       -6.98     12.13 o 
   3   7  12      104.08      111.57     23.79 o 
   4   7  12       88.48      141.02     30.65 o 
   5   7  12        5.80      -16.40     24.37 o 
  -5   8  12      171.59      130.02     34.58 o 
  -4   8  12        5.10       -0.11      6.06 o 
  -3   8  12        0.10       -6.08     12.42 o 
  -2   8  12       55.99       45.82     14.13 o 
  -1   8  12       34.38       22.76      9.90 o 
   0   8  12        6.96        2.99     12.54 o 
   1   8  12      173.59      160.07     17.62 o 
   2   8  12      159.76      133.18     21.03 o 
   3   8  12        1.87       12.53     13.29 o 
   4   8  12        0.74       -5.83     11.94 o 
  -4   9  12       20.15       24.79     11.11 o 
  -3   9  12        0.15        4.85      8.90 o 
  -2   9  12        8.34       11.02     15.35 o 
  -1   9  12       36.56       40.76     13.54 o 
   0   9  12        1.06        9.31     12.36 o 
   1   9  12       21.33       43.94     19.91 o 
   2   9  12       74.01       66.35     18.92 o 
   3   9  12       34.87       65.57     20.37 o 
  -3  10  12      108.07      102.03     17.37 o 
  -2  10  12       53.14       68.21     18.80 o 
  -1  10  12       18.64       16.18     13.60 o 
   0  10  12       33.52       23.37     11.36 o 
   1  10  12       13.39       17.13     11.01 o 
   2  10  12        1.98       -8.51      8.51 o 
  -1  11  12       84.52       86.23     16.32 o 
   0  11  12        6.03       -6.59      6.59 o 
  -6   1  13       85.68       49.27     32.10 o 
  -5   1  13       10.57       14.14     10.37 o 
  -4   1  13      103.58      101.63     19.34 o 
  -3   1  13        2.27        8.66      9.63 o 
  -2   1  13       35.30       42.73     11.91 o 
  -1   1  13      207.07      246.94     20.24 o 
   0   1  13       50.87       53.37     16.06 o 
   1   1  13       67.89       56.11     36.05 o 
   2   1  13       73.42       92.26     16.24 o 
   3   1  13       83.24       87.93     21.18 o 
   4   1  13        4.25       -5.78     15.69 o 
   5   1  13        0.08       11.53      9.07 o 
  -6   2  13      261.31      213.96     33.28 o 
  -5   2  13       11.44       30.95     13.35 o 
  -4   2  13      105.56      109.34     22.83 o 
  -3   2  13      241.98      291.40     33.87 o 
  -2   2  13      258.29      263.89     39.45 o 
  -1   2  13       48.04       36.96     12.46 o 
   0   2  13      123.44      152.73     16.79 o 
   1   2  13      335.80      357.17     28.30 o 
   2   2  13      108.38      113.04     18.89 o 
   3   2  13       10.14       20.43     10.99 o 
   4   2  13       51.62       45.32     19.22 o 
   5   2  13       73.68       60.73     16.80 o 
  -5   3  13      222.37      213.23     32.43 o 
  -4   3  13      286.06      230.41     23.01 o 
  -3   3  13       55.20       39.88     12.82 o 
  -2   3  13      520.51      585.82     44.37 o 
  -1   3  13       23.51       29.72      9.26 o 
   0   3  13      361.11      364.34     30.86 o 
   1   3  13        6.57        2.57      8.67 o 
   2   3  13       93.99      100.21     15.87 o 
   3   3  13       55.43       75.77     21.67 o 
   4   3  13       30.69        8.46     10.23 o 
   5   3  13        2.82        9.00     10.11 o 
  -5   4  13       18.09        9.31     16.63 o 
  -4   4  13       51.05       39.70     12.16 o 
  -3   4  13      118.45      110.71     17.05 o 
  -2   4  13       82.73       87.54     16.95 o 
  -1   4  13       14.60       18.83     10.80 o 
   0   4  13       26.78       17.73     15.03 o 
   1   4  13       88.85      111.09     32.40 o 
   2   4  13       36.60       19.42     15.27 o 
   3   4  13        0.64       38.20     15.94 o 
   4   4  13       75.01       47.10     13.59 o 
  -5   5  13       14.66       13.59     16.09 o 
  -4   5  13      161.32      119.73     13.18 o 
  -3   5  13      112.37      132.85     19.05 o 
  -2   5  13        0.05        1.53      5.66 o 
  -1   5  13      200.51      198.54     13.81 o 
   0   5  13       67.19       51.68     14.54 o 
   1   5  13        5.00       11.68     18.44 o 
   2   5  13        1.89        8.12      8.62 o 
   3   5  13        0.90       -9.10      9.10 o 
   4   5  13       12.11       15.10     12.56 o 
  -4   6  13       13.61       11.10      6.57 o 
  -3   6  13       70.20       67.77     13.76 o 
  -2   6  13        5.11        8.66      8.44 o 
  -1   6  13        0.26        6.94     11.95 o 
   0   6  13       38.90       48.31     14.24 o 
   1   6  13       52.20       37.18     13.77 o 
   2   6  13        0.89        8.87      9.36 o 
   3   6  13        0.26       -8.82     16.41 o 
   4   6  13       73.05       59.79     43.88 o 
  -4   7  13       39.54       37.80     14.56 o 
  -3   7  13        2.70        7.18      8.06 o 
  -2   7  13       58.05       44.50     14.79 o 
  -1   7  13      171.22      167.19     21.80 o 
   0   7  13       48.62       25.27     16.35 o 
   1   7  13       10.07       35.34     15.80 o 
   2   7  13       32.51       29.26     15.78 o 
   3   7  13       11.25        8.00     22.75 o 
  -3   8  13       77.90       82.63     13.02 o 
  -2   8  13       23.03       19.05      9.10 o 
  -1   8  13        1.46        9.12      9.57 o 
   0   8  13       42.04       20.35     21.40 o 
   1   8  13       40.31       21.95     14.38 o 
   2   8  13        1.85       -0.25     28.58 o 
  -2   9  13       27.31       42.96     16.35 o 
  -1   9  13      127.02      158.15     25.58 o 
   0   9  13      119.05       94.57     21.24 o 
   1   9  13        0.06      -17.22     35.82 o 
  -4   0  14      254.25      281.01     65.60 o 
  -3   0  14       56.97       16.39     21.43 o 
  -2   0  14       12.61        7.90      8.83 o 
  -1   0  14       15.63       30.64     16.35 o 
   0   0  14       97.34      129.36     33.94 o 
   1   0  14      138.82      110.87     35.08 o 
   2   0  14       19.60      -10.35     14.07 o 
   3   0  14       27.44        9.57     37.58 o 
  -4   1  14       97.60       74.63     17.98 o 
  -3   1  14        2.10        2.39      9.23 o 
  -2   1  14      243.00      261.96     29.31 o 
  -1   1  14       96.78       97.34     27.10 o 
   0   1  14       47.26       36.45     11.48 o 
   1   1  14       12.35       15.13     10.43 o 
   2   1  14       38.38       14.22     16.63 o 
   3   1  14       38.28       24.95     11.53 o 
  -4   2  14       20.43       11.33      4.90 o 
  -3   2  14       96.95       97.04     17.09 o 
  -2   2  14       27.76       21.13     10.96 o 
  -1   2  14       64.42       69.39     14.42 o 
   0   2  14       10.72       18.27      9.86 o 
   1   2  14       35.16       23.20     12.39 o 
   2   2  14        2.58       14.68     10.48 o 
   3   2  14        3.53        4.92      7.72 o 
  -4   3  14        1.41       -1.52      9.21 o 
  -3   3  14        6.68       14.41      7.74 o 
  -2   3  14       30.15       33.95     11.75 o 
  -1   3  14        7.58       13.83     10.65 o 
   0   3  14        0.96       10.24      7.98 o 
   1   3  14        2.12       19.21     11.75 o 
   2   3  14        3.61       10.00     10.79 o 
   3   3  14        2.31       -4.87      8.33 o 
  -3   4  14       64.78       27.21     17.50 o 
  -2   4  14        0.25       -4.89      9.69 o 
  -1   4  14      110.28      117.00     15.40 o 
   0   4  14       67.68       87.47     20.74 o 
   1   4  14       14.46       14.74     10.34 o 
   2   4  14        0.96       -8.60     16.38 o 
  -3   5  14        7.20       15.82      8.80 o 
  -2   5  14      253.51      235.90     27.93 o 
  -1   5  14       88.68      109.81     18.11 o 
   0   5  14        1.20       10.11      9.96 o 
   1   5  14        2.85       13.93      9.01 o 
   2   5  14       82.31       66.68     14.52 o 
  -2   6  14       25.26       40.13     23.67 o 
  -1   6  14        2.30        6.61     14.46 o 
   0   6  14       83.20      102.26     19.91 o 
   1   6  14      147.33      128.69     28.70 o 
  -1   1  15        4.71       -2.21     10.68 o 
   0   1  15        0.45       -5.34      8.52 o 
                                                 
