# Supplementary material for: Crystal structure of (E)-2-[(2-bromopyridin-3-yl)methyl­idene]-6-meth­oxy-3,4-di­hydro­naphthalen-1(2H)-one and 3-[(E)-(6-meth­oxy-1-oxo-1,2,3,4-tetra­hydro­naphthalen-2-ylidene)meth­yl]pyridin-2(1H)-one
Source: Acta Crystallogr E Crystallogr Commun. 2016 Jun 14;72(Pt 7):955–8. doi: 10.1107/S2056989016009300 (PMC4992914; doi:10.1107/S2056989016009300)
Supplement: Supplementary file 3 [file e-72-00955-IIsup3.hkl]

# 
# h,k,l, Fc-squared, Fo-squared, sigma(Fo-squared) and status flag 
# 
data_II
_shelx_title ' X496d' 
_shelx_refln_list_code          4 
_shelx_F_calc_maximum      234.27 
_exptl_crystal_F_000       592.00 
_reflns_d_resolution_high  0.7700 
 
loop_ 
 _symmetry_equiv_pos_as_xyz 
 'x, y, z' 
 '-x, -y, -z' 
 
_cell_length_a     8.0790 
_cell_length_b    12.2960 
_cell_length_c    14.0090 
_cell_angle_alpha  88.850 
_cell_angle_beta   76.969 
_cell_angle_gamma  89.430 
 
_shelx_F_squared_multiplier     1.000 
 
loop_ 
 _refln_index_h 
 _refln_index_k 
 _refln_index_l 
 _refln_F_squared_calc 
 _refln_F_squared_meas 
 _refln_F_squared_sigma 
 _refln_observed_status 
   1   0   0     1866.57     1718.00     19.37 o 
   2   0   0      237.30      248.20      6.95 o 
   3   0   0     3829.70     3672.79     34.15 o 
   4   0   0     1810.91     1762.46     22.45 o 
   5   0   0      634.20      632.89     10.99 o 
   6   0   0       21.88       43.26      7.27 o 
   7   0   0        1.23       -0.57      2.98 o 
   8   0   0        7.17        4.33      3.19 o 
   9   0   0       27.18       20.46     12.12 o 
  10   0   0       51.55       45.37     12.91 o 
 -10   1   0        0.02        7.74      2.00 o 
  -9   1   0      126.66      137.06     10.15 o 
  -8   1   0        3.66        0.96      4.39 o 
  -7   1   0       11.60       27.09      7.39 o 
  -6   1   0       16.85       20.22     11.00 o 
  -5   1   0      152.91      144.99     15.02 o 
  -4   1   0      617.77      678.15     27.62 o 
  -3   1   0       17.56       15.96      2.47 o 
  -2   1   0       79.13       76.53      3.93 o 
  -1   1   0      859.31      818.11     18.24 o 
   0   1   0        3.05        8.84      3.83 o 
   1   1   0      855.91      783.18     17.45 o 
   2   1   0      145.68      124.37      4.77 o 
   3   1   0        8.14       11.35      1.80 o 
   4   1   0      751.88      825.86     26.20 o 
   5   1   0       87.80       99.16      8.23 o 
   6   1   0        0.00        1.21      2.03 o 
   7   1   0       13.02       28.03      7.04 o 
   8   1   0        3.30        1.37      7.88 o 
   9   1   0       88.65       87.25     15.15 o 
  10   1   0        1.09       -3.73      3.73 o 
 -10   2   0      100.22      118.98     12.10 o 
  -9   2   0        0.97        2.70      4.95 o 
  -8   2   0        4.02        5.98      5.56 o 
  -7   2   0      578.63      633.73     34.36 o 
  -6   2   0      205.39      220.67     14.72 o 
  -5   2   0      511.10      529.90     18.12 o 
  -4   2   0      226.56      247.24     13.30 o 
  -3   2   0      380.46      400.71     14.57 o 
  -2   2   0      506.41      486.27     13.22 o 
  -1   2   0     1068.80      937.03     27.90 o 
   0   2   0    11217.55     9955.41    145.79 o 
   1   2   0     1102.99     1015.58     13.93 o 
   2   2   0      679.20      635.48     16.86 o 
   3   2   0      374.36      388.43     10.93 o 
   4   2   0      377.38      355.44     15.59 o 
   5   2   0      188.99      241.33     17.84 o 
   6   2   0      205.46      204.29     21.93 o 
   7   2   0      609.52      626.33     21.05 o 
   8   2   0       12.78        8.63      9.90 o 
   9   2   0        4.94        2.88      3.91 o 
  10   2   0       44.18       37.67     15.38 o 
 -10   3   0       74.67       65.33      8.00 o 
  -9   3   0        2.70        4.07      3.91 o 
  -8   3   0       11.92       10.55      4.45 o 
  -7   3   0       25.46       32.72      8.90 o 
  -6   3   0      503.83      524.04     13.42 o 
  -5   3   0      667.11      683.52     37.47 o 
  -4   3   0       50.54       60.59      6.86 o 
  -3   3   0        4.75        3.87      3.26 o 
  -2   3   0      236.68      237.15      8.51 o 
  -1   3   0      657.56      598.39     16.05 o 
   0   3   0        0.62        8.56      2.48 o 
   1   3   0      676.54      604.00     15.87 o 
   2   3   0      328.53      309.01     11.82 o 
   3   3   0        8.63        5.86      1.18 o 
   4   3   0       61.59       63.39      8.39 o 
   5   3   0      754.68      801.57     27.37 o 
   6   3   0      472.77      508.06     22.48 o 
   7   3   0       33.40       39.39      8.13 o 
   8   3   0       28.94       38.80      8.51 o 
   9   3   0        7.16        7.36      9.54 o 
  10   3   0       34.28       11.43     15.54 o 
  -9   4   0       77.83      105.38     23.62 o 
  -8   4   0        6.49        5.57      3.54 o 
  -7   4   0        8.95        8.68      3.90 o 
  -6   4   0      161.84      171.94     16.81 o 
  -5   4   0        8.87        8.58      3.04 o 
  -4   4   0      383.00      342.53     28.44 o 
  -3   4   0        0.56        2.20      6.22 o 
  -2   4   0       22.11       28.68      3.94 o 
  -1   4   0      659.28      640.80     17.94 o 
   0   4   0     1819.77     1723.83     25.97 o 
   1   4   0      613.05      552.65     17.65 o 
   2   4   0       59.26       52.74      5.21 o 
   3   4   0        0.69        1.63      1.16 o 
   4   4   0      318.93      311.78     12.90 o 
   5   4   0        2.99        2.72      2.49 o 
   6   4   0      293.64      268.11     19.71 o 
   7   4   0        9.19       12.11      4.24 o 
   8   4   0        3.12        2.71      2.54 o 
   9   4   0      128.87      112.21     13.31 o 
  -9   5   0       29.11       34.90     11.11 o 
  -8   5   0       38.32       35.69     11.72 o 
  -7   5   0       17.70       15.39      9.03 o 
  -6   5   0      314.70      303.86     13.67 o 
  -5   5   0       11.51        5.66      2.63 o 
  -4   5   0       81.64       84.50      7.72 o 
  -3   5   0      111.51      124.10     10.53 o 
  -2   5   0      265.55      309.72     18.21 o 
  -1   5   0      338.17      371.84     13.37 o 
   0   5   0        3.66        5.91      1.53 o 
   1   5   0      443.16      438.58     12.37 o 
   2   5   0      295.84      302.38     12.76 o 
   3   5   0      129.45      133.00      8.49 o 
   4   5   0       42.99       40.93      4.06 o 
   5   5   0        2.98        2.85      2.95 o 
   6   5   0      204.56      230.14     17.15 o 
   7   5   0       13.55       13.53      5.79 o 
   8   5   0       81.80       83.23     14.10 o 
   9   5   0       29.27       30.35     14.39 o 
  -9   6   0       21.50       30.33      9.13 o 
  -8   6   0       24.98       13.86      8.06 o 
  -7   6   0        0.00        4.83     10.38 o 
  -6   6   0        3.62        1.69      2.34 o 
  -5   6   0       89.79       87.88     10.66 o 
  -4   6   0       61.45       57.14      6.46 o 
  -3   6   0      271.04      269.62     10.79 o 
  -2   6   0        1.88        5.76      3.33 o 
  -1   6   0      280.57      348.35     21.83 o 
   0   6   0     8877.68     9776.25    218.07 o 
   1   6   0      217.70      261.22     13.98 o 
   2   6   0        4.19        5.90      1.77 o 
   3   6   0      287.54      266.12     11.87 o 
   4   6   0       60.84       54.11      5.40 o 
   5   6   0       27.68       27.87      8.27 o 
   6   6   0        1.45        0.99      1.56 o 
   7   6   0        0.00       -1.59      1.60 o 
   8   6   0       38.10       50.94     12.61 o 
   9   6   0       19.42       16.15      7.68 o 
  -9   7   0        0.12       -1.20      3.47 o 
  -8   7   0        1.55        6.33      4.72 o 
  -7   7   0        4.01        5.75      4.03 o 
  -6   7   0        2.32        6.34      6.20 o 
  -5   7   0      430.91      447.41     15.98 o 
  -4   7   0       26.64       12.89      5.84 o 
  -3   7   0     1103.00     1154.24     38.16 o 
  -2   7   0      156.74      169.83     12.75 o 
  -1   7   0     1047.04     1202.22     18.40 o 
   0   7   0        3.45       13.91      6.06 o 
   1   7   0     1164.72     1269.80     18.36 o 
   2   7   0      127.46      153.03     12.76 o 
   3   7   0      992.87      981.49     32.51 o 
   4   7   0       56.61       53.20      6.54 o 
   5   7   0      355.53      374.33     13.99 o 
   6   7   0       37.77       33.27      6.70 o 
   7   7   0        8.01        6.89      3.34 o 
   8   7   0       13.65       13.83      6.33 o 
   9   7   0        0.80       -5.10      5.10 o 
  -8   8   0        5.44        3.53      3.46 o 
  -7   8   0      104.80       98.83     11.02 o 
  -6   8   0      410.22      440.85     42.36 o 
  -5   8   0        0.33        1.99      3.52 o 
  -4   8   0       19.70       20.94      4.11 o 
  -3   8   0        3.39       10.09      3.36 o 
  -2   8   0      150.89      156.79     12.55 o 
  -1   8   0      297.32      350.49     13.91 o 
   0   8   0       10.14       29.18      5.22 o 
   1   8   0      248.61      311.24     33.73 o 
   2   8   0      140.23      138.58     14.30 o 
   3   8   0        6.90       10.65      2.32 o 
   4   8   0       27.31       22.88      4.11 o 
   5   8   0       25.34       21.40      6.90 o 
   6   8   0      403.86      398.61     33.44 o 
   7   8   0      127.78      126.08     10.14 o 
   8   8   0        1.42        0.31      7.70 o 
  -8   9   0       33.58       16.86     15.77 o 
  -7   9   0       11.68       10.73      6.79 o 
  -6   9   0      255.17      272.03     21.86 o 
  -5   9   0      681.32      709.92     22.09 o 
  -4   9   0      190.46      200.17     18.39 o 
  -3   9   0      266.48      270.88     19.45 o 
  -2   9   0      131.61      141.25     15.74 o 
  -1   9   0       10.72        4.41      6.57 o 
   0   9   0        0.37       -0.43      2.00 o 
   1   9   0       15.22       14.76      2.87 o 
   2   9   0      131.31      138.36     15.33 o 
   3   9   0      203.82      204.21     15.59 o 
   4   9   0      168.25      155.02     17.20 o 
   5   9   0      723.26      739.43     21.30 o 
   6   9   0      253.78      242.50     37.02 o 
   7   9   0        2.90        3.78      3.11 o 
   8   9   0       25.38       37.55     13.83 o 
  -7  10   0       48.85       37.49     11.66 o 
  -6  10   0      623.43      682.97     36.68 o 
  -5  10   0       43.42       54.60      8.32 o 
  -4  10   0       19.65       18.91      5.75 o 
  -3  10   0       76.07       76.22      9.91 o 
  -2  10   0      201.74      190.37     17.24 o 
  -1  10   0        3.87       -2.06      2.06 o 
   0  10   0        0.02        4.44      2.49 o 
   1  10   0        5.14        0.37      1.58 o 
   2  10   0      257.51      282.02     22.05 o 
   3  10   0      105.61      104.54      9.15 o 
   4  10   0       27.40       15.33      6.54 o 
   5  10   0       30.91       34.65      7.96 o 
   6  10   0      854.21      849.22     52.15 o 
   7  10   0       65.38       27.06     18.11 o 
  -7  11   0        6.22        8.44     10.69 o 
  -6  11   0      104.92      112.90     14.16 o 
  -5  11   0        0.55        3.78      4.93 o 
  -4  11   0        2.25        6.03      3.93 o 
  -3  11   0       45.63       40.62      6.21 o 
  -2  11   0      333.53      351.06     15.38 o 
  -1  11   0        0.07        2.46      3.49 o 
   0  11   0        2.17        3.06      1.80 o 
   1  11   0        0.07        2.11      1.77 o 
   2  11   0      336.72      356.42     32.91 o 
   3  11   0       61.04       47.77      7.72 o 
   4  11   0        0.11        3.77      3.55 o 
   5  11   0        6.34        0.61      5.43 o 
   6  11   0       32.98       40.76     11.00 o 
   7  11   0        2.87        7.40      5.20 o 
  -6  12   0        4.57       11.04      5.87 o 
  -5  12   0       37.12       20.73      7.75 o 
  -4  12   0       26.41       18.99      5.27 o 
  -3  12   0        0.49       -2.39      2.39 o 
  -2  12   0        2.83        0.82      2.56 o 
  -1  12   0      297.06      286.99     23.22 o 
   0  12   0      579.26      550.14     14.57 o 
   1  12   0      221.28      228.83     25.15 o 
   2  12   0        1.30        6.52      4.20 o 
   3  12   0        2.81        7.12      4.13 o 
   4  12   0        6.94        4.28      4.52 o 
   5  12   0        9.78        9.50      5.38 o 
   6  12   0        5.26        7.10      7.02 o 
  -5  13   0        0.01        1.46      2.47 o 
  -4  13   0       17.58       12.41      4.91 o 
  -3  13   0       57.24       68.00      9.08 o 
  -2  13   0       16.77        9.60      4.01 o 
  -1  13   0      127.39      107.34      7.72 o 
   0  13   0        1.91        4.47      3.86 o 
   1  13   0      159.09      157.00     11.54 o 
   2  13   0       13.53       14.77      6.05 o 
   3  13   0       47.69       68.48     12.40 o 
   4  13   0       13.11       13.36      7.41 o 
   5  13   0        2.02        1.68      4.69 o 
  -4  14   0        2.28        3.47      5.94 o 
  -3  14   0       44.75       59.47      9.30 o 
  -2  14   0        0.88        6.15      3.54 o 
  -1  14   0        0.02        4.73      9.21 o 
   0  14   0       11.52        3.82      7.07 o 
   1  14   0        0.03       -3.37      3.37 o 
   2  14   0        0.52       -2.54      3.62 o 
   3  14   0       26.24       24.38     16.05 o 
   4  14   0        3.76       11.70      5.50 o 
  -3  15   0       97.39      130.36     16.58 o 
  -2  15   0        2.92       -0.11      2.52 o 
  -1  15   0        7.44        1.64      3.39 o 
   0  15   0        0.01        6.39     13.70 o 
   1  15   0       10.61       12.51     10.92 o 
   2  15   0        5.92        1.43      3.83 o 
   3  15   0       98.88      106.22     11.22 o 
  -3 -15   1        8.40        8.99      5.55 o 
  -2 -15   1       23.36       18.60      7.69 o 
  -1 -15   1       34.09       15.97     10.41 o 
   0 -15   1        0.01        1.64      4.30 o 
   1 -15   1        0.02       -3.55      3.55 o 
   2 -15   1       24.27       16.17     23.11 o 
   3 -15   1       85.69       91.17     12.76 o 
  -4 -14   1      106.12      113.65     20.15 o 
  -3 -14   1        0.22        1.57      3.32 o 
  -2 -14   1       28.36       13.54      6.11 o 
  -1 -14   1       69.17       77.43      8.53 o 
   0 -14   1        0.33        7.41      5.25 o 
   1 -14   1        8.45        5.47      8.93 o 
   2 -14   1       54.08       33.64     10.28 o 
   3 -14   1       15.33       14.06      5.90 o 
   4 -14   1        7.04       12.36      6.59 o 
  -5 -13   1        0.30        9.01      5.21 o 
  -4 -13   1       25.70       29.31      9.92 o 
  -3 -13   1       40.99       42.23      8.15 o 
  -2 -13   1       14.82       12.96      5.66 o 
  -1 -13   1       16.55       18.41      6.99 o 
   0 -13   1       99.15      106.84     10.72 o 
   1 -13   1        0.10        3.29      4.02 o 
   2 -13   1        4.00       -0.62      2.37 o 
   3 -13   1        0.52       11.50      5.34 o 
   4 -13   1       49.14       33.60     11.07 o 
   5 -13   1       14.51       18.68      6.39 o 
  -6 -12   1       23.92       15.91      7.25 o 
  -5 -12   1      154.44      150.20     14.12 o 
  -4 -12   1       37.98       46.85      9.18 o 
  -3 -12   1       56.02       69.51     11.03 o 
  -2 -12   1      113.92      125.03     25.36 o 
  -1 -12   1       45.62       35.63      6.67 o 
   0 -12   1        6.20        7.57      3.37 o 
   1 -12   1        8.60        6.09      6.52 o 
   2 -12   1        3.96        2.30      4.22 o 
   3 -12   1        6.16       21.88      5.33 o 
   4 -12   1        0.57        0.19      2.77 o 
   5 -12   1       26.56       33.27     13.78 o 
   6 -12   1      221.30      202.39     19.20 o 
  -7 -11   1       15.25        9.97      9.44 o 
  -6 -11   1      270.96      285.77     31.70 o 
  -5 -11   1      147.45      155.70     11.26 o 
  -4 -11   1       18.87       18.14      5.80 o 
  -3 -11   1        4.82        4.64      3.91 o 
  -2 -11   1      115.72      128.44     13.45 o 
  -1 -11   1      648.05      652.33     26.93 o 
   0 -11   1       18.40       13.29      3.55 o 
   1 -11   1       34.91       33.39      7.76 o 
   2 -11   1        0.05        1.34      7.39 o 
   3 -11   1       17.19       24.70      6.51 o 
   4 -11   1       20.07       19.74      5.13 o 
   5 -11   1       21.15       23.84      5.74 o 
   6 -11   1      131.07      115.29      9.61 o 
   7 -11   1      260.85      292.92     26.78 o 
  -7 -10   1       49.27       56.41      9.47 o 
  -6 -10   1       10.82       11.05      4.80 o 
  -5 -10   1      125.90      155.98     27.55 o 
  -4 -10   1      177.40      179.83     17.14 o 
  -3 -10   1       42.21       48.17      8.37 o 
  -2 -10   1      296.51      298.30     21.14 o 
  -1 -10   1        2.28       -0.33      1.84 o 
   0 -10   1       95.89       76.79      9.65 o 
   1 -10   1      165.67      164.52     14.38 o 
   2 -10   1        0.12        8.01      4.72 o 
   3 -10   1      732.26      789.76     29.07 o 
   4 -10   1       35.70       32.02      7.51 o 
   5 -10   1        8.01        9.79      3.96 o 
   6 -10   1        7.76        3.91      7.08 o 
   7 -10   1      151.69      174.56     18.95 o 
   8 -10   1        0.00       -2.61      6.43 o 
  -8  -9   1        0.02       22.60     13.88 o 
  -7  -9   1       19.59       19.95      8.92 o 
  -6  -9   1        5.56       20.33      6.62 o 
  -5  -9   1      142.13      141.45     13.97 o 
  -4  -9   1       18.77       23.31      3.81 o 
  -3  -9   1      762.50      779.56     23.33 o 
  -2  -9   1      233.43      251.50     13.05 o 
  -1  -9   1       85.24      104.49     11.23 o 
   0  -9   1       81.56       88.29      7.83 o 
   1  -9   1      307.35      342.19     14.39 o 
   2  -9   1      488.80      517.96     13.10 o 
   3  -9   1       51.31       50.73      5.52 o 
   4  -9   1      214.25      227.18     19.57 o 
   5  -9   1        4.78        2.98      4.00 o 
   6  -9   1        6.31        2.59      3.57 o 
   7  -9   1       65.71       75.25     14.72 o 
   8  -9   1        6.73        4.92     10.23 o 
  -8  -8   1        0.63        5.05      6.79 o 
  -7  -8   1       98.62      100.35     11.81 o 
  -6  -8   1       47.20       40.83      7.43 o 
  -5  -8   1        2.16        6.62      2.97 o 
  -4  -8   1      830.53      823.72     26.23 o 
  -3  -8   1      242.19      241.53     13.16 o 
  -2  -8   1       95.10       86.48      9.48 o 
  -1  -8   1      474.87      536.36     18.50 o 
   0  -8   1      792.64      861.58     28.68 o 
   1  -8   1       74.74       87.37      8.23 o 
   2  -8   1       35.24       34.49      5.10 o 
   3  -8   1        1.31       -0.20      2.18 o 
   4  -8   1      304.07      296.12     16.41 o 
   5  -8   1       75.95       69.38      9.00 o 
   6  -8   1      248.46      183.42     34.29 o 
   7  -8   1      152.82      191.20     10.45 o 
   8  -8   1       26.54       23.21      9.49 o 
  -9  -7   1       11.00       19.29     13.62 o 
  -8  -7   1        3.63       -2.40     10.66 o 
  -7  -7   1        3.85        3.84      2.47 o 
  -6  -7   1        8.17        2.05      2.62 o 
  -5  -7   1      123.94      140.75     13.74 o 
  -4  -7   1       25.13       20.03      6.09 o 
  -3  -7   1       13.41        5.73      3.14 o 
  -2  -7   1        1.05        5.42      1.83 o 
  -1  -7   1       40.73       41.67      5.02 o 
   0  -7   1      640.67      729.10     15.87 o 
   1  -7   1      220.92      235.13      9.89 o 
   2  -7   1        5.46        8.18      2.67 o 
   3  -7   1       18.09       18.77      7.14 o 
   4  -7   1        7.38        6.19      3.12 o 
   5  -7   1     1045.07     1031.23     30.47 o 
   6  -7   1      204.85      240.77     25.59 o 
   7  -7   1        0.05        2.85      3.43 o 
   8  -7   1        0.75        3.31      2.84 o 
   9  -7   1        2.57        1.84      9.82 o 
  -9  -6   1       19.17       15.14      7.11 o 
  -8  -6   1       62.81       71.13      8.88 o 
  -7  -6   1        4.91        2.73      2.66 o 
  -6  -6   1      170.26      150.15     16.14 o 
  -5  -6   1       69.28       69.54      8.48 o 
  -4  -6   1      199.13      205.81      9.47 o 
  -3  -6   1      102.31      125.01     11.30 o 
  -2  -6   1        4.28        2.58      2.39 o 
  -1  -6   1      241.23      257.62     24.36 o 
   0  -6   1      312.79      356.72     15.15 o 
   1  -6   1      191.35      175.57      9.94 o 
   2  -6   1      156.85      168.60     12.87 o 
   3  -6   1      540.12      585.12     13.98 o 
   4  -6   1        7.68        3.91      3.59 o 
   5  -6   1        7.94        9.46      3.93 o 
   6  -6   1      380.68      403.60     30.04 o 
   7  -6   1        9.12       12.64      6.61 o 
   8  -6   1        0.89        0.30      2.67 o 
   9  -6   1        1.24        4.43      5.82 o 
  -9  -5   1       20.14       11.61      6.66 o 
  -8  -5   1       31.27       26.77      6.43 o 
  -7  -5   1       15.94        6.07     10.05 o 
  -6  -5   1       20.39       20.65      3.83 o 
  -5  -5   1        4.85        4.13      2.20 o 
  -4  -5   1      166.20      145.63     19.98 o 
  -3  -5   1        5.02        7.10      3.90 o 
  -2  -5   1        2.39        4.58      1.03 o 
  -1  -5   1      254.88      240.47     13.18 o 
   0  -5   1      535.46      698.30     18.96 o 
   1  -5   1        2.17        1.66      1.23 o 
   2  -5   1       15.82       23.90      6.56 o 
   3  -5   1        0.19       -0.73      3.04 o 
   4  -5   1       42.20       44.91      5.20 o 
   5  -5   1        1.88        1.92      1.90 o 
   6  -5   1      366.61      368.70     17.84 o 
   7  -5   1       45.53       25.67     11.45 o 
   8  -5   1       91.62       65.85     10.84 o 
   9  -5   1       15.89        7.62      8.11 o 
  -9  -4   1       38.44       38.24      9.78 o 
  -8  -4   1        2.87        3.22      3.95 o 
  -7  -4   1       23.79       30.42      6.43 o 
  -6  -4   1       71.58       72.60      5.98 o 
  -5  -4   1        1.49       14.54      3.56 o 
  -4  -4   1     1078.99     1131.91     16.85 o 
  -3  -4   1      102.16      105.47      9.29 o 
  -2  -4   1        0.12        0.10      1.65 o 
  -1  -4   1      483.05      504.71     13.72 o 
   0  -4   1      107.96       95.19      7.84 o 
   1  -4   1      615.30      545.24     16.32 o 
   2  -4   1      260.96      274.54     11.06 o 
   3  -4   1      109.44       90.98     12.22 o 
   4  -4   1      174.96      209.87      9.21 o 
   5  -4   1       13.98        9.25      2.79 o 
   6  -4   1        0.18        0.49      1.59 o 
   7  -4   1        7.31        6.61      4.59 o 
   8  -4   1        4.85        5.86      4.21 o 
   9  -4   1        3.53        4.63      3.18 o 
  -9  -3   1      215.52      184.91     24.44 o 
  -8  -3   1       14.47       10.89      7.78 o 
  -7  -3   1       55.74       57.87     10.89 o 
  -6  -3   1       45.91       62.59      7.78 o 
  -5  -3   1      601.95      585.32     21.03 o 
  -4  -3   1       56.44       91.42     10.32 o 
  -3  -3   1      210.91      231.74     13.73 o 
  -2  -3   1     4772.37     4867.25     46.08 o 
  -1  -3   1      524.58      529.58     14.17 o 
   0  -3   1      255.83      239.58      8.08 o 
   1  -3   1      101.64      114.90      4.46 o 
   2  -3   1        0.96       -0.35      1.11 o 
   3  -3   1      215.86      206.15     11.30 o 
   4  -3   1       71.92       81.76     13.31 o 
   5  -3   1        0.15        3.59      2.64 o 
   6  -3   1       20.59        5.07      3.02 o 
   7  -3   1        8.13       12.51      5.11 o 
   8  -3   1        4.53        4.55      3.90 o 
   9  -3   1       69.84       81.01      8.96 o 
  10  -3   1        5.44        3.52      5.74 o 
 -10  -2   1       77.80       63.08      9.09 o 
  -9  -2   1      160.78      162.48     12.46 o 
  -8  -2   1        9.75       13.93      5.05 o 
  -7  -2   1       44.29       41.13      8.87 o 
  -6  -2   1       47.23       59.95     12.91 o 
  -5  -2   1        9.16       10.03      5.19 o 
  -4  -2   1      928.54      899.88     20.56 o 
  -3  -2   1      913.71      964.76     32.09 o 
  -2  -2   1      227.76      234.29      8.61 o 
  -1  -2   1     1693.57     1594.16     17.64 o 
   0  -2   1     5558.32     4912.62     37.83 o 
   1  -2   1      454.24      453.90     16.35 o 
   2  -2   1     1641.25     1580.76     25.15 o 
   3  -2   1      844.54      793.80     21.35 o 
   4  -2   1      694.61      726.21     36.15 o 
   5  -2   1        0.36        2.29      0.86 o 
   6  -2   1      141.76      116.80     16.79 o 
   7  -2   1      210.64      248.40     30.51 o 
   8  -2   1       31.02       24.57     10.38 o 
   9  -2   1       15.52       19.94      8.13 o 
  10  -2   1        9.24       15.89      6.90 o 
 -10  -1   1       31.17       37.05     11.36 o 
  -9  -1   1      197.44      186.81     14.46 o 
  -8  -1   1        0.96        8.69      5.79 o 
  -7  -1   1       70.15       85.22     21.43 o 
  -6  -1   1       95.81       98.92     15.68 o 
  -5  -1   1      256.71      220.66     27.92 o 
  -4  -1   1       14.65       18.29      2.83 o 
  -3  -1   1       29.04       23.58      3.42 o 
  -2  -1   1      132.10      103.64      4.17 o 
  -1  -1   1     2029.55     1837.93     14.79 o 
   0  -1   1      943.56      823.55     18.23 o 
   1  -1   1     1365.84     1355.29     17.45 o 
   2  -1   1      120.41      149.34      5.31 o 
   3  -1   1      810.09      865.91     25.52 o 
   4  -1   1      326.25      330.36     15.56 o 
   5  -1   1     1046.38     1037.94     16.30 o 
   6  -1   1      291.45      296.80     14.21 o 
   7  -1   1       61.00       58.87      8.85 o 
   8  -1   1       16.68       20.25      6.54 o 
   9  -1   1       21.63       14.88     14.44 o 
  10  -1   1       44.08       46.02     11.45 o 
 -10   0   1        1.15        3.48      4.13 o 
  -9   0   1        3.42        5.90      6.63 o 
  -8   0   1        3.26        4.41      6.30 o 
  -7   0   1        0.12       -2.99      2.99 o 
  -6   0   1        0.01        2.62      2.82 o 
  -5   0   1        0.00       -0.95      3.01 o 
  -4   0   1        2.45        1.22      2.03 o 
  -3   0   1        2.37        2.64      2.10 o 
  -2   0   1        2.71        2.58      0.77 o 
  -1   0   1        1.15        1.03      0.41 o 
   1   0   1        4.55       10.28      0.97 o 
   2   0   1       33.02       42.78      4.23 o 
   3   0   1       11.14       14.52      2.45 o 
   5   0   1        8.31       13.90      3.24 o 
   6   0   1        0.94       -2.49      2.49 o 
   7   0   1        4.14        8.75      4.44 o 
   8   0   1        0.73        1.39      2.93 o 
   9   0   1        4.70        8.10      4.78 o 
  10   0   1        0.14        3.92      4.29 o 
 -10   1   1       46.29       46.04     13.24 o 
  -9   1   1      243.40      262.79     18.76 o 
  -8   1   1        2.31        7.83      4.59 o 
  -7   1   1        6.95       12.67      5.23 o 
  -6   1   1       92.09       93.23     13.48 o 
  -5   1   1      153.68      159.42     16.55 o 
  -4   1   1        2.89        6.79      4.62 o 
  -3   1   1       16.74       14.69      4.49 o 
  -2   1   1       53.66       49.00      4.16 o 
  -1   1   1     1805.43     1713.24     13.50 o 
   0   1   1     1085.12      948.86     21.00 o 
   1   1   1     1248.55     1295.37     10.45 o 
   2   1   1       36.46       38.16      3.98 o 
   3   1   1     1026.60     1014.42     13.44 o 
   4   1   1      296.80      312.73     14.41 o 
   5   1   1      936.61      968.73     23.08 o 
   6   1   1      377.05      370.60     42.91 o 
   7   1   1       22.49       21.31      7.32 o 
   8   1   1        8.64        3.51      3.68 o 
   9   1   1        3.28        1.03      2.96 o 
  10   1   1       15.06       19.90      8.48 o 
  -9   2   1       83.57       87.28      9.18 o 
  -8   2   1       46.36       67.06     10.41 o 
  -7   2   1       67.20       74.19     13.62 o 
  -6   2   1       39.73       30.55     11.20 o 
  -5   2   1       12.62       13.17      5.71 o 
  -4   2   1      815.99      870.83     25.26 o 
  -3   2   1      956.84     1045.83     11.28 o 
  -2   2   1      243.19      239.97      8.06 o 
  -1   2   1     1815.51     1688.31     24.38 o 
   0   2   1     5854.32     5471.11     82.37 o 
   1   2   1      516.54      468.82     10.58 o 
   2   2   1     2096.18     1892.80     23.29 o 
   3   2   1     1107.12      947.78     31.61 o 
   4   2   1      909.13      908.68     13.18 o 
   5   2   1        1.76        1.86      1.80 o 
   6   2   1       69.61       70.33      8.56 o 
   7   2   1      381.30      357.69     15.43 o 
   8   2   1       54.79       56.09     16.37 o 
   9   2   1       32.96       20.79     16.12 o 
  10   2   1        1.23        0.64      3.95 o 
  -9   3   1      247.62      269.42     28.88 o 
  -8   3   1       13.92       24.09      8.89 o 
  -7   3   1       61.73       56.43     11.09 o 
  -6   3   1      154.39      165.38     17.28 o 
  -5   3   1      565.58      578.08     24.74 o 
  -4   3   1      256.95      232.46     15.87 o 
  -3   3   1      193.76      232.83     12.60 o 
  -2   3   1     4841.26     4993.22     45.72 o 
  -1   3   1      536.81      539.50     14.48 o 
   0   3   1      274.33      264.08      9.19 o 
   1   3   1       85.86       97.43      3.50 o 
   2   3   1        0.79        3.13      0.91 o 
   3   3   1      228.05      245.39     13.41 o 
   4   3   1       97.68       92.32     10.00 o 
   5   3   1        5.33        7.97      2.52 o 
   6   3   1        4.11        5.70      4.19 o 
   7   3   1        1.86       -0.32      3.64 o 
   8   3   1        9.91       16.77      5.36 o 
   9   3   1       28.60       25.65      8.74 o 
  10   3   1        0.15       -2.52      3.16 o 
  -9   4   1       28.67       33.20     10.30 o 
  -8   4   1        1.05        5.83      6.96 o 
  -7   4   1       14.01       23.73      6.07 o 
  -6   4   1       72.01       70.82      8.26 o 
  -5   4   1       64.19       87.58     10.73 o 
  -4   4   1      921.67      970.84     15.18 o 
  -3   4   1      149.46      149.88      8.89 o 
  -2   4   1        1.52        0.47      3.39 o 
  -1   4   1      459.96      461.86     12.74 o 
   0   4   1      141.93      127.45      5.74 o 
   1   4   1      514.02      454.39     12.26 o 
   2   4   1      254.80      254.05      8.67 o 
   3   4   1      173.91      149.69      9.40 o 
   4   4   1      183.60      193.51     10.45 o 
   5   4   1       27.44       26.84      4.87 o 
   6   4   1       30.69       22.85      6.81 o 
   7   4   1        1.10       -0.27      2.72 o 
   8   4   1        8.11       13.31      5.99 o 
   9   4   1        1.70       -0.43      7.93 o 
  10   4   1        8.35       12.47      7.88 o 
  -9   5   1       48.61       55.33     11.85 o 
  -8   5   1       34.86       34.49      8.06 o 
  -7   5   1        4.00        3.22      5.43 o 
  -6   5   1       12.20       14.28      4.82 o 
  -5   5   1        4.54        5.58      2.20 o 
  -4   5   1       59.47       74.40      7.13 o 
  -3   5   1        0.56        2.02      2.22 o 
  -2   5   1        0.41        6.25      2.32 o 
  -1   5   1      239.03      245.59     13.19 o 
   0   5   1      446.10      433.68     18.17 o 
   1   5   1       10.43       14.49      2.29 o 
   2   5   1        0.01        0.49      0.45 o 
   3   5   1        0.20        5.76      3.40 o 
   4   5   1       73.83       60.78      7.99 o 
   5   5   1        0.44        0.32      1.40 o 
   6   5   1      323.50      358.53     13.74 o 
   7   5   1       32.26       26.98      4.06 o 
   8   5   1       78.84       63.57     14.54 o 
   9   5   1       14.57       20.18     13.01 o 
  -9   6   1       14.85        4.83      4.42 o 
  -8   6   1       63.03       54.27     14.56 o 
  -7   6   1        4.61        4.68      6.45 o 
  -6   6   1      172.13      166.49     22.37 o 
  -5   6   1       75.03       68.53      6.69 o 
  -4   6   1      126.93      157.58     11.56 o 
  -3   6   1      171.18      145.88     12.73 o 
  -2   6   1        3.56        0.17      2.53 o 
  -1   6   1      279.57      302.02     17.65 o 
   0   6   1      388.46      407.34     17.12 o 
   1   6   1      126.75      123.42     10.15 o 
   2   6   1      186.27      189.76     11.48 o 
   3   6   1      553.67      548.81     18.03 o 
   4   6   1       12.31       13.29      3.28 o 
   5   6   1        0.03        1.80      2.73 o 
   6   6   1      527.50      524.53     16.31 o 
   7   6   1       13.45        7.85      4.88 o 
   8   6   1        0.37        5.38      3.57 o 
   9   6   1        4.74       10.07     19.59 o 
  -9   7   1       13.18       10.03     12.86 o 
  -8   7   1        1.47        3.90     17.42 o 
  -7   7   1        0.33        2.03      3.91 o 
  -6   7   1        1.10        3.74      2.73 o 
  -5   7   1      123.83      142.65     12.85 o 
  -4   7   1       32.84       26.01     10.68 o 
  -3   7   1        8.53       10.97      2.75 o 
  -2   7   1        0.96        0.69      3.24 o 
  -1   7   1       31.88       33.04      4.00 o 
   0   7   1      683.09      739.79     11.82 o 
   1   7   1      165.43      173.79     15.08 o 
   2   7   1        9.54       26.89      5.15 o 
   3   7   1       19.58       17.64      6.15 o 
   4   7   1        5.69        4.19      1.97 o 
   5   7   1      680.25      778.46     28.21 o 
   6   7   1      327.34      337.11     15.44 o 
   7   7   1        5.88        3.72      6.53 o 
   8   7   1        6.42        7.74      4.50 o 
   9   7   1        4.52        1.38      5.56 o 
  -8   8   1        0.14        5.36      5.69 o 
  -7   8   1       92.34      103.99     20.05 o 
  -6   8   1       44.67       48.74     13.62 o 
  -5   8   1       20.90       11.27      9.00 o 
  -4   8   1      610.14      637.79     24.38 o 
  -3   8   1      372.24      375.15      9.08 o 
  -2   8   1       89.51       93.23      8.23 o 
  -1   8   1      473.23      529.93     19.22 o 
   0   8   1      792.85      843.26     28.59 o 
   1   8   1       60.95       62.27      6.31 o 
   2   8   1       50.08       45.81      6.11 o 
   3   8   1        0.02       -0.70      2.89 o 
   4   8   1      346.93      319.50     12.59 o 
   5   8   1      141.43      145.44     13.56 o 
   6   8   1      211.58      202.25     30.69 o 
   7   8   1      256.41      230.81      8.90 o 
   8   8   1        4.85        4.44      6.22 o 
  -8   9   1        0.37       -0.46      5.74 o 
  -7   9   1       24.24       39.56     11.24 o 
  -6   9   1      112.41      109.37      8.39 o 
  -5   9   1      190.65      196.36     17.56 o 
  -4   9   1      102.26       94.54      9.93 o 
  -3   9   1      795.95      805.00     24.22 o 
  -2   9   1      234.13      229.95      6.71 o 
  -1   9   1       85.94       97.44      7.20 o 
   0   9   1       84.04       89.72      8.02 o 
   1   9   1      309.77      324.65     19.12 o 
   2   9   1      527.91      527.26     17.50 o 
   3   9   1       76.40       70.81     10.43 o 
   4   9   1      260.33      298.93     34.80 o 
   5   9   1        0.05        1.66      3.06 o 
   6   9   1       48.84       46.58     10.24 o 
   7   9   1        6.24       13.59      5.35 o 
   8   9   1       16.79       20.87     10.92 o 
  -7  10   1       58.66        8.27      4.23 o 
  -6  10   1       13.36       13.40      6.25 o 
  -5  10   1      392.44      408.26     16.15 o 
  -4  10   1      184.92      199.48     10.53 o 
  -3  10   1       23.94       36.08      7.64 o 
  -2  10   1      261.67      309.92     23.73 o 
  -1  10   1        0.50        2.04      2.98 o 
   0  10   1       91.55       74.56      9.11 o 
   1  10   1      169.04      158.32     13.91 o 
   2  10   1        4.35        6.66      4.17 o 
   3  10   1      843.81      932.11     23.35 o 
   4  10   1       20.27       22.28      5.64 o 
   5  10   1       26.09       24.55      5.61 o 
   6  10   1       27.14       22.98      6.71 o 
   7  10   1      143.56      154.89     33.11 o 
   8  10   1       17.36        8.72      6.84 o 
  -7  11   1       17.01        7.13      5.16 o 
  -6  11   1      145.06      177.37     21.39 o 
  -5  11   1       91.36      109.54     12.10 o 
  -4  11   1        0.53        1.54      2.23 o 
  -3  11   1        4.12        4.91      3.05 o 
  -2  11   1      102.67      107.65     13.85 o 
  -1  11   1      565.88      599.23     22.24 o 
   0  11   1       12.23        5.85      7.58 o 
   1  11   1       30.80       38.15      6.68 o 
   2  11   1        4.35       16.06      8.47 o 
   3  11   1       44.92       65.10      9.30 o 
   4  11   1        7.67       10.35      5.79 o 
   5  11   1       52.65       68.39     11.30 o 
   6  11   1       73.33       60.82     26.48 o 
   7  11   1      142.94      141.72     29.95 o 
  -6  12   1       51.02       66.05     12.21 o 
  -5  12   1      180.40      176.17     15.74 o 
  -4  12   1       47.02       52.36      7.40 o 
  -3  12   1       44.27       52.41      7.15 o 
  -2  12   1       73.57       79.84     10.23 o 
  -1  12   1       57.96       51.51      9.08 o 
   0  12   1        5.42       11.11      5.06 o 
   1  12   1       13.75       15.55      6.29 o 
   2  12   1        0.03        5.38      4.07 o 
   3  12   1       12.30       10.47      5.48 o 
   4  12   1        0.61       -1.56      3.35 o 
   5  12   1       33.69       39.66     10.60 o 
   6  12   1      288.07      296.00     30.96 o 
  -5  13   1        0.01        1.16      9.23 o 
  -4  13   1       27.12       17.95      6.23 o 
  -3  13   1       46.62       47.52      9.15 o 
  -2  13   1       12.64        6.04      3.39 o 
  -1  13   1       11.20        6.97      4.51 o 
   0  13   1      112.19      130.67     13.75 o 
   1  13   1        4.07       12.59      5.99 o 
   2  13   1        3.87        9.87      7.78 o 
   3  13   1        0.42       -1.07      6.84 o 
   4  13   1       68.78       68.70      9.10 o 
   5  13   1        7.43       10.18      4.40 o 
   6  13   1        0.46        1.63      3.44 o 
  -4  14   1       89.54       94.44     17.12 o 
  -3  14   1        1.54        6.25      4.04 o 
  -2  14   1       36.11       13.40      9.59 o 
  -1  14   1       54.66       65.21      8.62 o 
   0  14   1        1.10       -0.77      4.29 o 
   1  14   1        6.27        3.83      4.24 o 
   2  14   1       43.37       54.36     14.51 o 
   3  14   1       13.97       18.34      7.84 o 
   4  14   1       10.48        9.60      7.37 o 
   5  14   1        0.35       -0.44      4.20 o 
  -3  15   1       12.02        6.48      7.60 o 
  -2  15   1       31.43       27.57      9.92 o 
  -1  15   1       38.69       28.84     13.70 o 
   0  15   1        0.23        3.84      7.76 o 
   1  15   1        1.31        6.74      5.05 o 
   2  15   1       26.19       32.46     11.25 o 
   3  15   1      100.58       99.21     15.69 o 
  -3 -15   2        0.26        2.54      4.16 o 
  -2 -15   2        0.12        5.13      9.13 o 
  -1 -15   2       10.69        4.81      5.22 o 
   0 -15   2       27.92       14.64     10.36 o 
   1 -15   2        0.93        9.39      8.01 o 
   2 -15   2       19.34       50.61     17.14 o 
   3 -15   2        4.63       14.23     10.66 o 
  -4 -14   2       51.52       41.81     11.85 o 
  -3 -14   2       40.40       50.47     14.52 o 
  -2 -14   2        7.18       11.39      5.70 o 
  -1 -14   2       94.52       83.07      8.72 o 
   0 -14   2        9.95       12.93      8.75 o 
   1 -14   2       13.31        8.02      4.55 o 
   2 -14   2        9.35        6.13      3.49 o 
   3 -14   2        4.42        6.55      5.78 o 
   4 -14   2       33.14       31.03      9.77 o 
  -5 -13   2        0.16        1.91      7.70 o 
  -4 -13   2      125.81      138.29     16.79 o 
  -3 -13   2       50.37       60.00     11.05 o 
  -2 -13   2        0.50        2.06      4.49 o 
  -1 -13   2       26.48       26.17     12.96 o 
   0 -13   2       15.47       13.75      5.29 o 
   1 -13   2       31.82       15.65      5.38 o 
   2 -13   2      121.46       76.50     10.61 o 
   3 -13   2       76.72       69.37      9.46 o 
   4 -13   2        1.78        4.67      3.54 o 
   5 -13   2        1.67       12.89      5.80 o 
  -6 -12   2       13.86        9.10     10.00 o 
  -5 -12   2       39.88       46.24     10.27 o 
  -4 -12   2       28.72       16.00      8.37 o 
  -3 -12   2       31.65       46.91     10.02 o 
  -2 -12   2       74.00       62.85      7.38 o 
  -1 -12   2        2.18        2.45      2.11 o 
   0 -12   2      168.96      179.36     14.35 o 
   1 -12   2       75.89       51.24     10.77 o 
   2 -12   2      113.38       98.44     14.40 o 
   3 -12   2      220.79      195.39     11.85 o 
   4 -12   2        0.81        6.44      3.34 o 
   5 -12   2        1.48        2.70      4.07 o 
   6 -12   2        9.79        8.05      8.29 o 
  -7 -11   2       10.11       -0.20      5.46 o 
  -6 -11   2      120.08      102.30     14.51 o 
  -5 -11   2       14.88       13.30      5.64 o 
  -4 -11   2      305.94      294.74     39.16 o 
  -3 -11   2      366.76      405.15     31.41 o 
  -2 -11   2       39.47       32.81      5.16 o 
  -1 -11   2      271.44      298.60     28.90 o 
   0 -11   2       13.99       12.88      4.08 o 
   1 -11   2      336.83      312.83     15.29 o 
   2 -11   2      166.27      159.87     17.71 o 
   3 -11   2       33.60       26.36      5.24 o 
   4 -11   2        0.01        4.51      6.02 o 
   5 -11   2        0.34        0.41      2.10 o 
   6 -11   2        0.59        0.14      1.91 o 
   7 -11   2        2.83        8.21      7.76 o 
  -7 -10   2        0.00        4.63      3.27 o 
  -6 -10   2       57.01       52.79     13.47 o 
  -5 -10   2      114.01      128.73      6.19 o 
  -4 -10   2      868.51      885.14     65.90 o 
  -3 -10   2      348.79      353.05     15.62 o 
  -2 -10   2      315.51      312.48     13.75 o 
  -1 -10   2       62.14       53.60      4.91 o 
   0 -10   2      111.06      114.39      5.80 o 
   1 -10   2       55.91       62.41      6.03 o 
   2 -10   2        2.32        0.15      2.24 o 
   3 -10   2        0.46        4.25      4.54 o 
   4 -10   2       46.66       45.61      6.40 o 
   5 -10   2       11.86        8.35      4.25 o 
   6 -10   2        3.05        7.06      4.49 o 
   7 -10   2        0.49       -3.03      3.03 o 
  -8  -9   2        2.46       12.19     10.87 o 
  -7  -9   2       37.25       32.67      9.20 o 
  -6  -9   2        6.56        4.15      2.88 o 
  -5  -9   2      599.67      587.35     43.84 o 
  -4  -9   2     1032.50     1034.03     36.58 o 
  -3  -9   2      616.69      640.65     21.06 o 
  -2  -9   2        5.69        3.72      3.74 o 
  -1  -9   2       37.39       47.77      4.72 o 
   0  -9   2      243.43      267.69     13.14 o 
   1  -9   2       50.04       45.60      5.49 o 
   2  -9   2      204.31      244.52      8.60 o 
   3  -9   2      135.69      156.81     12.54 o 
   4  -9   2      202.94      215.89     18.45 o 
   5  -9   2        0.10       -1.84      3.36 o 
   6  -9   2       31.01       24.29      5.45 o 
   7  -9   2       45.06       45.62     11.21 o 
   8  -9   2      324.06      286.95     30.29 o 
  -8  -8   2        6.88        7.76      7.53 o 
  -7  -8   2       26.51       25.25     11.17 o 
  -6  -8   2       10.67        7.82      3.16 o 
  -5  -8   2       46.68       49.47      7.50 o 
  -4  -8   2     1177.60     1193.21     34.71 o 
  -3  -8   2     1350.28     1363.98     21.28 o 
  -2  -8   2        1.68        2.47      2.29 o 
  -1  -8   2       22.49       32.33      7.09 o 
   0  -8   2      362.50      404.16     14.37 o 
   1  -8   2      247.10      298.23     18.82 o 
   2  -8   2      851.35      871.35     29.71 o 
   3  -8   2      151.89      171.21     10.50 o 
   4  -8   2      223.02      225.41     16.82 o 
   5  -8   2      834.42      870.95     16.26 o 
   6  -8   2        7.71        3.51      4.00 o 
   7  -8   2      158.12      169.43     10.53 o 
   8  -8   2        4.20       18.74      7.76 o 
  -8  -7   2        3.02        0.14      3.42 o 
  -7  -7   2        2.46        2.95      2.06 o 
  -6  -7   2       31.99       24.03      5.33 o 
  -5  -7   2        5.67        5.15      1.51 o 
  -4  -7   2      216.51      229.58      8.33 o 
  -3  -7   2       52.72       58.24      6.06 o 
  -2  -7   2       91.67       77.76      8.06 o 
  -1  -7   2      563.95      546.12     19.60 o 
   0  -7   2        0.37        0.61      2.03 o 
   1  -7   2      376.01      461.46     17.00 o 
   2  -7   2     1563.67     1716.31     39.66 o 
   3  -7   2       84.57       94.75      8.65 o 
   4  -7   2       52.94       43.69      6.94 o 
   5  -7   2      143.44      149.45     11.02 o 
   6  -7   2       12.97       18.09      6.31 o 
   7  -7   2      103.16      109.47      8.62 o 
   8  -7   2       11.90        2.40      6.63 o 
   9  -7   2        0.35       -0.24      3.37 o 
  -9  -6   2        0.02        5.38      5.12 o 
  -8  -6   2       15.50       19.57      7.93 o 
  -7  -6   2        1.04        1.27      2.88 o 
  -6  -6   2       64.38       39.90      6.30 o 
  -5  -6   2       45.92       43.30      4.71 o 
  -4  -6   2       40.30       45.39      6.23 o 
  -3  -6   2        2.19        3.53      1.80 o 
  -2  -6   2       88.36       83.32      8.09 o 
  -1  -6   2      189.71      178.92     13.80 o 
   0  -6   2      440.30      439.85     18.36 o 
   1  -6   2       21.03       24.02      5.16 o 
   2  -6   2      342.27      376.17     16.81 o 
   3  -6   2     1287.49     1362.56     38.52 o 
   4  -6   2       77.21       80.59      7.89 o 
   5  -6   2      123.22      124.02     13.50 o 
   6  -6   2       63.35       73.96      9.45 o 
   7  -6   2      105.09       99.40     15.64 o 
   8  -6   2       29.40       40.20      8.04 o 
   9  -6   2       20.68        4.70      5.56 o 
  -9  -5   2       51.92       44.30     10.45 o 
  -8  -5   2       29.68       19.92     10.74 o 
  -7  -5   2       67.64       73.41     10.83 o 
  -6  -5   2      124.35      110.37     10.06 o 
  -5  -5   2       95.57       91.39     11.06 o 
  -4  -5   2       27.81       25.00      5.42 o 
  -3  -5   2      395.94      435.48     15.40 o 
  -2  -5   2       33.07       33.62      4.35 o 
  -1  -5   2        0.19        1.33      0.90 o 
   0  -5   2      362.91      400.03     12.04 o 
   1  -5   2      751.36      821.15     32.08 o 
   2  -5   2     2151.60     2327.53     30.87 o 
   3  -5   2        2.03        1.89      1.80 o 
   4  -5   2       22.65       20.60      4.21 o 
   5  -5   2        3.37        1.73      2.16 o 
   6  -5   2      194.88      163.04     11.75 o 
   7  -5   2       26.16        5.05      3.32 o 
   8  -5   2        9.71        5.23      5.31 o 
   9  -5   2        0.10        0.47      4.06 o 
  -9  -4   2       33.00       32.48     10.79 o 
  -8  -4   2        0.08        2.24      4.18 o 
  -7  -4   2       32.49       44.85     14.64 o 
  -6  -4   2       18.74       27.25      3.69 o 
  -5  -4   2       69.83       71.00      7.01 o 
  -4  -4   2     1397.36     1490.90     83.74 o 
  -3  -4   2      568.90      618.87     25.30 o 
  -2  -4   2       38.12       35.75      3.52 o 
  -1  -4   2     1289.04     1275.34     13.76 o 
   0  -4   2       70.93       53.28      5.26 o 
   1  -4   2      270.66      284.60      9.87 o 
   2  -4   2       39.27       40.96      5.92 o 
   3  -4   2        1.06        0.29      1.99 o 
   4  -4   2      174.60      151.33     13.48 o 
   5  -4   2        4.28        4.98      2.41 o 
   6  -4   2       58.49       63.10      9.06 o 
   7  -4   2       14.30       10.42      5.24 o 
   8  -4   2      124.25      142.14      9.64 o 
   9  -4   2       29.00       17.45     14.54 o 
  10  -4   2       52.41       59.73      8.04 o 
  -9  -3   2        1.95        2.62      8.11 o 
  -8  -3   2       26.72       35.95     13.14 o 
  -7  -3   2        0.00        7.96      4.26 o 
  -6  -3   2        0.09        1.39      1.99 o 
  -5  -3   2      415.52      432.50     18.69 o 
  -4  -3   2      198.81      192.26     10.70 o 
  -3  -3   2       24.99       31.89      3.14 o 
  -2  -3   2        6.69        8.19      1.95 o 
  -1  -3   2      721.61      660.94     17.73 o 
   0  -3   2      182.75      184.79      6.38 o 
   1  -3   2     2079.13     1933.23     20.85 o 
   2  -3   2      664.48      582.62     15.75 o 
   3  -3   2      335.32      350.72     17.26 o 
   4  -3   2       48.83       39.38      4.00 o 
   5  -3   2       28.91       24.09      4.60 o 
   6  -3   2        2.39        1.64      1.47 o 
   7  -3   2       83.69       80.92     10.24 o 
   8  -3   2       83.73       72.97     10.88 o 
   9  -3   2       79.26       90.46     11.28 o 
  10  -3   2        0.48        1.77      3.53 o 
  -9  -2   2      244.50      242.51     33.06 o 
  -8  -2   2       18.02       19.87      7.70 o 
  -7  -2   2      109.71      112.88     15.48 o 
  -6  -2   2       42.76       47.78      4.95 o 
  -5  -2   2      103.66       93.01      8.45 o 
  -4  -2   2     2937.81     3065.54     65.02 o 
  -3  -2   2     3589.59     3841.70     45.93 o 
  -2  -2   2      681.16      639.66     17.29 o 
  -1  -2   2     3740.66     3547.49     47.96 o 
   0  -2   2     1219.64     1108.66     14.15 o 
   1  -2   2      160.86      168.54      5.58 o 
   2  -2   2     7061.59     7084.94     72.18 o 
   3  -2   2       48.29       38.25      3.30 o 
   4  -2   2      337.54      332.85     30.01 o 
   5  -2   2        4.99        6.83      4.32 o 
   6  -2   2        0.49       -1.49      1.49 o 
   7  -2   2        8.31        7.36      2.63 o 
   8  -2   2       23.22       29.62      7.21 o 
   9  -2   2       21.03       31.97     15.31 o 
  10  -2   2        7.55        6.75      4.95 o 
  -9  -1   2      190.75      181.83     21.70 o 
  -8  -1   2      192.27      196.84     12.98 o 
  -7  -1   2       80.30       85.64     20.83 o 
  -6  -1   2        9.25        8.91      4.06 o 
  -5  -1   2       97.87      120.24     12.78 o 
  -4  -1   2       14.51       13.88      1.99 o 
  -3  -1   2      745.18      818.02     11.68 o 
  -2  -1   2       26.82       35.48      3.29 o 
  -1  -1   2     4356.22     4246.51     66.38 o 
   0  -1   2     1168.03     1027.12      8.46 o 
   1  -1   2      950.92      909.73     25.97 o 
   2  -1   2    53333.20    50965.82   2012.98 o 
   3  -1   2       31.76       41.61      6.33 o 
   4  -1   2       79.18       66.53      5.37 o 
   5  -1   2        0.08        1.12      1.78 o 
   6  -1   2      271.13      308.58     16.53 o 
   7  -1   2      293.79      351.51     45.05 o 
   8  -1   2       49.42       56.62     16.52 o 
   9  -1   2       21.54       30.95      8.81 o 
  10  -1   2        2.26        4.41      5.14 o 
  -9   0   2       50.28       45.04     10.61 o 
  -8   0   2      298.87      322.09     25.25 o 
  -7   0   2      354.92      407.99     42.00 o 
  -6   0   2      139.14      124.45     19.87 o 
  -5   0   2      130.10      133.43     14.41 o 
  -4   0   2      658.06      652.29     13.79 o 
  -3   0   2       86.66       85.87      9.79 o 
  -2   0   2      124.21       91.55      2.89 o 
  -1   0   2      756.09      778.37     17.60 o 
   0   0   2     2498.31     2271.40     26.76 o 
   1   0   2     1100.77     1023.54     13.40 o 
   2   0   2    11541.92    10760.56     95.66 o 
   3   0   2    10990.16    10789.67    142.57 o 
   4   0   2       39.61       51.05      5.46 o 
   5   0   2       11.52        6.00      2.03 o 
   6   0   2      672.54      747.36     29.00 o 
   7   0   2       26.16       25.24      4.72 o 
   8   0   2        6.36        9.59      4.94 o 
   9   0   2       54.70       52.32     10.69 o 
  10   0   2        1.20        5.39      4.09 o 
  -9   1   2      218.24      229.19     28.52 o 
  -8   1   2      318.18      350.11     17.73 o 
  -7   1   2       59.67       66.68     12.39 o 
  -6   1   2        0.71        5.30      3.58 o 
  -5   1   2       89.25       99.34     12.09 o 
  -4   1   2        9.60        6.97      3.17 o 
  -3   1   2     1257.30     1241.23     22.70 o 
  -2   1   2       88.26       76.33      3.58 o 
  -1   1   2     5031.22     4673.11     44.01 o 
   0   1   2     1085.52     1027.88      8.86 o 
   1   1   2     1258.65     1179.48     16.57 o 
   2   1   2    54880.36    52980.47   2094.17 o 
   3   1   2       27.64       43.75      5.80 o 
   4   1   2       64.96       58.24      4.85 o 
   5   1   2        0.14        0.34      1.89 o 
   6   1   2      299.64      316.04     15.92 o 
   7   1   2      166.93      178.19     24.35 o 
   8   1   2       34.12       36.50      8.24 o 
   9   1   2       24.14       23.74      9.34 o 
  10   1   2        2.98        6.18      6.33 o 
  -9   2   2       45.01       70.36     14.76 o 
  -8   2   2       34.65       40.26      9.88 o 
  -7   2   2       96.33      106.86     14.36 o 
  -6   2   2       33.71       21.62      5.54 o 
  -5   2   2       87.91       96.05     11.34 o 
  -4   2   2     2456.60     2789.69     47.22 o 
  -3   2   2     4046.64     4222.16     62.66 o 
  -2   2   2      632.49      622.60     16.78 o 
  -1   2   2     3321.96     3262.57     33.92 o 
   0   2   2     1288.85     1182.78     13.86 o 
   1   2   2      266.24      265.81      7.47 o 
   2   2   2     9306.06     8965.52     78.83 o 
   3   2   2       18.60        7.81      3.88 o 
   4   2   2      487.07      474.17     19.76 o 
   5   2   2       13.32       17.54      2.81 o 
   6   2   2        6.66       11.92      3.09 o 
   7   2   2       15.87       16.34      4.09 o 
   8   2   2        5.14        7.74      4.11 o 
   9   2   2       38.73       53.05     10.38 o 
  10   2   2        4.60        0.84      5.38 o 
  -9   3   2        2.90        2.26      6.61 o 
  -8   3   2      106.21      120.16     10.38 o 
  -7   3   2        0.23        0.45      3.16 o 
  -6   3   2        5.78        7.90      3.69 o 
  -5   3   2      414.05      464.36     23.85 o 
  -4   3   2      128.42      136.03     17.59 o 
  -3   3   2        2.98        9.94      1.40 o 
  -2   3   2        8.92        6.47      2.50 o 
  -1   3   2      694.07      662.97     18.44 o 
   0   3   2      227.16      215.16      7.17 o 
   1   3   2     1953.02     1917.54     35.26 o 
   2   3   2      758.52      664.45     17.82 o 
   3   3   2      494.72      462.77     20.13 o 
   4   3   2       89.11       79.57      7.09 o 
   5   3   2       17.43       22.78      4.20 o 
   6   3   2       18.06       16.62      5.02 o 
   7   3   2       31.06       31.97      5.00 o 
   8   3   2      105.05       94.89     10.17 o 
   9   3   2       70.24       50.69      9.99 o 
  10   3   2        0.90        5.53      3.71 o 
  -9   4   2        0.05       -0.04      8.39 o 
  -8   4   2        2.46        1.79      5.31 o 
  -7   4   2       68.95       66.11     11.48 o 
  -6   4   2       35.07       38.91      8.19 o 
  -5   4   2       80.69       76.90     14.29 o 
  -4   4   2     1436.68     1465.46     83.44 o 
  -3   4   2      484.51      579.96     23.81 o 
  -2   4   2       36.95       42.62      4.25 o 
  -1   4   2     1237.66     1254.79     24.56 o 
   0   4   2       37.77       42.23      5.64 o 
   1   4   2      233.49      235.77     14.32 o 
   2   4   2        8.69       13.02      2.45 o 
   3   4   2        6.52        9.30      2.22 o 
   4   4   2       95.11       99.38      7.72 o 
   5   4   2        2.55        3.68      1.44 o 
   6   4   2       42.29       44.23      9.34 o 
   7   4   2       24.94       24.68      6.70 o 
   8   4   2       55.90       52.97     12.68 o 
   9   4   2       48.67       43.68     12.18 o 
  10   4   2       74.80       57.71      9.14 o 
  -9   5   2       40.55       45.41     10.80 o 
  -8   5   2       29.53       33.05     12.74 o 
  -7   5   2       89.17       98.14      9.62 o 
  -6   5   2       56.42       80.37     14.21 o 
  -5   5   2       81.01       95.16     15.10 o 
  -4   5   2        0.81        4.50      2.70 o 
  -3   5   2      389.89      410.89     25.11 o 
  -2   5   2       18.05       23.45      2.89 o 
  -1   5   2        5.74        2.22      2.22 o 
   0   5   2      329.74      375.14     13.36 o 
   1   5   2      890.36      912.85     12.80 o 
   2   5   2     2027.11     2091.02     50.80 o 
   3   5   2        0.25        1.46      1.46 o 
   4   5   2       18.18       16.31      3.52 o 
   5   5   2        1.07        2.44      1.69 o 
   6   5   2      164.55      165.13     13.87 o 
   7   5   2        0.87        2.72      3.69 o 
   8   5   2       11.22       10.67      4.23 o 
   9   5   2        0.00        1.62      2.55 o 
  -9   6   2        0.51        4.09      6.20 o 
  -8   6   2        9.53        9.47      7.88 o 
  -7   6   2        1.76        0.48      3.17 o 
  -6   6   2       51.39       32.01      7.60 o 
  -5   6   2       31.00       27.08      6.13 o 
  -4   6   2       42.91       47.34      5.22 o 
  -3   6   2        1.30        3.95      1.63 o 
  -2   6   2      105.26       96.34      8.17 o 
  -1   6   2      146.14      138.14      9.10 o 
   0   6   2      412.42      411.30     17.02 o 
   1   6   2       18.95       30.92      5.41 o 
   2   6   2      415.44      451.91     18.85 o 
   3   6   2     1300.72     1373.21     27.06 o 
   4   6   2       83.68       75.18      8.35 o 
   5   6   2      117.12      118.44     16.31 o 
   6   6   2      137.33      141.27     12.56 o 
   7   6   2      112.88      113.78     13.06 o 
   8   6   2        0.23        3.46      3.04 o 
   9   6   2       18.99       18.06     10.61 o 
  -8   7   2        1.52        2.32      4.12 o 
  -7   7   2        2.55        1.16      2.82 o 
  -6   7   2       31.15       21.96      7.02 o 
  -5   7   2        0.87       -1.22      1.22 o 
  -4   7   2      237.32      249.81     18.35 o 
  -3   7   2       21.95       18.31      4.46 o 
  -2   7   2       83.46       72.59     10.84 o 
  -1   7   2      665.03      638.48     11.99 o 
   0   7   2        0.12        0.25      0.95 o 
   1   7   2      524.01      602.58      9.74 o 
   2   7   2     1446.79     1618.78     38.50 o 
   3   7   2       24.58       35.12      8.64 o 
   4   7   2       83.18       71.86      7.52 o 
   5   7   2       96.23       95.89      9.52 o 
   6   7   2       38.95       32.25      9.85 o 
   7   7   2       20.67       18.63      6.54 o 
   8   7   2       13.38       15.63      6.29 o 
   9   7   2        0.01       -5.46      5.46 o 
  -8   8   2        2.57        3.13      5.08 o 
  -7   8   2       12.23       13.44      7.37 o 
  -6   8   2        7.25        8.61      6.38 o 
  -5   8   2      107.66      105.45     14.30 o 
  -4   8   2     1020.03     1030.27     30.86 o 
  -3   8   2     1501.13     1420.05     50.77 o 
  -2   8   2        0.93        6.33      3.13 o 
  -1   8   2       47.76       37.79      4.92 o 
   0   8   2      429.64      443.97     15.56 o 
   1   8   2      280.81      366.07     36.15 o 
   2   8   2      919.00      961.23     43.63 o 
   3   8   2      191.88      206.04     16.53 o 
   4   8   2      195.69      198.62     30.60 o 
   5   8   2      827.05      891.81     18.90 o 
   6   8   2        0.01        1.47      2.45 o 
   7   8   2      204.12      200.16     24.08 o 
   8   8   2        6.15       15.93     11.43 o 
   9   8   2        9.03        6.99      9.18 o 
  -8   9   2        3.76        8.47      8.75 o 
  -7   9   2       25.16       22.50     11.60 o 
  -6   9   2        0.18        3.11      2.78 o 
  -5   9   2      426.68      468.77     35.56 o 
  -4   9   2      740.09      819.53     31.01 o 
  -3   9   2      627.07      654.77     20.46 o 
  -2   9   2        0.03        3.09      2.54 o 
  -1   9   2       36.85       43.51      5.28 o 
   0   9   2      225.92      208.41     13.52 o 
   1   9   2       44.76       38.54      5.55 o 
   2   9   2      235.50      264.22     12.14 o 
   3   9   2      119.50      153.43     16.54 o 
   4   9   2      265.87      260.66     23.34 o 
   5   9   2        0.42       -0.33      1.58 o 
   6   9   2       43.31       34.37      8.07 o 
   7   9   2       31.01       28.54     11.22 o 
   8   9   2      388.65      366.02     52.76 o 
  -7  10   2        1.22       -1.39      3.53 o 
  -6  10   2       84.19       82.28      7.29 o 
  -5  10   2      244.27      252.09     12.63 o 
  -4  10   2     1006.22     1059.85     81.76 o 
  -3  10   2      266.11      294.14     20.14 o 
  -2  10   2      343.56      329.63     30.97 o 
  -1  10   2       47.84       37.59      8.15 o 
   0  10   2      147.18      132.82     10.52 o 
   1  10   2       64.94       84.81      9.92 o 
   2  10   2        1.18        4.53      3.08 o 
   3  10   2       11.92       16.95      5.20 o 
   4  10   2       58.68       58.43     12.55 o 
   5  10   2       11.73       20.92      5.53 o 
   6  10   2        0.45        2.53      3.55 o 
   7  10   2        4.38        9.13      5.84 o 
   8  10   2       44.81       42.53     21.30 o 
  -7  11   2       11.67       19.50      8.85 o 
  -6  11   2       82.83       76.22      9.38 o 
  -5  11   2       10.93        7.22      3.17 o 
  -4  11   2      192.21      223.75     11.07 o 
  -3  11   2      411.32      417.34     31.88 o 
  -2  11   2       53.30       45.78     11.98 o 
  -1  11   2      263.54      303.82     19.58 o 
   0  11   2        2.78        3.81      3.29 o 
   1  11   2      307.36      244.46     34.41 o 
   2  11   2      163.70      152.92     20.32 o 
   3  11   2       12.31        8.82     12.07 o 
   4  11   2        1.35        0.12      3.60 o 
   5  11   2        0.06        3.48     13.85 o 
   6  11   2        0.04        1.28      2.84 o 
   7  11   2       16.84        9.85      5.53 o 
  -6  12   2        5.30        5.77      3.90 o 
  -5  12   2       24.19       24.88      9.16 o 
  -4  12   2       13.63       12.78      5.75 o 
  -3  12   2       34.97       58.90      8.30 o 
  -2  12   2       75.12       70.61      8.66 o 
  -1  12   2        0.03        1.45      2.27 o 
   0  12   2      148.18      158.38     19.03 o 
   1  12   2       47.87       36.60      9.16 o 
   2  12   2      190.92      185.59     20.10 o 
   3  12   2      251.39      257.61     18.18 o 
   4  12   2        2.43        1.57      2.39 o 
   5  12   2        5.74       11.74      5.46 o 
   6  12   2        4.15       -3.49      3.49 o 
  -5  13   2        0.77        4.17      4.40 o 
  -4  13   2      104.24      104.96     11.22 o 
  -3  13   2       54.21       51.09      7.60 o 
  -2  13   2        0.22       -2.33      3.10 o 
  -1  13   2       36.00       37.63     15.10 o 
   0  13   2       32.93       33.33     10.81 o 
   1  13   2       47.56       37.02      8.98 o 
   2  13   2      131.20       89.08     18.99 o 
   3  13   2       55.11       74.75      7.51 o 
   4  13   2        2.36        4.61      8.34 o 
   5  13   2        0.29        6.04      3.70 o 
   6  13   2       31.97       26.98     12.88 o 
  -4  14   2       48.70       52.33      8.88 o 
  -3  14   2       48.43       54.02     19.31 o 
  -2  14   2        6.06        6.27      5.95 o 
  -1  14   2       85.68       67.29     11.91 o 
   0  14   2       21.97        5.88      5.48 o 
   1  14   2       16.09       15.65      8.59 o 
   2  14   2        0.77        4.56      7.93 o 
   3  14   2        4.73        0.48      3.98 o 
   4  14   2       34.63       30.87     13.37 o 
   5  14   2      141.63      151.54     18.95 o 
  -3  15   2        0.73        0.84      8.09 o 
  -2  15   2        0.05       -1.33      6.63 o 
  -1  15   2       15.78       10.80      6.27 o 
   0  15   2       39.64       37.09     10.72 o 
   1  15   2        0.83        8.02      4.17 o 
   2  15   2       12.37       10.98      8.11 o 
   3  15   2        6.95        6.69      5.38 o 
  -2 -15   3      112.81      165.46     19.08 o 
  -1 -15   3        5.43       16.48     11.33 o 
   0 -15   3        1.30       -1.43      4.95 o 
   1 -15   3       37.41       49.18     16.89 o 
   2 -15   3       64.19       85.56     13.11 o 
   3 -15   3        1.10       -3.42      4.90 o 
  -4 -14   3       14.84       12.42      5.89 o 
  -3 -14   3       77.91       73.67     12.35 o 
  -2 -14   3        1.45        2.22      3.72 o 
  -1 -14   3        0.64       10.63      5.90 o 
   0 -14   3        2.36        2.14      3.15 o 
   1 -14   3       11.61       11.43     12.88 o 
   2 -14   3        9.03        7.00      4.97 o 
   3 -14   3       51.69       61.48     10.03 o 
   4 -14   3       20.72       23.82      7.71 o 
  -5 -13   3       31.37       28.54      8.90 o 
  -4 -13   3       90.90      113.79     12.52 o 
  -3 -13   3        0.01        0.94      2.10 o 
  -2 -13   3       51.66       54.80      9.64 o 
  -1 -13   3       99.97      114.14     10.66 o 
   0 -13   3        3.88       -1.20      2.95 o 
   1 -13   3        2.05        1.68      3.05 o 
   2 -13   3       44.04       47.79     13.68 o 
   3 -13   3       70.38       68.98      7.67 o 
   4 -13   3        0.43        5.61      5.22 o 
   5 -13   3        0.09        3.28      6.28 o 
  -6 -12   3        1.36        1.94      2.36 o 
  -5 -12   3        0.64        6.79      4.13 o 
  -4 -12   3      182.44      210.84     17.34 o 
  -3 -12   3       28.98       32.78      6.28 o 
  -2 -12   3       93.36       93.71      7.99 o 
  -1 -12   3      130.07      122.72     11.88 o 
   0 -12   3      506.07      501.38     39.57 o 
   1 -12   3      195.94      180.80     16.08 o 
   2 -12   3       87.79       70.37      8.76 o 
   3 -12   3       28.48       21.34      5.97 o 
   4 -12   3       41.23       37.99      6.30 o 
   5 -12   3        0.19        1.58      4.04 o 
   6 -12   3        8.91       18.99      8.37 o 
  -6 -11   3       25.97       21.93     10.99 o 
  -5 -11   3      189.09      221.09     25.13 o 
  -4 -11   3        2.73        1.80      2.31 o 
  -3 -11   3       23.17       33.86      6.06 o 
  -2 -11   3       60.22       72.37      8.09 o 
  -1 -11   3      273.90      287.14     20.29 o 
   0 -11   3      410.65      433.23     24.27 o 
   1 -11   3      182.62      205.47     24.34 o 
   2 -11   3      135.79      159.36     28.83 o 
   3 -11   3       84.49       79.55     10.48 o 
   4 -11   3        1.84        4.24      3.29 o 
   5 -11   3       24.70       29.55      6.06 o 
   6 -11   3        1.03        2.16      3.70 o 
   7 -11   3        0.45       12.50     10.05 o 
  -6 -10   3       12.63        4.80      3.62 o 
  -5 -10   3      124.08      121.15      6.77 o 
  -4 -10   3        5.87        2.92      4.46 o 
  -3 -10   3       93.26      125.61     13.31 o 
  -2 -10   3       89.45       97.82      9.01 o 
  -1 -10   3      131.05      143.33     11.30 o 
   0 -10   3        3.35        5.70      3.02 o 
   1 -10   3       24.00       24.63      4.95 o 
   2 -10   3       10.97        6.19      1.86 o 
   3 -10   3        5.04        5.02      5.55 o 
   4 -10   3      307.93      339.09     14.02 o 
   5 -10   3       70.13       67.71      7.91 o 
   6 -10   3       79.52       75.80     10.40 o 
   7 -10   3       75.87       89.76     11.08 o 
   8 -10   3        8.87       -5.31      5.31 o 
  -7  -9   3       33.43       58.76     15.61 o 
  -6  -9   3       26.92       35.87      6.72 o 
  -5  -9   3       98.07       99.71      6.13 o 
  -4  -9   3      509.52      514.27     13.29 o 
  -3  -9   3       23.48       40.41      4.95 o 
  -2  -9   3       85.58       96.43      7.61 o 
  -1  -9   3       63.98       56.31      7.09 o 
   0  -9   3       10.04        2.62      4.55 o 
   1  -9   3      184.93      170.27     19.21 o 
   2  -9   3       12.82        7.03      4.82 o 
   3  -9   3        9.51        9.92      3.08 o 
   4  -9   3       21.59       21.55      4.49 o 
   5  -9   3       59.02       42.24      9.80 o 
   6  -9   3       24.06       15.09      5.26 o 
   7  -9   3        3.26        2.86      4.02 o 
   8  -9   3       30.57        8.98      6.43 o 
  -8  -8   3       61.46       75.54     14.11 o 
  -7  -8   3       15.32       13.11      6.59 o 
  -6  -8   3       13.50        6.07      2.33 o 
  -5  -8   3        1.25        4.59      1.83 o 
  -4  -8   3       89.74      114.28     10.46 o 
  -3  -8   3       65.45       78.61     10.12 o 
  -2  -8   3       47.71       42.01      5.50 o 
  -1  -8   3      884.32      921.26     60.30 o 
   0  -8   3       14.08       15.62      3.18 o 
   1  -8   3      102.12      100.24      8.66 o 
   2  -8   3        4.48        3.23      2.23 o 
   3  -8   3      282.85      295.99     13.10 o 
   4  -8   3        0.00       -0.78      4.00 o 
   5  -8   3       81.96       66.57     10.02 o 
   6  -8   3       52.35       56.61      9.74 o 
   7  -8   3       74.99       59.31     10.37 o 
   8  -8   3        5.04        4.12      3.40 o 
   9  -8   3        0.02       -1.33      4.85 o 
  -8  -7   3        2.32        5.42      4.38 o 
  -7  -7   3       69.69       78.24     10.02 o 
  -6  -7   3        1.06        7.69      3.63 o 
  -5  -7   3       97.36       83.19     11.32 o 
  -4  -7   3        6.98       13.26      3.32 o 
  -3  -7   3       50.96       45.36      5.17 o 
  -2  -7   3      874.35      880.24     29.76 o 
  -1  -7   3       10.50       12.72      2.58 o 
   0  -7   3        1.72        0.77      1.73 o 
   1  -7   3      413.03      463.09     16.44 o 
   2  -7   3      378.11      381.53     13.82 o 
   3  -7   3        0.02        0.05      2.70 o 
   4  -7   3       95.77       86.54      9.80 o 
   5  -7   3        0.82       -0.06      2.05 o 
   6  -7   3      168.38      146.47     21.44 o 
   7  -7   3       17.00       14.37      4.19 o 
   8  -7   3      536.92      494.07     29.49 o 
   9  -7   3       53.17       39.69      9.74 o 
  -8  -6   3       15.14       17.31      7.65 o 
  -7  -6   3        1.39       -1.22      3.09 o 
  -6  -6   3       90.43       75.55      8.61 o 
  -5  -6   3       22.31       30.50      3.80 o 
  -4  -6   3        2.05        4.76      2.30 o 
  -3  -6   3       46.63       38.11      4.47 o 
  -2  -6   3        1.79       -0.21      1.49 o 
  -1  -6   3      925.46      964.09     31.83 o 
   0  -6   3        5.58        2.58      1.24 o 
   1  -6   3        5.51        3.79      2.58 o 
   2  -6   3      656.00      729.27     18.21 o 
   3  -6   3       21.67       27.57      3.78 o 
   4  -6   3      166.07      145.63     11.66 o 
   5  -6   3       89.25       97.69     10.83 o 
   6  -6   3       26.17       19.39      5.23 o 
   7  -6   3      293.59      300.99     24.93 o 
   8  -6   3       69.52       65.25     11.16 o 
   9  -6   3        0.38        4.98      3.60 o 
  -9  -5   3       23.55       17.65     10.71 o 
  -8  -5   3        3.44        5.68      4.62 o 
  -7  -5   3       83.46       71.36      9.93 o 
  -6  -5   3        5.72        4.29      2.66 o 
  -5  -5   3       42.36       50.73      6.22 o 
  -4  -5   3      109.38      108.24      8.25 o 
  -3  -5   3        1.68        4.37      1.92 o 
  -2  -5   3       24.31       27.24      3.36 o 
  -1  -5   3      128.68      129.98     17.60 o 
   0  -5   3      500.34      548.75     22.63 o 
   1  -5   3      262.92      285.66     17.07 o 
   2  -5   3     1261.71     1334.13     22.75 o 
   3  -5   3      134.68      119.06     16.01 o 
   4  -5   3        1.50        1.47      1.70 o 
   5  -5   3       15.43       12.76      3.27 o 
   6  -5   3       35.67       37.92      7.27 o 
   7  -5   3      158.55      159.50      7.76 o 
   8  -5   3      183.39      156.14     10.81 o 
   9  -5   3       13.71       11.72      5.09 o 
  -9  -4   3        0.30        1.11      4.92 o 
  -8  -4   3       65.63       72.39      9.78 o 
  -7  -4   3       40.37       42.93      9.66 o 
  -6  -4   3       15.12       11.00      3.28 o 
  -5  -4   3        0.14       -0.35      1.67 o 
  -4  -4   3      118.29      113.68      8.42 o 
  -3  -4   3      967.96     1105.35     16.39 o 
  -2  -4   3        4.39        1.43      2.19 o 
  -1  -4   3       31.86       30.18      4.27 o 
   0  -4   3      977.17     1014.24     12.81 o 
   1  -4   3       49.65       46.88      4.14 o 
   2  -4   3      197.45      221.78     13.88 o 
   3  -4   3      122.26      103.45      8.85 o 
   4  -4   3      310.67      306.95     12.54 o 
   5  -4   3       26.70       30.11      4.48 o 
   6  -4   3       38.92       34.41     10.35 o 
   7  -4   3       25.06       38.67      8.18 o 
   8  -4   3       50.15       59.68     12.83 o 
   9  -4   3        0.80       -3.27      3.27 o 
  10  -4   3        0.05        5.72      5.42 o 
  -9  -3   3        7.68       17.03      7.65 o 
  -8  -3   3       98.57       78.03     13.36 o 
  -7  -3   3        4.64        5.56      4.23 o 
  -6  -3   3       28.42       33.41     11.86 o 
  -5  -3   3      334.32      322.20     24.08 o 
  -4  -3   3      357.26      370.19     13.48 o 
  -3  -3   3       11.20       23.15      2.51 o 
  -2  -3   3      298.32      316.63     13.86 o 
  -1  -3   3     1963.74     1951.57     19.68 o 
   0  -3   3       74.94       73.35      4.66 o 
   1  -3   3      256.03      246.39     10.00 o 
   2  -3   3     2135.61     2091.75     40.92 o 
   3  -3   3      225.70      235.55     13.55 o 
   4  -3   3     1021.70     1122.41     25.48 o 
   5  -3   3        7.71        8.80      2.77 o 
   6  -3   3        1.06        3.98      2.93 o 
   7  -3   3        1.79        0.27      1.12 o 
   8  -3   3        6.84        7.43      4.29 o 
   9  -3   3       17.20       25.15     14.13 o 
  10  -3   3       38.88       36.56      8.95 o 
  -9  -2   3       50.52       69.92      9.06 o 
  -8  -2   3      579.03      618.12     52.67 o 
  -7  -2   3      419.03      432.88     20.94 o 
  -6  -2   3       14.86       28.21      5.92 o 
  -5  -2   3      321.43      322.86     16.80 o 
  -4  -2   3      279.78      293.40     13.23 o 
  -3  -2   3      438.97      492.95     20.34 o 
  -2  -2   3        0.66        5.12      1.68 o 
  -1  -2   3      697.60      702.19     18.81 o 
   0  -2   3      626.52      576.03     15.24 o 
   1  -2   3       21.71       20.15      3.69 o 
   2  -2   3     1018.81     1098.34     11.69 o 
   3  -2   3        3.57        2.50      2.20 o 
   4  -2   3      108.49       99.78      8.50 o 
   5  -2   3        0.03        0.77      1.42 o 
   6  -2   3        4.07        4.24      2.18 o 
   7  -2   3       88.46       83.17     12.29 o 
   8  -2   3       17.25        4.39      3.21 o 
   9  -2   3       18.51        7.59     15.08 o 
  10  -2   3        2.59        0.71      6.86 o 
  -9  -1   3       67.85       92.68     15.79 o 
  -8  -1   3        6.16       17.85      7.70 o 
  -7  -1   3       54.83       63.44     10.81 o 
  -6  -1   3        1.88       -1.75      4.92 o 
  -5  -1   3      385.72      392.27     19.97 o 
  -4  -1   3       43.03       34.47      6.09 o 
  -3  -1   3      311.38      350.19     15.03 o 
  -2  -1   3     3584.96     3490.40     55.86 o 
  -1  -1   3      769.49      725.65     19.21 o 
   0  -1   3       21.07       25.73      3.42 o 
   1  -1   3     1023.80      869.07     19.47 o 
   2  -1   3    19230.09    17853.41    264.83 o 
   3  -1   3       53.47       51.16      3.67 o 
   4  -1   3      136.16      137.16     11.50 o 
   5  -1   3      290.58      287.60     11.12 o 
   6  -1   3      333.63      354.36     18.01 o 
   7  -1   3        6.62       10.34      5.02 o 
   8  -1   3       60.27       61.16     11.48 o 
   9  -1   3       61.27       37.42     24.75 o 
  10  -1   3        1.72        0.73      3.37 o 
  -9   0   3       23.93       44.60     12.25 o 
  -8   0   3        0.00        3.61      4.02 o 
  -7   0   3        0.29        6.51      3.81 o 
  -6   0   3        0.73        0.48      5.20 o 
  -5   0   3        9.29       11.94      3.60 o 
  -4   0   3        3.49        1.40      2.49 o 
  -3   0   3        9.21       15.83      1.91 o 
  -2   0   3        0.05       -0.02      1.24 o 
  -1   0   3        5.81        4.78      1.99 o 
   0   0   3        8.07       13.04      3.98 o 
   1   0   3        9.26       12.78      4.00 o 
   3   0   3        1.25        0.26      0.67 o 
   4   0   3       85.11       81.28      7.93 o 
   5   0   3        1.39        4.60      2.06 o 
   6   0   3        4.66        1.56      3.21 o 
   7   0   3        0.06        2.37      3.34 o 
   8   0   3        3.99        9.29      4.77 o 
   9   0   3        0.90        2.07      4.97 o 
  10   0   3        0.13        6.04      8.65 o 
  -9   1   3      189.45      203.36     25.69 o 
  -8   1   3       11.86       17.81      7.17 o 
  -7   1   3        5.47       18.13      8.16 o 
  -6   1   3        7.69        9.49      3.11 o 
  -5   1   3      363.22      370.04     19.02 o 
  -4   1   3       15.01       13.82      6.12 o 
  -3   1   3      273.50      315.48     23.68 o 
  -2   1   3     3077.34     3097.58     36.43 o 
  -1   1   3      708.34      686.04     18.34 o 
   0   1   3        0.49        3.25      1.05 o 
   1   1   3     1030.73      920.74     23.85 o 
   2   1   3    17252.85    17254.10    245.30 o 
   3   1   3        1.59        5.08      1.53 o 
   4   1   3       75.39       70.73      9.35 o 
   5   1   3      493.68      447.23     19.16 o 
   6   1   3      648.62      683.71     30.37 o 
   7   1   3        3.46        8.08      3.20 o 
   8   1   3       35.36       34.35     11.35 o 
   9   1   3      167.21      159.11     14.44 o 
  10   1   3        0.64        4.90      4.30 o 
  -9   2   3        3.20       13.48      5.55 o 
  -8   2   3      666.84      745.03     16.98 o 
  -7   2   3      299.55      318.50     30.02 o 
  -6   2   3        2.67        5.01      6.40 o 
  -5   2   3      272.76      292.57     18.98 o 
  -4   2   3      465.59      466.21     19.82 o 
  -3   2   3      590.19      646.10     32.54 o 
  -2   2   3       23.39       38.33      5.14 o 
  -1   2   3      839.79      811.39     22.10 o 
   0   2   3      698.62      657.29     17.74 o 
   1   2   3        5.22        5.54      1.89 o 
   2   2   3     2013.67     1935.28     24.21 o 
   3   2   3       26.88       21.43      2.94 o 
   4   2   3       17.63       38.05      5.51 o 
   5   2   3        0.94        0.81      1.27 o 
   6   2   3       15.90       18.01      3.89 o 
   7   2   3      156.19      141.97     13.37 o 
   8   2   3       33.15       24.44      9.57 o 
   9   2   3        7.83        7.64      5.20 o 
  10   2   3        3.48       -3.33      3.37 o 
  -9   3   3       26.39       30.22     11.56 o 
  -8   3   3       87.16       82.49     14.13 o 
  -7   3   3        0.80        5.84      4.26 o 
  -6   3   3        3.61       10.77      4.36 o 
  -5   3   3      268.92      296.21     24.85 o 
  -4   3   3      231.77      245.15     15.23 o 
  -3   3   3       36.88       27.22     15.69 o 
  -2   3   3      176.53      216.50     12.20 o 
  -1   3   3     2052.63     2101.39     20.53 o 
   0   3   3       80.77       74.49      4.03 o 
   1   3   3      308.86      287.82     12.77 o 
   3   3   3      376.28      361.42     16.01 o 
   4   3   3     1020.98     1049.02     15.76 o 
   5   3   3        4.45        5.14      2.40 o 
   6   3   3        0.06        2.05      1.28 o 
   7   3   3        2.46        2.90      2.76 o 
   8   3   3        4.76        5.22      3.33 o 
   9   3   3        0.14        3.08      5.48 o 
  10   3   3       37.55       28.40      9.44 o 
  -9   4   3        0.69        2.19     10.03 o 
  -8   4   3       66.33       76.82     10.56 o 
  -7   4   3       70.10       69.69     10.35 o 
  -6   4   3       37.44       50.50     12.07 o 
  -5   4   3        4.27        3.75      2.83 o 
  -4   4   3      196.49      189.77     18.39 o 
  -3   4   3     1287.81     1355.96     32.96 o 
  -2   4   3       76.89       86.36     11.15 o 
  -1   4   3       25.33       34.56      3.26 o 
   0   4   3     1067.07     1094.32     11.80 o 
   1   4   3       30.72       35.37      4.21 o 
   2   4   3      228.05      257.63     18.60 o 
   3   4   3       71.64       48.79     11.24 o 
   4   4   3      333.37      309.99     12.43 o 
   5   4   3       44.15       44.71      4.81 o 
   6   4   3       77.39       65.97      7.98 o 
   7   4   3       19.53       20.89      5.48 o 
   8   4   3       21.54       12.79      3.66 o 
   9   4   3        0.02        2.47      4.06 o 
  10   4   3        0.13        2.16     12.30 o 
  -9   5   3       10.33        3.35     10.51 o 
  -8   5   3        2.60        5.54      4.02 o 
  -7   5   3       70.87       68.38     16.53 o 
  -6   5   3        6.65       -0.40      3.48 o 
  -5   5   3       68.47       79.62      9.68 o 
  -4   5   3       89.58       97.06      8.67 o 
  -3   5   3        7.95        1.57      4.44 o 
  -2   5   3        5.02       10.24      2.81 o 
  -1   5   3      140.39      155.60     18.41 o 
   0   5   3      564.70      589.55     24.06 o 
   1   5   3      252.88      265.81     27.96 o 
   2   5   3     1091.22     1214.64     21.12 o 
   3   5   3       22.19       16.58      9.31 o 
   4   5   3        4.90        2.46      2.75 o 
   5   5   3       16.43       17.07      4.21 o 
   6   5   3       11.96        6.60      2.78 o 
   7   5   3       88.10       76.09      8.85 o 
   8   5   3      265.69      243.29     15.03 o 
   9   5   3       10.56        8.75      5.28 o 
  -8   6   3       29.27       26.40     14.44 o 
  -7   6   3        5.70       12.37      5.39 o 
  -6   6   3       84.35       94.84     14.11 o 
  -5   6   3       36.39       42.39      9.21 o 
  -4   6   3        0.66        2.43      2.52 o 
  -3   6   3       37.03       37.25      5.95 o 
  -2   6   3        1.73        0.89      1.94 o 
  -1   6   3     1028.66     1078.53     26.34 o 
   0   6   3        3.51        0.56      1.88 o 
   1   6   3        2.23        4.18      2.55 o 
   2   6   3      834.55      869.13     29.29 o 
   3   6   3       14.63       19.37      3.28 o 
   4   6   3       42.70       45.13     10.23 o 
   5   6   3       83.52       77.49      9.68 o 
   6   6   3       13.38        4.13      7.19 o 
   7   6   3      229.69      217.16     24.60 o 
   8   6   3       82.36       95.86     16.23 o 
   9   6   3        0.66       15.77     11.12 o 
  -8   7   3        2.05        6.43      5.54 o 
  -7   7   3       92.13       88.98      9.66 o 
  -6   7   3        0.01        2.26      7.60 o 
  -5   7   3       76.65       79.69     15.38 o 
  -4   7   3        0.78        1.97      2.86 o 
  -3   7   3       30.22       26.98      5.33 o 
  -2   7   3      730.72      748.65     25.77 o 
  -1   7   3        4.58        4.61      2.35 o 
   0   7   3        3.27        0.96      2.32 o 
   1   7   3      416.08      439.56     30.30 o 
   2   7   3      318.97      349.28     28.79 o 
   3   7   3       26.49       32.49     10.20 o 
   4   7   3      146.81      147.04     14.79 o 
   5   7   3        0.22        3.41      1.62 o 
   6   7   3      201.04      185.69     21.91 o 
   7   7   3        1.18       -2.45      2.45 o 
   8   7   3      587.53      583.37     55.18 o 
   9   7   3      108.68      103.22     15.05 o 
  -8   8   3       99.45       94.31     10.70 o 
  -7   8   3        8.39        2.66      5.13 o 
  -6   8   3        0.53        3.32      8.95 o 
  -5   8   3        8.71       14.69      6.10 o 
  -4   8   3      199.93      200.41     20.15 o 
  -3   8   3      151.86      147.75     16.46 o 
  -2   8   3       16.51       14.91      3.30 o 
  -1   8   3      841.17      831.31     29.15 o 
   0   8   3       17.70        8.62      3.61 o 
   1   8   3      103.00       95.65     12.55 o 
   2   8   3        0.01        1.43      2.78 o 
   3   8   3      403.89      473.20     36.07 o 
   4   8   3        7.15        1.46      2.43 o 
   5   8   3      121.16      119.10     13.94 o 
   6   8   3       76.67       66.24     12.32 o 
   7   8   3       59.44       55.03     10.20 o 
   8   8   3       22.38       14.56      7.73 o 
   9   8   3        0.09        7.24      7.65 o 
  -7   9   3       36.87       44.45     12.17 o 
  -6   9   3       38.93       39.43     12.77 o 
  -5   9   3      104.16      122.08     29.16 o 
  -4   9   3      298.47      340.40     16.07 o 
  -3   9   3      135.42      123.16     13.91 o 
  -2   9   3      121.59      109.02     13.13 o 
  -1   9   3       30.23       33.20     12.18 o 
   0   9   3        9.36        6.91      3.04 o 
   1   9   3      149.96      154.74     12.04 o 
   2   9   3        4.56       -2.72      2.72 o 
   3   9   3        3.91        3.94      2.52 o 
   4   9   3       91.21       97.24     11.60 o 
   5   9   3       96.55       89.26     12.07 o 
   6   9   3       26.04       29.26     11.53 o 
   7   9   3        2.54        9.18      6.63 o 
   8   9   3       44.78       39.66     10.44 o 
  -7  10   3       81.94       91.76     10.62 o 
  -6  10   3        7.62       25.87      7.89 o 
  -5  10   3      109.16      112.48      9.54 o 
  -4  10   3       23.40       25.72     14.31 o 
  -3  10   3      239.37      241.97     26.00 o 
  -2  10   3      188.18      170.28     15.54 o 
  -1  10   3      177.23      172.52     12.82 o 
   0  10   3        2.93        1.98      5.51 o 
   1  10   3        7.97        6.87      7.47 o 
   2  10   3       26.70       31.36      6.48 o 
   3  10   3        0.03        3.20      5.94 o 
   4  10   3      388.46      454.09     27.98 o 
   5  10   3      131.09      156.86     13.28 o 
   6  10   3       52.42       33.71      8.13 o 
   7  10   3       85.57       90.34     11.97 o 
   8  10   3        0.02        3.35      4.87 o 
  -6  11   3       41.80       40.78     12.63 o 
  -5  11   3      207.27      267.50     28.95 o 
  -4  11   3        1.50        2.47      3.76 o 
  -3  11   3       83.55       76.07     10.13 o 
  -2  11   3       24.37       29.08      4.78 o 
  -1  11   3      297.50      303.36     18.88 o 
   0  11   3      343.06      379.82     28.79 o 
   1  11   3      225.30      208.17     32.76 o 
   2  11   3      159.31      139.91     18.79 o 
   3  11   3       86.00       91.81     12.85 o 
   4  11   3        6.06       10.70      4.71 o 
   5  11   3       23.91       20.28      5.37 o 
   6  11   3        0.07        3.93      3.61 o 
   7  11   3        1.72       -0.43      4.59 o 
  -6  12   3        4.22       11.63      8.65 o 
  -5  12   3        3.03        2.16      3.41 o 
  -4  12   3      135.18      141.39     12.39 o 
  -3  12   3       30.58       26.13      5.26 o 
  -2  12   3       98.56       84.76     10.13 o 
  -1  12   3      110.01      109.89     17.73 o 
   0  12   3      556.24      572.69     52.77 o 
   1  12   3      172.07      161.09     21.64 o 
   2  12   3       90.34       81.79     13.68 o 
   3  12   3       29.78       25.54      7.35 o 
   4  12   3       23.86       31.94     14.46 o 
   5  12   3       10.38        1.90      2.93 o 
   6  12   3        7.75        7.34      4.02 o 
   7  12   3       30.07       40.08     11.51 o 
  -5  13   3       32.18       42.42     12.04 o 
  -4  13   3      129.82      124.82     14.31 o 
  -3  13   3        5.16        2.91      3.67 o 
  -2  13   3       59.30       50.96     10.21 o 
  -1  13   3      105.78      122.67     11.89 o 
   0  13   3        3.07        5.38      3.49 o 
   1  13   3        1.71       -2.96      4.39 o 
   2  13   3       35.46       38.14      9.65 o 
   3  13   3       36.79       42.43     16.76 o 
   4  13   3        0.37        5.18      4.90 o 
   5  13   3        0.74       -1.24      2.45 o 
   6  13   3        1.38        8.97      5.63 o 
  -4  14   3       15.57       16.80      7.12 o 
  -3  14   3       54.58       72.62     13.47 o 
  -2  14   3        0.94        1.26      4.08 o 
  -1  14   3        0.42       10.24      5.15 o 
   0  14   3        3.80        1.40     12.37 o 
   1  14   3        9.15       18.88      9.15 o 
   2  14   3       13.95       14.24      7.23 o 
   3  14   3       74.54       90.20     11.67 o 
   4  14   3       22.33       33.93     13.70 o 
   5  14   3        0.00        1.85      3.44 o 
  -2  15   3       99.73      108.74     15.61 o 
  -1  15   3        1.15        4.50      8.37 o 
   0  15   3        5.79        8.13      4.49 o 
   1  15   3       21.38       14.61      5.65 o 
   2  15   3       52.41       71.12      9.36 o 
   3  15   3        0.15        5.64      3.84 o 
  -2 -15   4      210.39      259.95     25.26 o 
  -1 -15   4        5.40        5.26      7.70 o 
   0 -15   4        4.67       14.08     11.84 o 
   1 -15   4        0.51        3.78      5.82 o 
   2 -15   4       12.89        9.54      8.21 o 
  -3 -14   4        5.38        4.29      7.40 o 
  -2 -14   4       19.97       30.66     16.17 o 
  -1 -14   4       10.34       -2.55      5.05 o 
   0 -14   4       13.83        5.95      4.22 o 
   1 -14   4       25.20       14.81      6.79 o 
   2 -14   4       10.27        9.01      8.01 o 
   3 -14   4       20.31       18.26      7.97 o 
   4 -14   4        0.00       -1.21      4.56 o 
  -4 -13   4        2.58        3.53      3.91 o 
  -3 -13   4      189.91      225.77     25.22 o 
  -2 -13   4       60.03       76.36     10.73 o 
  -1 -13   4      220.29      209.85     25.82 o 
   0 -13   4        0.11        0.40      3.52 o 
   1 -13   4       41.16       32.87      8.28 o 
   2 -13   4      155.05      167.54     21.79 o 
   3 -13   4        7.10        3.21      3.81 o 
   4 -13   4        9.47        5.29     11.38 o 
   5 -13   4       35.52       28.52      9.57 o 
  -5 -12   4       17.52       11.31      4.97 o 
  -4 -12   4        8.31       13.68      6.30 o 
  -3 -12   4       25.71       28.91      6.80 o 
  -2 -12   4        2.80        2.50      3.87 o 
  -1 -12   4       13.22       18.42      4.53 o 
   0 -12   4        0.04        1.34      2.06 o 
   1 -12   4       99.26       98.94      5.97 o 
   2 -12   4      124.42      138.89     18.06 o 
   3 -12   4      111.81       86.67      7.46 o 
   4 -12   4       56.04       79.86     20.26 o 
   5 -12   4        0.01        2.49      4.95 o 
   6 -12   4        0.45        6.99      8.44 o 
  -6 -11   4        0.00       -1.19      1.95 o 
  -5 -11   4       31.29       29.50      6.56 o 
  -4 -11   4       63.27       64.89      9.38 o 
  -3 -11   4        5.27        3.88      4.19 o 
  -2 -11   4       57.24       63.25      8.93 o 
  -1 -11   4        0.00        0.59      2.49 o 
   0 -11   4        0.04        3.83      6.72 o 
   1 -11   4       42.85       34.54      6.81 o 
   2 -11   4       12.89       12.59      5.06 o 
   3 -11   4        2.22       -0.13      2.20 o 
   4 -11   4       63.86       58.70     14.27 o 
   5 -11   4      222.08      219.75     12.61 o 
   6 -11   4        8.21        5.11      5.18 o 
   7 -11   4        0.33        1.68      6.22 o 
  -7 -10   4       83.50       98.06     14.64 o 
  -6 -10   4        0.04       -1.02      2.06 o 
  -5 -10   4      137.33      132.67      7.36 o 
  -4 -10   4      259.14      275.19     22.98 o 
  -3 -10   4      455.48      453.88     17.70 o 
  -2 -10   4      143.15      153.53     18.33 o 
  -1 -10   4     1932.42     2076.10     30.44 o 
   0 -10   4      136.04      117.39     11.59 o 
   1 -10   4       22.62        9.91      3.15 o 
   2 -10   4       54.41       49.65      7.42 o 
   3 -10   4      205.57      176.94     19.51 o 
   4 -10   4      154.57      148.66      7.37 o 
   5 -10   4        1.01        4.77      4.58 o 
   6 -10   4        1.44        2.26      4.74 o 
   7 -10   4       16.34       21.02     13.78 o 
  -7  -9   4        5.64       11.69      5.77 o 
  -6  -9   4        8.53        8.51      3.83 o 
  -5  -9   4      151.37      136.74      8.01 o 
  -4  -9   4      102.43       93.83     11.29 o 
  -3  -9   4      760.25      774.33     29.86 o 
  -2  -9   4     4672.58     5057.81    129.35 o 
  -1  -9   4      790.87      824.78     18.14 o 
   0  -9   4       46.04       55.16      8.37 o 
   1  -9   4       71.23       76.01     16.51 o 
   2  -9   4       42.67       44.58      9.79 o 
   3  -9   4       57.86       50.61      8.16 o 
   4  -9   4      107.82       83.03     14.61 o 
   5  -9   4        0.03        2.78      4.57 o 
   6  -9   4        2.93        2.00      2.96 o 
   7  -9   4       38.40       42.20      8.14 o 
   8  -9   4       14.96        5.15      8.72 o 
  -8  -8   4       30.22       25.66      5.41 o 
  -7  -8   4       11.05       15.72      7.77 o 
  -6  -8   4       10.34        8.28      3.90 o 
  -5  -8   4       14.26        9.81      4.21 o 
  -4  -8   4       41.73       45.71      7.23 o 
  -3  -8   4       33.19       30.64      6.28 o 
  -2  -8   4       76.48       88.26     16.62 o 
  -1  -8   4      491.34      486.95     20.57 o 
   0  -8   4      270.43      255.33     13.96 o 
   1  -8   4        6.17        5.19      3.65 o 
   2  -8   4        0.05       -1.36     11.17 o 
   3  -8   4      123.28      108.19     12.53 o 
   4  -8   4        9.28        3.05      4.97 o 
   5  -8   4       10.58        4.58      3.35 o 
   6  -8   4      156.15      158.54     16.92 o 
   7  -8   4       32.67       23.30      6.97 o 
   8  -8   4       14.98       10.77      6.40 o 
   9  -8   4       43.08       32.60     13.93 o 
  -8  -7   4      180.18      181.44     14.96 o 
  -7  -7   4        1.20        2.17      5.97 o 
  -6  -7   4      103.36      107.73      9.00 o 
  -5  -7   4       35.09       21.26      8.33 o 
  -4  -7   4      208.01      180.77     14.04 o 
  -3  -7   4      386.40      417.23     12.28 o 
  -2  -7   4      547.73      518.17     25.44 o 
  -1  -7   4      314.13      318.50     17.35 o 
   0  -7   4        0.07        3.84      2.44 o 
   1  -7   4       15.94       19.14      4.09 o 
   2  -7   4      799.80      807.31     28.16 o 
   3  -7   4        7.98        6.48      3.14 o 
   4  -7   4      950.04      969.13     17.15 o 
   5  -7   4      651.09      645.95     20.24 o 
   6  -7   4      148.87      148.05      7.59 o 
   7  -7   4      148.77      133.46      6.47 o 
   8  -7   4       10.72        6.79      6.12 o 
   9  -7   4       24.58        5.70      6.63 o 
  -8  -6   4       38.26       26.03      8.69 o 
  -7  -6   4       99.11       99.32      9.00 o 
  -6  -6   4        6.40        8.12      3.31 o 
  -5  -6   4       13.65       10.56      3.26 o 
  -4  -6   4       28.63       23.29      7.13 o 
  -3  -6   4        0.00        2.18      3.76 o 
  -2  -6   4       59.23       59.72      6.27 o 
  -1  -6   4       45.42       51.74      6.88 o 
   0  -6   4       41.07       47.59      6.86 o 
   1  -6   4        1.14        4.97      6.88 o 
   2  -6   4      213.35      249.98     12.77 o 
   3  -6   4      574.76      666.42     22.68 o 
   4  -6   4       91.07      101.65      6.74 o 
   5  -6   4        3.20        5.18      4.07 o 
   6  -6   4        4.57        6.49      1.90 o 
   7  -6   4      381.61      391.19     29.83 o 
   8  -6   4       19.54       16.67      8.41 o 
   9  -6   4       27.23       26.50      9.79 o 
  -8  -5   4       36.39       20.84      9.08 o 
  -7  -5   4        3.92        1.57      2.43 o 
  -6  -5   4       26.12       22.89      5.90 o 
  -5  -5   4        0.04       -1.51      1.51 o 
  -4  -5   4       51.20       55.49      4.95 o 
  -3  -5   4        0.88        1.35      2.56 o 
  -2  -5   4        0.16       -0.49      2.88 o 
  -1  -5   4      210.95      203.36     15.96 o 
   0  -5   4       58.12       58.34      6.15 o 
   1  -5   4      110.33       85.71     10.32 o 
   2  -5   4      143.06      141.14     10.54 o 
   3  -5   4        8.17       13.85      2.24 o 
   4  -5   4      135.74      150.72     11.95 o 
   5  -5   4       39.95       45.58      5.14 o 
   6  -5   4       68.62       68.70      6.00 o 
   7  -5   4        0.36        4.86      2.60 o 
   8  -5   4        1.69       12.71      6.12 o 
   9  -5   4        0.23        0.69      5.56 o 
  -9  -4   4        0.05       -2.65      7.37 o 
  -8  -4   4       34.35       29.55     12.83 o 
  -7  -4   4       11.28       22.78      6.92 o 
  -6  -4   4       28.98       25.81      8.59 o 
  -5  -4   4        0.67        3.96      3.29 o 
  -4  -4   4      294.44      288.93     13.34 o 
  -3  -4   4      353.57      372.87     14.41 o 
  -2  -4   4      137.81      144.84     11.49 o 
  -1  -4   4     1757.08     1903.96     24.61 o 
   0  -4   4     1056.07     1071.04     14.36 o 
   1  -4   4        1.22        2.71      1.80 o 
   2  -4   4     1188.85     1120.65     32.82 o 
   3  -4   4      496.91      465.42     21.13 o 
   4  -4   4      893.00     1031.58     28.55 o 
   5  -4   4       26.46       24.75      4.93 o 
   6  -4   4       83.15       80.63      9.42 o 
   7  -4   4        1.53        4.80      6.04 o 
   8  -4   4        5.43        3.84      3.50 o 
   9  -4   4        1.12        1.93      5.71 o 
  10  -4   4        0.21       -2.23      3.28 o 
  -9  -3   4       25.34       42.03     10.45 o 
  -8  -3   4        3.39       12.70      6.80 o 
  -7  -3   4       57.34      103.35     11.26 o 
  -6  -3   4        0.44        0.97      3.65 o 
  -5  -3   4      151.41      149.00     16.19 o 
  -4  -3   4        7.34        7.18      3.32 o 
  -3  -3   4       57.99       67.63      8.10 o 
  -2  -3   4     9011.41     9504.28    158.47 o 
  -1  -3   4     2985.67     3099.82     30.18 o 
   0  -3   4      151.59      142.40      5.94 o 
   1  -3   4     1486.50     1566.90     20.53 o 
   2  -3   4      548.85      540.95     42.83 o 
   3  -3   4      545.68      543.79     23.25 o 
   4  -3   4      494.94      582.59     19.31 o 
   5  -3   4       49.94       47.89      5.27 o 
   6  -3   4       25.69       24.69      7.23 o 
   7  -3   4        2.02        0.51      2.04 o 
   8  -3   4        0.08       -2.29      2.59 o 
   9  -3   4        6.90       11.93      5.27 o 
  10  -3   4        1.05       -1.61      3.21 o 
  -9  -2   4       12.13        4.67      5.01 o 
  -8  -2   4       53.63       75.63     10.01 o 
  -7  -2   4      267.61      292.13     31.86 o 
  -6  -2   4       70.71       93.66     11.71 o 
  -5  -2   4      239.30      242.41     24.79 o 
  -4  -2   4      400.79      447.31     15.50 o 
  -3  -2   4       94.66      118.11     16.45 o 
  -2  -2   4      290.25      329.58     14.21 o 
  -1  -2   4      283.85      286.57     10.37 o 
   0  -2   4     1725.74     1664.07     17.38 o 
   1  -2   4        4.19        2.10      1.08 o 
   2  -2   4      235.97      212.42     14.31 o 
   3  -2   4      803.54      769.52    217.18 o 
   4  -2   4     1023.28     1057.01     33.33 o 
   5  -2   4        2.95        0.15      1.45 o 
   6  -2   4        3.92        2.90      2.01 o 
   7  -2   4       18.16        8.48      6.43 o 
   8  -2   4       19.14       19.98      6.28 o 
   9  -2   4       40.98       45.12      8.61 o 
  10  -2   4       22.43       19.13      7.58 o 
  -9  -1   4      115.01      108.10     11.99 o 
  -8  -1   4       57.27       45.28      9.00 o 
  -7  -1   4       67.51       85.96     13.89 o 
  -6  -1   4      336.64      338.99     10.64 o 
  -5  -1   4      143.25      130.49     10.49 o 
  -4  -1   4       33.07       40.80      5.70 o 
  -3  -1   4       22.58       16.82      3.21 o 
  -2  -1   4      261.09      307.87     15.99 o 
  -1  -1   4      845.41      856.88     23.09 o 
   0  -1   4        4.02        0.56      1.61 o 
   1  -1   4      808.29      726.76     19.77 o 
   2  -1   4      951.00      936.20     29.90 o 
   3  -1   4       47.61       51.35      2.95 o 
   4  -1   4     4073.74     4400.76     70.66 o 
   5  -1   4     1931.76     2224.59     38.20 o 
   6  -1   4        0.06       -0.56      2.43 o 
   7  -1   4       23.44       23.71      6.38 o 
   8  -1   4        4.83        7.84      4.24 o 
   9  -1   4        2.97        9.05      5.92 o 
  10  -1   4        8.52        5.16      4.31 o 
  -9   0   4       66.48       80.14      9.29 o 
  -8   0   4      245.22      270.43     32.45 o 
  -7   0   4     2738.27     2649.08    332.13 o 
  -6   0   4      279.23      266.97     26.16 o 
  -5   0   4       42.27       54.92      7.22 o 
  -4   0   4       45.42       34.20      5.30 o 
  -3   0   4       45.42       38.03      4.85 o 
  -2   0   4      241.39      252.49     10.27 o 
  -1   0   4     1405.52     1458.40     15.27 o 
   0   0   4        0.83        0.23      1.26 o 
   1   0   4     2297.41     2132.76     21.02 o 
   2   0   4       87.19       75.04      3.90 o 
   3   0   4     2504.53     2621.89     56.57 o 
   4   0   4     3878.78     4327.59     52.32 o 
   5   0   4      463.82      506.21     17.40 o 
   6   0   4      209.59      189.20     11.29 o 
   7   0   4      142.28      137.63     15.69 o 
   8   0   4      229.33      243.95     25.63 o 
   9   0   4       66.08       69.04     13.64 o 
  10   0   4        4.18       -3.39      3.39 o 
  -9   1   4      150.98      148.60     15.98 o 
  -8   1   4       40.56       43.48      9.70 o 
  -7   1   4        2.09       20.88      9.57 o 
  -6   1   4      379.48      390.66     14.57 o 
  -5   1   4      163.19      183.79     15.19 o 
  -4   1   4       48.23       50.56      7.29 o 
  -3   1   4        3.89       13.94      6.02 o 
  -2   1   4       50.31      103.65      7.29 o 
  -1   1   4      869.02      893.22     24.11 o 
   0   1   4        1.05        1.18      0.74 o 
   1   1   4      693.83      643.18     17.13 o 
   2   1   4      958.12      902.30     31.32 o 
   3   1   4       70.68       75.57      6.07 o 
   4   1   4     5205.52     5254.74     68.75 o 
   5   1   4     2116.04     2342.40     32.86 o 
   6   1   4        0.61       -1.48      1.48 o 
   7   1   4       16.82       24.53      4.17 o 
   8   1   4        8.14        6.93      3.18 o 
   9   1   4       11.25        5.19      2.49 o 
  10   1   4        1.76        4.37      9.16 o 
  -9   2   4       16.70       15.63     13.14 o 
  -8   2   4      181.12      202.65     18.42 o 
  -7   2   4      205.03      231.69     26.31 o 
  -6   2   4      210.07      241.41     36.44 o 
  -5   2   4      117.31      121.54     19.26 o 
  -4   2   4      653.21      667.59     28.13 o 
  -3   2   4       49.79       69.54      7.24 o 
  -2   2   4      332.71      357.52     15.66 o 
  -1   2   4      113.97      160.68      7.88 o 
   0   2   4     1846.02     1911.71     19.74 o 
   1   2   4       13.56       11.17      1.84 o 
   2   2   4       53.99       74.06      4.14 o 
   3   2   4      462.98      495.69     32.78 o 
   4   2   4      493.91      646.64     45.87 o 
   5   2   4        3.59        2.17      1.57 o 
   6   2   4        7.43        2.35      3.50 o 
   7   2   4       13.37       11.03      3.08 o 
   8   2   4       34.83       34.77      6.28 o 
   9   2   4       17.04       22.27     21.07 o 
  10   2   4       18.22       14.91      9.36 o 
  -9   3   4        4.86        4.29      9.67 o 
  -8   3   4        1.32        3.21      4.97 o 
  -7   3   4        0.43       17.42      9.36 o 
  -6   3   4        0.01        3.70      3.00 o 
  -5   3   4      157.32      164.78     21.80 o 
  -4   3   4        7.41       13.35      4.92 o 
  -3   3   4      103.67      102.34      8.52 o 
  -2   3   4     8734.57     9511.34    113.34 o 
  -1   3   4     2841.12     3030.11     35.57 o 
   0   3   4      131.79      144.07      7.39 o 
   1   3   4     1968.75     1871.44     18.84 o 
   2   3   4     1022.72      941.01     27.69 o 
   3   3   4      726.39      665.50     26.98 o 
   4   3   4      914.07      905.99     14.71 o 
   5   3   4       78.32       60.93      6.27 o 
   6   3   4       13.28       11.25      3.79 o 
   7   3   4        4.27        3.48      1.55 o 
   8   3   4        0.53        3.83      2.51 o 
   9   3   4        7.18        7.63      4.62 o 
  10   3   4        0.90       -3.32      3.32 o 
  -9   4   4        0.00       -0.22      8.44 o 
  -8   4   4       15.52       15.21      9.16 o 
  -7   4   4       14.98       29.37      7.71 o 
  -6   4   4        5.40       21.86      7.18 o 
  -5   4   4        3.26       -1.12      2.81 o 
  -4   4   4      233.09      224.81     13.65 o 
  -3   4   4      389.59      401.02     14.98 o 
  -2   4   4      156.19      149.11      8.51 o 
  -1   4   4     2197.67     2318.01     29.56 o 
   0   4   4     1026.98     1075.68     12.20 o 
   1   4   4        3.26        5.98      1.05 o 
   2   4   4     1239.82     1247.04     46.22 o 
   3   4   4      441.05      367.99     42.13 o 
   4   4   4     1403.65     1555.58     39.08 o 
   5   4   4       41.16       47.47      5.31 o 
   6   4   4       49.99       49.53      6.01 o 
   7   4   4        2.32        1.21      2.96 o 
   8   4   4        1.36       -0.40      1.84 o 
   9   4   4        0.04        2.73      2.22 o 
  10   4   4        0.67       -2.86      5.46 o 
  -8   5   4       11.95       10.87      9.21 o 
  -7   5   4        0.06       -1.01      3.76 o 
  -6   5   4       26.94       41.83      8.19 o 
  -5   5   4        0.20        0.77      2.98 o 
  -4   5   4       55.53       51.48      5.52 o 
  -3   5   4        2.50        2.86      1.53 o 
  -2   5   4        0.67        4.72      2.09 o 
  -1   5   4      248.91      243.94     17.14 o 
   0   5   4       34.57       30.49      3.48 o 
   1   5   4       72.04       60.79      7.46 o 
   2   5   4      153.28      170.26     19.06 o 
   3   5   4       20.55       24.90      3.19 o 
   4   5   4      111.77      108.79      9.51 o 
   5   5   4        7.43        4.35      9.01 o 
   6   5   4       59.36       69.07      9.86 o 
   7   5   4        2.54        5.46      2.50 o 
   8   5   4        0.05        0.94      1.69 o 
   9   5   4        1.10        8.64      5.06 o 
  -8   6   4       39.54       40.68     11.59 o 
  -7   6   4      145.73      156.93     11.16 o 
  -6   6   4        9.17       11.29     17.35 o 
  -5   6   4       23.73       34.29     13.24 o 
  -4   6   4       12.38       12.03      4.26 o 
  -3   6   4        1.08        1.45      1.67 o 
  -2   6   4       74.19       73.59      7.07 o 
  -1   6   4       46.99       55.99      6.27 o 
   0   6   4       13.99       18.96      3.04 o 
   1   6   4        7.01       -0.51      2.50 o 
   2   6   4      310.78      358.76     19.60 o 
   3   6   4      715.26      811.35     31.07 o 
   4   6   4      123.90      137.04     10.76 o 
   5   6   4        0.00        2.30      1.56 o 
   6   6   4        0.13       -0.14      2.36 o 
   7   6   4      261.55      260.55     39.95 o 
   8   6   4        0.05       -0.16      2.50 o 
   9   6   4        2.10       10.56      7.14 o 
  -8   7   4      113.24      146.03     14.53 o 
  -7   7   4        0.57       -1.52      2.84 o 
  -6   7   4      105.87      125.14     10.77 o 
  -5   7   4       31.25       31.57      6.27 o 
  -4   7   4      199.65      203.48     16.34 o 
  -3   7   4      429.50      421.24      9.52 o 
  -2   7   4      389.50      400.08     17.22 o 
  -1   7   4      319.39      314.39     43.09 o 
   0   7   4        0.22        2.02      1.54 o 
   1   7   4       23.06       32.78      5.24 o 
   2   7   4      926.77      945.68     38.83 o 
   3   7   4        0.89        8.99      4.26 o 
   4   7   4     1068.23     1114.83     34.17 o 
   5   7   4      558.86      579.28     28.63 o 
   6   7   4      191.23      181.16     24.33 o 
   7   7   4      200.30      193.63     19.44 o 
   8   7   4       34.44       16.33     10.36 o 
  -8   8   4       88.54       93.87     25.41 o 
  -7   8   4       16.77       32.56     10.14 o 
  -6   8   4        4.05        5.46      4.29 o 
  -5   8   4        0.50        2.34      3.26 o 
  -4   8   4      110.44       99.55     13.06 o 
  -3   8   4        1.04        7.08      1.27 o 
  -2   8   4       12.88       22.14      6.89 o 
  -1   8   4      444.81      410.59     19.07 o 
   0   8   4      285.62      250.58     21.87 o 
   1   8   4        0.94        3.70      1.99 o 
   2   8   4        0.55        0.89      2.63 o 
   3   8   4       75.86       75.16     14.32 o 
   4   8   4        2.37        4.68      4.41 o 
   5   8   4        2.11        2.16     12.37 o 
   6   8   4      245.02      229.00     29.08 o 
   7   8   4       37.13       24.81      7.70 o 
   8   8   4       51.09       48.93     11.19 o 
   9   8   4       21.38       17.09     10.10 o 
  -7   9   4        3.75        6.35      5.03 o 
  -6   9   4        0.28        4.73      3.74 o 
  -5   9   4      152.01      135.51     12.45 o 
  -4   9   4       87.80       80.56      8.93 o 
  -3   9   4     1102.42     1089.24     22.30 o 
  -2   9   4     4443.03     4638.43    131.64 o 
  -1   9   4      685.95      701.61     17.67 o 
   0   9   4       44.24       54.92      9.31 o 
   1   9   4       84.56       81.49     12.23 o 
   2   9   4       46.37       51.72      8.45 o 
   3   9   4       43.32       68.31      8.16 o 
   4   9   4      116.97      118.19     14.06 o 
   5   9   4       11.85       10.21      4.96 o 
   6   9   4        3.54        8.18      4.23 o 
   7   9   4       38.43       35.65     11.79 o 
   8   9   4       19.13       14.77      8.83 o 
  -7  10   4       76.22       96.72     11.36 o 
  -6  10   4        1.32       12.94     12.07 o 
  -5  10   4      135.95      148.57     10.09 o 
  -4  10   4      208.05      216.72     16.82 o 
  -3  10   4      379.13      388.61     16.68 o 
  -2  10   4       52.35       50.53      8.27 o 
  -1  10   4     2244.40     2212.51     50.16 o 
   0  10   4       91.36      105.95     20.51 o 
   1  10   4       31.65       17.65      4.49 o 
   2  10   4       60.60       66.05      8.65 o 
   3  10   4      185.57      181.73     23.61 o 
   4  10   4      137.17      148.24     11.90 o 
   5  10   4        0.13        1.23      2.73 o 
   6  10   4        0.04        7.16      4.60 o 
   7  10   4       17.32        4.56     12.22 o 
   8  10   4        0.02        1.46      5.00 o 
  -6  11   4        0.03        0.19      2.42 o 
  -5  11   4       21.07       15.82     12.63 o 
  -4  11   4       60.42       65.06      8.96 o 
  -3  11   4       18.89       11.47      2.99 o 
  -2  11   4      124.14      105.30     14.00 o 
  -1  11   4        1.18        1.42      2.30 o 
   0  11   4        0.07       13.82      4.89 o 
   1  11   4        8.96       17.63      6.30 o 
   2  11   4        9.54       13.26      6.18 o 
   3  11   4        4.63        7.26      4.33 o 
   4  11   4       58.32       64.48      9.89 o 
   5  11   4      202.24      219.94     11.36 o 
   6  11   4        6.46       -2.90      3.49 o 
   7  11   4        0.46       -1.67      7.55 o 
  -5  12   4        8.57       11.92      4.74 o 
  -4  12   4        1.86        0.15      3.14 o 
  -3  12   4        6.35       17.11      4.39 o 
  -2  12   4        5.10        1.66      1.71 o 
  -1  12   4       19.51       22.49      5.99 o 
   0  12   4        0.12       -3.44      3.49 o 
   1  12   4      101.67      111.87     19.87 o 
   2  12   4      194.69      200.95     16.67 o 
   3  12   4      106.89      108.86     11.89 o 
   4  12   4       49.53       51.49      9.04 o 
   5  12   4        2.40       -4.11      4.11 o 
   6  12   4        1.16        0.27      3.29 o 
  -4  13   4        2.57       -0.73      3.45 o 
  -3  13   4      205.13      232.20     27.91 o 
  -2  13   4       55.12       65.18      8.83 o 
  -1  13   4      214.26      202.38     22.06 o 
   0  13   4        3.61        3.26      3.14 o 
   1  13   4       61.61       57.99      9.93 o 
   2  13   4      148.84      150.68     14.21 o 
   3  13   4        5.72        3.50      5.10 o 
   4  13   4       45.45       41.62     11.05 o 
   5  13   4       42.97       35.17     13.57 o 
   6  13   4        0.80       -2.58      6.58 o 
  -3  14   4        0.25        1.78      3.81 o 
  -2  14   4        5.82       26.55     10.48 o 
  -1  14   4       21.07       21.00      8.94 o 
   0  14   4       16.89       10.75      5.13 o 
   1  14   4       35.92       19.87      9.87 o 
   2  14   4        2.17       -1.72      3.81 o 
   3  14   4       36.70       33.55     10.76 o 
   4  14   4        0.01        0.41      4.19 o 
   5  14   4        5.93        5.26      6.79 o 
  -2  15   4      215.09      207.31     25.51 o 
  -1  15   4       11.78       11.28      7.47 o 
   0  15   4        3.53       18.57      9.09 o 
   1  15   4        0.34        6.40      5.04 o 
   2  15   4        2.96        4.76      5.97 o 
   3  15   4       15.01        7.53      9.57 o 
  -1 -15   5       16.53       25.46      8.78 o 
   0 -15   5       27.93       32.19     13.06 o 
   1 -15   5      194.16      223.11     25.46 o 
   2 -15   5        0.12       -0.75      3.93 o 
  -3 -14   5       42.31      101.38     14.44 o 
  -2 -14   5       24.12       51.07     18.27 o 
  -1 -14   5        1.20       -2.19      3.98 o 
   0 -14   5        5.56       12.52     10.56 o 
   1 -14   5       50.27       50.79     11.35 o 
   2 -14   5       29.04       14.46      8.93 o 
   3 -14   5        1.22        2.94      3.53 o 
   4 -14   5       69.55       66.50      7.91 o 
  -4 -13   5       22.07       26.79     14.85 o 
  -3 -13   5        1.27        8.06      7.81 o 
  -2 -13   5       12.92        8.09      5.37 o 
  -1 -13   5        5.18        4.00     12.53 o 
   0 -13   5       33.77       21.55      8.74 o 
   1 -13   5        3.22        2.78      6.84 o 
   2 -13   5       95.62      117.60     14.75 o 
   3 -13   5        9.41        8.16      5.74 o 
   4 -13   5        9.25        5.92      6.59 o 
   5 -13   5       28.09       18.01     13.75 o 
  -5 -12   5        3.93        3.85      7.30 o 
  -4 -12   5        6.89        5.18      3.94 o 
  -3 -12   5       87.07       87.27      7.50 o 
  -2 -12   5        0.85        1.96      2.76 o 
  -1 -12   5      238.83      268.72     10.82 o 
   0 -12   5        3.36        8.30      4.76 o 
   1 -12   5      444.15      465.41     54.39 o 
   2 -12   5       13.59        9.11      8.37 o 
   3 -12   5        4.64        7.03      5.89 o 
   4 -12   5        1.57        6.44      5.31 o 
   5 -12   5        2.12       -2.38      3.96 o 
   6 -12   5        0.21        1.35     11.40 o 
  -6 -11   5       74.77       89.86      8.03 o 
  -5 -11   5       15.43       10.52      4.53 o 
  -4 -11   5       10.35       13.77      4.67 o 
  -3 -11   5       30.10       36.06      5.96 o 
  -2 -11   5       19.65       14.94      5.23 o 
  -1 -11   5       13.52       12.40      4.39 o 
   0 -11   5      362.73      340.24     16.99 o 
   1 -11   5      130.07      145.01      9.82 o 
   2 -11   5      177.93      190.59     19.77 o 
   3 -11   5        1.04        6.72      7.86 o 
   4 -11   5      214.44      192.15     15.26 o 
   5 -11   5       72.08       70.91      7.14 o 
   6 -11   5       17.81       15.26      8.69 o 
   7 -11   5       12.50        6.17      7.86 o 
  -6 -10   5        2.69        4.97      3.13 o 
  -5 -10   5       13.76        5.71      2.89 o 
  -4 -10   5      189.54      174.23      9.81 o 
  -3 -10   5       27.17       30.76      5.72 o 
  -2 -10   5       54.91       57.78      7.26 o 
  -1 -10   5        0.04        0.89      3.93 o 
   0 -10   5      169.86      153.66     14.96 o 
   1 -10   5       14.75        7.99      3.75 o 
   2 -10   5       36.86       21.71      8.22 o 
   3 -10   5      351.10      355.24     50.28 o 
   4 -10   5      101.91      104.38     16.01 o 
   5 -10   5        0.01       -2.43      3.86 o 
   6 -10   5        0.38        7.47      5.48 o 
   7 -10   5        0.00        1.91      4.02 o 
   8 -10   5        9.30       17.76     13.32 o 
  -7  -9   5        1.89        8.06      5.77 o 
  -6  -9   5        5.27        4.28      4.55 o 
  -5  -9   5        6.84        2.91      2.62 o 
  -4  -9   5        0.49        4.16      2.68 o 
  -3  -9   5      366.48      353.75     21.77 o 
  -2  -9   5      225.90      221.64     24.53 o 
  -1  -9   5       17.66       18.26      4.20 o 
   0  -9   5       62.69       67.22      6.86 o 
   1  -9   5      160.85      191.72     33.68 o 
   2  -9   5        8.16        6.06      2.60 o 
   3  -9   5      180.88      169.05     14.46 o 
   4  -9   5        0.97       -3.51      5.08 o 
   5  -9   5        4.62        8.01     17.12 o 
   6  -9   5       78.45       68.34     11.40 o 
   7  -9   5        7.51        4.39      6.28 o 
   8  -9   5       14.67       14.39     10.77 o 
  -7  -8   5        6.47        4.57      9.11 o 
  -6  -8   5        5.96        8.38      3.91 o 
  -5  -8   5       38.74       44.32      6.77 o 
  -4  -8   5       62.52       57.08      7.82 o 
  -3  -8   5       96.29       93.15     10.39 o 
  -2  -8   5      393.62      387.99     13.86 o 
  -1  -8   5       37.48       47.20      8.82 o 
   0  -8   5      293.59      280.49     15.69 o 
   1  -8   5       37.71       33.90      8.62 o 
   2  -8   5      164.98      156.87     17.84 o 
   3  -8   5        0.03        2.62      5.80 o 
   4  -8   5      119.64      115.27     10.29 o 
   5  -8   5        3.05        1.16      1.61 o 
   6  -8   5       22.14       10.71      4.48 o 
   7  -8   5        1.00        0.67      2.60 o 
   8  -8   5        4.79       -5.46      5.46 o 
  -8  -7   5        0.18        2.11      3.05 o 
  -7  -7   5       47.69       39.40      8.67 o 
  -6  -7   5      243.47      232.86     11.27 o 
  -5  -7   5        5.68        1.13      2.79 o 
  -4  -7   5        6.98        4.53      4.32 o 
  -3  -7   5        8.28        9.64      2.99 o 
  -2  -7   5      831.19      771.97     31.05 o 
  -1  -7   5        8.57        8.79      6.27 o 
   0  -7   5       52.77       58.18      6.79 o 
   1  -7   5       24.43       24.89      4.37 o 
   2  -7   5        2.11        3.12      1.58 o 
   3  -7   5        5.31        8.41      2.49 o 
   4  -7   5        4.39        9.16      3.49 o 
   5  -7   5      146.74      141.72     12.54 o 
   6  -7   5      148.74      159.74     11.11 o 
   7  -7   5       66.23       61.57      8.35 o 
   8  -7   5       22.75       20.00      7.56 o 
   9  -7   5        9.09        2.86      4.13 o 
  -8  -6   5       46.80       45.36     11.10 o 
  -7  -6   5        6.33        3.64      3.41 o 
  -6  -6   5       11.54        2.40      3.27 o 
  -5  -6   5      155.66      157.08     17.10 o 
  -4  -6   5      134.43      145.41     11.76 o 
  -3  -6   5      249.60      275.43     14.31 o 
  -2  -6   5       13.90       16.20      3.50 o 
  -1  -6   5      135.51      138.18     13.54 o 
   0  -6   5      104.63      111.10     10.31 o 
   1  -6   5       82.82       71.12      7.66 o 
   2  -6   5        9.71       10.15      2.75 o 
   3  -6   5       75.28       82.82      8.06 o 
   4  -6   5        0.00        0.33      2.25 o 
   5  -6   5       72.18       65.53      8.25 o 
   6  -6   5        0.78       -1.89      1.89 o 
   7  -6   5       34.36       24.75      5.78 o 
   8  -6   5        0.00       -0.71      2.96 o 
   9  -6   5       93.90       79.11      9.19 o 
  -8  -5   5        1.42       -0.93      3.46 o 
  -7  -5   5       14.35       12.22      5.95 o 
  -6  -5   5       37.35       49.11     11.51 o 
  -5  -5   5       11.56       15.53      4.13 o 
  -4  -5   5        2.17        6.14      3.49 o 
  -3  -5   5      129.34      111.37      7.54 o 
  -2  -5   5      189.92      150.03     11.38 o 
  -1  -5   5      128.26      148.35     14.19 o 
   0  -5   5        2.44        2.93      1.12 o 
   1  -5   5     2118.50     2263.54     31.09 o 
   2  -5   5       36.02       24.50      6.30 o 
   3  -5   5        8.84       10.45      3.58 o 
   4  -5   5       47.65       49.09      5.14 o 
   5  -5   5       94.59      100.25     11.56 o 
   6  -5   5      359.67      365.10     17.69 o 
   7  -5   5        1.40       -0.27      2.31 o 
   8  -5   5       21.11       26.09      6.91 o 
   9  -5   5       60.39       53.68     16.61 o 
  -8  -4   5      125.52      124.86     15.23 o 
  -7  -4   5        1.09        2.04      4.34 o 
  -6  -4   5        6.37        5.41      3.87 o 
  -5  -4   5       20.61       15.46      4.16 o 
  -4  -4   5        0.03       -0.39      1.51 o 
  -3  -4   5       65.21       70.37      7.25 o 
  -2  -4   5       90.98      100.53      7.93 o 
  -1  -4   5        0.35       -0.30      1.43 o 
   0  -4   5        2.69        5.68      2.51 o 
   1  -4   5        3.13       -2.65      2.65 o 
   2  -4   5      389.81      447.70     39.54 o 
   3  -4   5      194.34      175.10     13.77 o 
   4  -4   5      473.03      482.43     17.02 o 
   5  -4   5       48.10       40.78     10.55 o 
   6  -4   5        3.76        3.23      2.69 o 
   7  -4   5        8.92        9.24      6.98 o 
   8  -4   5        3.27        0.01      2.21 o 
   9  -4   5       77.87       90.20     10.66 o 
  10  -4   5       29.96       15.91     12.22 o 
  -8  -3   5        1.53        1.07      3.68 o 
  -7  -3   5        2.53        6.62      4.13 o 
  -6  -3   5      282.31      319.16     19.21 o 
  -5  -3   5        3.89        5.55      2.30 o 
  -4  -3   5       15.12       13.14      3.36 o 
  -3  -3   5       12.16       20.28      4.17 o 
  -2  -3   5       95.70      113.56      9.13 o 
  -1  -3   5      622.84      688.15     37.08 o 
   0  -3   5      213.24      187.25     12.47 o 
   1  -3   5      283.82      251.79     20.15 o 
   2  -3   5      200.93      183.80     14.93 o 
   3  -3   5        3.04        0.32      1.31 o 
   4  -3   5     2680.62     2813.30     65.66 o 
   5  -3   5       10.10        7.80      3.75 o 
   6  -3   5       66.04       73.00      9.62 o 
   7  -3   5       22.46       21.62      5.84 o 
   8  -3   5       13.14        3.79      8.78 o 
   9  -3   5       23.16       21.12     10.62 o 
  10  -3   5        5.33       12.04      6.12 o 
  -9  -2   5       24.42       23.72      5.65 o 
  -8  -2   5        4.51        2.30      8.04 o 
  -7  -2   5        3.01        7.08      4.70 o 
  -6  -2   5       16.77       12.04      9.26 o 
  -5  -2   5        0.38       -0.25      2.75 o 
  -4  -2   5       83.52       76.09      6.25 o 
  -3  -2   5        3.16        3.24      1.86 o 
  -2  -2   5       80.49       86.36      8.02 o 
  -1  -2   5        1.01       -0.25      1.25 o 
   0  -2   5      204.16      179.15      7.59 o 
   1  -2   5      693.45      590.72     27.11 o 
   2  -2   5        0.83        4.85      2.60 o 
   3  -2   5      202.86      159.83     22.74 o 
   4  -2   5     5259.91     5430.44    123.12 o 
   5  -2   5        0.20        5.16      2.88 o 
   6  -2   5       91.95      104.55     12.04 o 
   7  -2   5       17.32        6.79      4.68 o 
   8  -2   5       50.06       10.25     20.20 o 
   9  -2   5        0.25       -0.08      4.03 o 
  10  -2   5        5.89        2.51      8.90 o 
  -9  -1   5       21.57       45.33     13.09 o 
  -8  -1   5       23.78       39.54     16.79 o 
  -7  -1   5      176.58      192.72     33.85 o 
  -6  -1   5     1330.58     1393.97     60.31 o 
  -5  -1   5       20.73       21.25      8.12 o 
  -4  -1   5      115.19      109.61      8.14 o 
  -3  -1   5     1020.64     1018.68     15.57 o 
  -2  -1   5     3473.53     3543.43     43.56 o 
  -1  -1   5      190.07      181.01      7.23 o 
   0  -1   5       14.51       18.65      3.51 o 
   1  -1   5     2440.38     2276.64     43.59 o 
   2  -1   5        1.28        3.90      1.15 o 
   3  -1   5      364.51      345.60     14.47 o 
   4  -1   5      303.29      345.03     12.12 o 
   5  -1   5     1025.62      969.92     42.88 o 
   6  -1   5       43.33       50.16      7.28 o 
   7  -1   5       28.70       26.70      3.97 o 
   8  -1   5       87.63       72.09     10.54 o 
   9  -1   5        0.11        6.86      3.52 o 
  10  -1   5        0.31       -0.27      4.41 o 
  -9   0   5        1.93       12.52      4.07 o 
  -8   0   5       15.51       21.91      7.86 o 
  -7   0   5        0.05       -2.15      6.91 o 
  -6   0   5       38.79       54.88     10.88 o 
  -5   0   5        0.64       -1.39      2.72 o 
  -4   0   5        3.51        2.72      2.28 o 
  -3   0   5        2.20        2.26      3.24 o 
  -2   0   5        0.07        1.84      1.34 o 
  -1   0   5        8.71       13.65      2.20 o 
   0   0   5        7.65       12.02      3.37 o 
   1   0   5       17.90       24.07      3.35 o 
   2   0   5        4.22        6.17      1.08 o 
   3   0   5        0.88        0.87      1.74 o 
   4   0   5       53.93       37.85      7.18 o 
   5   0   5       20.79       23.15      4.40 o 
   6   0   5        7.76        9.81      3.56 o 
   7   0   5        7.04        7.64      1.61 o 
   8   0   5        1.47        0.78      2.30 o 
   9   0   5        2.91        7.16      4.30 o 
  10   0   5        0.31        4.13      4.86 o 
  -9   1   5       11.35       10.50      6.22 o 
  -8   1   5       18.78       25.92      8.03 o 
  -7   1   5        3.35       52.54     24.64 o 
  -6   1   5     1291.04     1360.28     59.14 o 
  -5   1   5        0.04        2.13      3.15 o 
  -4   1   5       85.23       94.54     10.66 o 
  -3   1   5      763.45      793.54     26.33 o 
  -2   1   5     3167.48     3337.08     50.07 o 
  -1   1   5      129.56      124.58      6.28 o 
   0   1   5       12.67       19.76      3.00 o 
   1   1   5     2090.39     2073.24     45.68 o 
   2   1   5       15.07       11.63      2.04 o 
   3   1   5      228.08      261.16     17.70 o 
   4   1   5      567.46      575.29     26.52 o 
   5   1   5      687.36      695.79     39.57 o 
   6   1   5       10.56       15.11      4.84 o 
   7   1   5       15.15        6.48      5.54 o 
   8   1   5       20.64       21.27      5.78 o 
   9   1   5        6.98        5.79      5.77 o 
  10   1   5        3.77        1.35      3.99 o 
  -9   2   5       20.99       18.89      7.76 o 
  -8   2   5        0.06        0.15      3.76 o 
  -7   2   5       14.57       19.54      8.90 o 
  -6   2   5        0.85        3.15      2.86 o 
  -5   2   5        3.61        8.87      4.59 o 
  -4   2   5       43.41       52.86     10.26 o 
  -3   2   5       15.28       11.21      5.82 o 
  -2   2   5       38.12       31.40      5.20 o 
  -1   2   5       19.35       17.97      3.43 o 
   0   2   5      180.86      163.61      6.62 o 
   1   2   5      690.15      671.86     17.92 o 
   2   2   5       15.92        7.66      2.51 o 
   3   2   5       51.70       50.40      7.65 o 
   4   2   5     4306.14     4604.84    106.33 o 
   5   2   5       24.09       17.40      4.75 o 
   6   2   5       42.91       69.14     19.90 o 
   7   2   5       37.12       28.90      5.35 o 
   8   2   5       81.69       82.45     10.20 o 
   9   2   5        0.08       -1.39      5.64 o 
  10   2   5       10.22       18.73     14.97 o 
  -8   3   5        3.87        5.84      5.97 o 
  -7   3   5       13.07       11.21      5.99 o 
  -6   3   5      356.65      363.00     16.37 o 
  -5   3   5        0.28        5.15      3.38 o 
  -4   3   5       44.67       54.34      7.11 o 
  -3   3   5       17.56       13.78      3.05 o 
  -2   3   5      177.75      198.00     12.24 o 
  -1   3   5     1031.81     1072.06     18.28 o 
   0   3   5      120.76      126.64      7.89 o 
   1   3   5      287.77      267.89      9.19 o 
   2   3   5      107.23      126.25      9.23 o 
   3   3   5       78.04       66.55      5.64 o 
   4   3   5     3185.35     3433.65     45.47 o 
   5   3   5        2.34        7.84      2.77 o 
   6   3   5       88.03       77.39     11.01 o 
   7   3   5       12.30       19.17      5.13 o 
   8   3   5       29.99       31.82      5.76 o 
   9   3   5       33.41       40.08      9.80 o 
  10   3   5        6.09        3.81      4.39 o 
  -8   4   5      115.77      151.66     17.97 o 
  -7   4   5        2.56        4.48      3.62 o 
  -6   4   5       49.82       63.38      9.56 o 
  -5   4   5       19.08       16.84      4.52 o 
  -4   4   5        0.55       -1.59      2.64 o 
  -3   4   5       57.37       61.92      6.75 o 
  -2   4   5       36.17       47.39      5.59 o 
  -1   4   5        9.80        7.53      1.72 o 
   0   4   5        0.02        0.03      0.68 o 
   1   4   5        4.58        3.24      0.60 o 
   2   4   5      398.72      441.44     18.26 o 
   3   4   5      159.72      138.40     10.53 o 
   4   4   5      312.56      294.08     33.11 o 
   5   4   5      115.90      102.73      8.81 o 
   6   4   5       26.42       30.94      5.69 o 
   7   4   5        0.34       -0.44      1.50 o 
   8   4   5       17.78       12.51      3.66 o 
   9   4   5       33.54       10.10     15.87 o 
  10   4   5       42.39       38.47     16.58 o 
  -8   5   5        0.32        9.20      7.02 o 
  -7   5   5        1.80       11.07      5.21 o 
  -6   5   5       32.99       41.79     10.17 o 
  -5   5   5        0.64        6.46      6.15 o 
  -4   5   5        0.31        1.06      0.73 o 
  -3   5   5      121.70      115.78     12.05 o 
  -2   5   5      204.98      205.16     13.72 o 
  -1   5   5      180.49      209.23     10.26 o 
   0   5   5       15.20       21.14      3.80 o 
   1   5   5     2054.75     2135.23     26.87 o 
   2   5   5       41.12       39.90      5.39 o 
   3   5   5        1.14        0.56      2.98 o 
   4   5   5       27.75       34.75      5.88 o 
   5   5   5      159.50      153.22     16.95 o 
   6   5   5      350.00      313.23     25.71 o 
   7   5   5        0.19        1.30      2.68 o 
   8   5   5       13.71        7.28      3.82 o 
   9   5   5       70.94       75.46     13.47 o 
  -8   6   5      112.28      120.69     13.97 o 
  -7   6   5        4.70       12.27      5.33 o 
  -6   6   5        4.36       17.60      6.30 o 
  -5   6   5      210.30      190.28     26.04 o 
  -4   6   5      100.99      114.69      7.11 o 
  -3   6   5      321.59      316.97     23.01 o 
  -2   6   5       16.70       19.30      3.75 o 
  -1   6   5      167.69      168.83     13.92 o 
   0   6   5       98.60       97.34      9.22 o 
   1   6   5      152.78      137.29     14.88 o 
   2   6   5       10.61       13.29      3.39 o 
   3   6   5       92.61      101.39     19.72 o 
   4   6   5        0.87        3.81      6.40 o 
   5   6   5      187.27      178.45     25.99 o 
   6   6   5       22.69       27.18      4.99 o 
   7   6   5       26.24       23.48      5.87 o 
   8   6   5        3.40       -0.15      2.81 o 
   9   6   5       43.87       45.26     17.70 o 
  -8   7   5        0.13        4.59      6.12 o 
  -7   7   5        0.17       13.40      9.64 o 
  -6   7   5      237.64      245.41     21.98 o 
  -5   7   5        8.74        9.88      4.99 o 
  -4   7   5        0.00        0.11      4.22 o 
  -3   7   5       24.59       21.93      7.02 o 
  -2   7   5      599.87      625.94     28.29 o 
  -1   7   5        0.06        0.99      0.94 o 
   0   7   5       37.09       41.63      4.59 o 
   1   7   5        0.74        4.44      3.95 o 
   2   7   5        1.32        4.03      3.62 o 
   3   7   5        1.18        2.83      3.09 o 
   4   7   5        0.15        1.37      4.39 o 
   5   7   5      128.59      133.02     15.89 o 
   6   7   5      102.65      111.53     20.51 o 
   7   7   5      110.91      119.22     10.20 o 
   8   7   5       28.95        8.61      4.92 o 
   9   7   5       20.07        8.98     13.01 o 
  -7   8   5        0.72        1.44      3.68 o 
  -6   8   5       22.39       16.62      7.21 o 
  -5   8   5       13.20       19.38      6.19 o 
  -4   8   5       46.61       49.86      5.86 o 
  -3   8   5       82.25       76.25     11.30 o 
  -2   8   5      147.06      158.00     18.96 o 
  -1   8   5       75.24       81.98     10.50 o 
   0   8   5      220.73      211.09     14.46 o 
   1   8   5       82.46       78.60     10.96 o 
   2   8   5      128.64      139.02     12.33 o 
   3   8   5       22.27       31.49     15.48 o 
   4   8   5       95.93      108.62     12.98 o 
   5   8   5       47.91       40.44     15.20 o 
   6   8   5       90.76       86.32     21.68 o 
   7   8   5        2.53        1.75      3.32 o 
   8   8   5       13.69       12.25      5.40 o 
   9   8   5        1.68       -3.98      4.69 o 
  -7   9   5        7.06       14.07      7.54 o 
  -6   9   5        0.41        3.07      4.44 o 
  -5   9   5        0.51       -3.55      3.55 o 
  -4   9   5       14.12       16.15      3.99 o 
  -3   9   5      418.94      402.48     16.66 o 
  -2   9   5      319.58      319.74      9.66 o 
  -1   9   5       89.29       78.48      7.24 o 
   0   9   5       62.30       75.99     24.06 o 
   1   9   5      160.27      176.94     27.68 o 
   2   9   5        1.55        2.10      6.20 o 
   3   9   5      196.65      218.05     20.51 o 
   4   9   5        1.24        0.50      6.05 o 
   5   9   5       41.30       50.51      8.23 o 
   6   9   5       89.47      103.08      9.67 o 
   7   9   5       23.67       16.64      6.93 o 
   8   9   5        6.42        0.51      2.98 o 
  -6  10   5        1.79        2.45      7.68 o 
  -5  10   5       25.62       23.29      9.75 o 
  -4  10   5      245.62      239.33     14.34 o 
  -3  10   5       37.39       32.28      6.75 o 
  -2  10   5       16.05       18.18      6.91 o 
  -1  10   5       11.54       10.55      4.39 o 
   0  10   5      231.52      201.75     24.37 o 
   1  10   5       39.80       20.45      6.27 o 
   2  10   5       25.69       20.77      6.89 o 
   3  10   5      253.70      277.21     41.10 o 
   4  10   5      100.60       99.29     14.44 o 
   5  10   5        2.96        3.89      3.09 o 
   6  10   5       12.35        2.60      5.79 o 
   7  10   5        1.78        7.56      5.15 o 
   8  10   5       12.67       16.38     10.92 o 
  -6  11   5       49.36       61.35     10.89 o 
  -5  11   5       21.65       21.78      7.61 o 
  -4  11   5       17.55       22.73      7.06 o 
  -3  11   5       41.73       40.00      5.84 o 
  -2  11   5        8.18        6.18      4.74 o 
  -1  11   5       18.55       27.34      5.91 o 
   0  11   5      374.73      343.35     28.04 o 
   1  11   5      104.24       90.32     19.01 o 
   2  11   5      226.21      234.78     19.16 o 
   3  11   5        0.16        5.23      5.71 o 
   4  11   5      310.97      300.49     15.33 o 
   5  11   5      103.65      107.63     13.55 o 
   6  11   5       20.51       22.89      8.21 o 
   7  11   5       33.50       40.59     10.96 o 
  -5  12   5        0.44        4.91      5.13 o 
  -4  12   5        7.64        5.47      4.41 o 
  -3  12   5      107.11      103.36      9.68 o 
  -2  12   5        0.50        0.75      5.71 o 
  -1  12   5      266.79      246.33     20.44 o 
   0  12   5        0.23        6.71      4.38 o 
   1  12   5      472.83      479.28     42.89 o 
   2  12   5       10.16       11.43      8.67 o 
   3  12   5        3.89        1.25      2.03 o 
   4  12   5        7.71        0.10      4.41 o 
   5  12   5        1.18       -3.09      3.49 o 
   6  12   5        3.78        0.63      3.14 o 
  -4  13   5       14.04       25.36     14.18 o 
  -3  13   5        3.66       11.72      9.92 o 
  -2  13   5        3.44        5.97      5.04 o 
  -1  13   5       13.25        2.06      3.79 o 
   0  13   5       21.87       26.27      7.02 o 
   1  13   5        1.41       -2.75      3.81 o 
   2  13   5       98.70       94.84     10.06 o 
   3  13   5        9.01       13.17      5.95 o 
   4  13   5        4.59        9.69      6.16 o 
   5  13   5       19.91       12.80      5.77 o 
   6  13   5       28.05       33.42     14.44 o 
  -3  14   5       28.76       18.73     11.91 o 
  -2  14   5       61.36       61.02      8.15 o 
  -1  14   5        0.03       -1.27      7.19 o 
   0  14   5        0.93        3.80      4.58 o 
   1  14   5       36.25       24.51     13.19 o 
   2  14   5       45.35       39.11      9.23 o 
   3  14   5        4.85        2.26      5.92 o 
   4  14   5       50.80       71.16     11.86 o 
  -1  15   5        8.04       -0.04      3.95 o 
   0  15   5       42.90       30.90     12.63 o 
   1  15   5      193.89      199.53     27.53 o 
   2  15   5        1.17       -0.38      4.44 o 
   3  15   5       19.74       17.61      9.04 o 
  -2 -14   6      100.83      105.97     20.51 o 
  -1 -14   6      116.24      142.94     13.71 o 
   0 -14   6       92.45      114.88     20.51 o 
   1 -14   6       89.75       80.06      8.98 o 
   2 -14   6        1.00        2.71      4.79 o 
   3 -14   6       22.96       23.10     12.37 o 
   4 -14   6        6.68        6.07      6.21 o 
  -4 -13   6       22.84       35.36     14.69 o 
  -3 -13   6        1.89        3.08      3.99 o 
  -2 -13   6        8.74       12.96      6.61 o 
  -1 -13   6       26.79       51.12     14.17 o 
   0 -13   6       95.77      112.32     18.98 o 
   1 -13   6       12.11       15.25      7.90 o 
   2 -13   6       69.23       65.88      9.73 o 
   3 -13   6       16.81        4.43     19.11 o 
   4 -13   6        0.45        8.97      5.95 o 
   5 -13   6       37.97       29.25     10.59 o 
  -5 -12   6       99.12      113.22     13.98 o 
  -4 -12   6      110.18       91.26     10.48 o 
  -3 -12   6        1.27        0.94      4.54 o 
  -2 -12   6      121.84      164.95     13.23 o 
  -1 -12   6       96.74      121.66     27.47 o 
   0 -12   6       31.99       56.52     19.34 o 
   1 -12   6      174.69      189.38     20.77 o 
   2 -12   6       32.23       61.49     24.29 o 
   3 -12   6        0.21        4.04      4.54 o 
   4 -12   6        0.82        6.11      5.70 o 
   5 -12   6       44.42       41.10     10.96 o 
   6 -12   6        0.15       13.82      8.36 o 
  -5 -11   6      186.88      208.95     21.84 o 
  -4 -11   6       18.65       15.37      7.56 o 
  -3 -11   6       13.44       12.99      4.76 o 
  -2 -11   6       39.41       37.30      7.41 o 
  -1 -11   6      129.86      139.01      9.16 o 
   0 -11   6       21.95       31.63     23.34 o 
   1 -11   6       97.16       90.76     15.55 o 
   2 -11   6       94.44       92.55     14.58 o 
   3 -11   6        6.39       -0.70      4.92 o 
   4 -11   6       68.59       54.86     10.17 o 
   5 -11   6      108.52      129.93     12.27 o 
   6 -11   6       46.36       30.12     12.60 o 
   7 -11   6       23.49       29.34     10.11 o 
  -6 -10   6        9.29       18.17      8.20 o 
  -5 -10   6        0.31        1.44      3.10 o 
  -4 -10   6       10.19        7.67      4.17 o 
  -3 -10   6        7.61        1.66      4.05 o 
  -2 -10   6        9.68        9.06      4.01 o 
  -1 -10   6      194.88      206.56     23.52 o 
   0 -10   6     1242.90     1335.86     59.46 o 
   1 -10   6      172.79      172.72     37.12 o 
   2 -10   6       60.50       69.37     37.35 o 
   3 -10   6        0.05        3.13      3.90 o 
   4 -10   6        2.18        4.55      4.96 o 
   5 -10   6       17.60       19.11      8.24 o 
   6 -10   6       23.98       21.07     14.44 o 
   7 -10   6       19.06       15.15     10.74 o 
  -6  -9   6       20.16       19.03      8.16 o 
  -5  -9   6       11.58       10.94      4.21 o 
  -4  -9   6       35.30       27.16      5.50 o 
  -3  -9   6      171.93      176.49     16.18 o 
  -2  -9   6       16.71       15.64      5.84 o 
  -1  -9   6       25.72       36.91      5.56 o 
   0  -9   6      398.23      383.07     23.83 o 
   1  -9   6     2152.64     2181.59     76.32 o 
   2  -9   6        5.04       20.89     18.60 o 
   3  -9   6       81.03       67.80      9.74 o 
   4  -9   6       33.23       25.05      8.21 o 
   5  -9   6       48.05       38.58     10.32 o 
   6  -9   6       26.71       32.01     10.82 o 
   7  -9   6       24.58       17.66     10.13 o 
   8  -9   6        0.00       -2.60      5.41 o 
  -7  -8   6        4.51        1.11     10.18 o 
  -6  -8   6      227.05      190.80     13.00 o 
  -5  -8   6       76.65       60.19      7.91 o 
  -4  -8   6      122.94      135.21     15.39 o 
  -3  -8   6      342.89      315.50     14.29 o 
  -2  -8   6      661.08      594.07     34.90 o 
  -1  -8   6     1441.21     1361.03     25.20 o 
   0  -8   6     2617.85     2453.44     61.12 o 
   1  -8   6       63.44       50.26     10.84 o 
   2  -8   6       18.79       29.48     11.28 o 
   3  -8   6        0.35        0.34      2.93 o 
   4  -8   6        2.72        9.20      4.89 o 
   5  -8   6        0.81       17.59     17.19 o 
   6  -8   6       81.41       61.45      9.29 o 
   7  -8   6       46.14       65.59     12.48 o 
   8  -8   6        0.06       -4.34      5.87 o 
  -7  -7   6       21.89       45.18     16.47 o 
  -6  -7   6      249.96      237.80     19.08 o 
  -5  -7   6       71.66       60.96      6.86 o 
  -4  -7   6       42.13       38.28      6.94 o 
  -3  -7   6       43.18       47.96      7.92 o 
  -2  -7   6      262.00      260.20      8.43 o 
  -1  -7   6       57.60       52.32     10.26 o 
   0  -7   6      247.86      235.61     12.17 o 
   1  -7   6       12.47       18.08      5.05 o 
   2  -7   6       62.52       63.05      8.10 o 
   3  -7   6       15.64       10.21      5.30 o 
   4  -7   6        0.36        1.17      3.72 o 
   5  -7   6       35.04       31.88      4.77 o 
   6  -7   6        9.29        3.81      3.38 o 
   7  -7   6        3.88        6.42      4.98 o 
   8  -7   6       61.77       69.03     11.17 o 
   9  -7   6       49.73       54.13     12.45 o 
  -8  -6   6        0.25       -2.53      3.55 o 
  -7  -6   6      104.43       90.66     15.87 o 
  -6  -6   6       74.44       57.38      9.25 o 
  -5  -6   6        5.11        4.69      2.57 o 
  -4  -6   6       20.04       14.95      4.74 o 
  -3  -6   6        3.61       -1.07      2.35 o 
  -2  -6   6       16.28       15.12      5.55 o 
  -1  -6   6        0.42       -1.20      1.23 o 
   0  -6   6      200.06      173.17     12.98 o 
   1  -6   6       60.27       65.27     10.05 o 
   2  -6   6       75.82       65.07     10.15 o 
   3  -6   6        0.35       -2.47      2.47 o 
   4  -6   6       64.82       50.22      9.08 o 
   5  -6   6        1.67        0.50      2.22 o 
   6  -6   6      359.43      334.57     18.51 o 
   7  -6   6      121.31      123.38      7.10 o 
   8  -6   6       94.96       98.92     17.39 o 
  -8  -5   6        0.04       -0.65      3.71 o 
  -7  -5   6        0.40        3.08      2.54 o 
  -6  -5   6      284.39      262.56     15.14 o 
  -5  -5   6       78.12       63.88      9.50 o 
  -4  -5   6       74.52       80.78      6.78 o 
  -3  -5   6       48.51       54.95      5.18 o 
  -2  -5   6      170.38      154.31     11.19 o 
  -1  -5   6     1008.66     1089.43     16.55 o 
   0  -5   6       69.03       63.89      7.24 o 
   1  -5   6        1.82        0.76      5.23 o 
   2  -5   6      419.26      424.14     22.45 o 
   3  -5   6        1.52        3.98      2.57 o 
   4  -5   6      873.75      808.65     61.37 o 
   5  -5   6      300.04      313.69     12.61 o 
   6  -5   6       10.43        4.73      3.11 o 
   7  -5   6        0.09       -0.75      2.42 o 
   8  -5   6       79.58       98.80     10.68 o 
   9  -5   6       64.22       59.24     18.78 o 
  -8  -4   6       20.43       20.99     10.23 o 
  -7  -4   6        1.99        5.21      5.59 o 
  -6  -4   6       13.39       12.77      5.87 o 
  -5  -4   6        7.69        2.13      3.86 o 
  -4  -4   6       34.95       26.07      7.95 o 
  -3  -4   6       15.06        9.97      2.52 o 
  -2  -4   6        0.06        2.42      3.89 o 
  -1  -4   6       79.67      110.55     10.32 o 
   0  -4   6      690.13      797.37     16.51 o 
   1  -4   6      846.79      889.37     51.43 o 
   2  -4   6      230.92      269.26     38.29 o 
   3  -4   6      824.80      940.01     14.13 o 
   4  -4   6       51.14       52.74      5.22 o 
   5  -4   6      333.68      339.12     16.02 o 
   6  -4   6       66.77       65.04      5.99 o 
   7  -4   6       28.51       26.15      5.19 o 
   8  -4   6       12.45       13.68      4.37 o 
   9  -4   6       67.83       68.16     11.57 o 
  10  -4   6        3.98       -0.61      4.49 o 
  -8  -3   6       37.57       38.95     10.84 o 
  -7  -3   6        0.03       -3.43      3.43 o 
  -6  -3   6      151.26      156.89     17.60 o 
  -5  -3   6        0.98        1.60      2.75 o 
  -4  -3   6       87.71       83.45     10.95 o 
  -3  -3   6      114.35       98.77      7.60 o 
  -2  -3   6       18.63       26.97      6.67 o 
  -1  -3   6      166.85      172.84     10.69 o 
   0  -3   6     1138.06     1209.15     21.14 o 
   1  -3   6     2443.30     2760.68    163.45 o 
   2  -3   6      126.78      154.85     28.88 o 
   3  -3   6       75.70      112.08     10.16 o 
   4  -3   6       88.77       97.05     17.35 o 
   5  -3   6       82.69       75.91      7.31 o 
   6  -3   6        0.37        3.85      1.94 o 
   7  -3   6       10.38       13.54      5.72 o 
   8  -3   6       24.34       20.38      5.02 o 
   9  -3   6        2.78        2.14      2.69 o 
  10  -3   6        1.42        9.62      5.61 o 
  -8  -2   6        8.10       13.95      6.18 o 
  -7  -2   6       42.36       44.72      9.19 o 
  -6  -2   6       30.88       42.27     13.09 o 
  -5  -2   6      201.66      205.46     21.08 o 
  -4  -2   6      153.22      146.98     13.32 o 
  -3  -2   6      986.38      987.90     32.92 o 
  -2  -2   6       18.17       27.81      7.48 o 
  -1  -2   6      460.77      490.44     21.08 o 
   0  -2   6     3994.09     3996.14     68.45 o 
   1  -2   6        6.65        5.59      2.43 o 
   2  -2   6       32.18       32.52      3.60 o 
   3  -2   6      196.04      191.16     15.29 o 
   4  -2   6      620.10      617.47     24.02 o 
   5  -2   6       15.57       12.82      3.17 o 
   6  -2   6      174.45      165.75     18.81 o 
   7  -2   6       28.25       29.37      6.24 o 
   8  -2   6       47.16       42.71      6.29 o 
   9  -2   6        4.34        8.94      4.27 o 
  10  -2   6        0.03       -3.09      3.09 o 
  -8  -1   6        5.89       14.64      6.93 o 
  -7  -1   6       54.32       64.63     11.05 o 
  -6  -1   6      722.51      772.30     29.84 o 
  -5  -1   6     2880.38     3016.04    103.74 o 
  -4  -1   6       42.56       49.97      6.49 o 
  -3  -1   6       32.19       43.09      4.69 o 
  -2  -1   6      433.16      565.61     14.20 o 
  -1  -1   6       24.99       28.11      2.94 o 
   0  -1   6     1913.52     1972.03     49.37 o 
   1  -1   6       49.48       67.47      6.09 o 
   2  -1   6      727.04      700.11     38.57 o 
   3  -1   6       42.24       35.10      3.51 o 
   4  -1   6      105.02       91.13     10.47 o 
   5  -1   6      161.88      172.55     16.58 o 
   6  -1   6       56.98       72.68      8.20 o 
   7  -1   6      260.24      272.44      9.62 o 
   8  -1   6        2.21        3.25      4.45 o 
   9  -1   6        9.41        4.84      2.45 o 
  10  -1   6       21.34        9.97      6.20 o 
  -8   0   6        2.02        5.59      4.76 o 
  -7   0   6     1089.19     1079.92     40.22 o 
  -6   0   6       10.98       12.27      6.03 o 
  -5   0   6      289.39      294.86     13.70 o 
  -4   0   6      210.62      215.77     15.90 o 
  -3   0   6      408.31      431.91     14.86 o 
  -2   0   6       11.27        4.90      3.73 o 
  -1   0   6     1847.42     2031.98     36.61 o 
   0   0   6     1514.02     1385.65     25.05 o 
   1   0   6      574.51      559.84     24.88 o 
   2   0   6      155.17      136.50      7.57 o 
   3   0   6       71.85       73.96      5.92 o 
   4   0   6      393.00      395.22     13.69 o 
   5   0   6       91.21       88.22      7.37 o 
   6   0   6     1017.91     1133.11     30.54 o 
   7   0   6      751.39      818.52     18.24 o 
   8   0   6       22.53       26.86      5.16 o 
   9   0   6       32.18       25.17     19.92 o 
  10   0   6       21.47       13.24      6.12 o 
  -8   1   6        6.24        9.18      5.90 o 
  -7   1   6       69.25       61.72     12.17 o 
  -6   1   6     1072.57     1066.27     31.46 o 
  -5   1   6     2647.03     2938.50    101.09 o 
  -4   1   6       67.31       63.07      7.23 o 
  -3   1   6       97.14      102.14      8.98 o 
  -2   1   6      644.26      709.81     16.94 o 
  -1   1   6        0.38        3.50      1.45 o 
   0   1   6     1913.43     2088.16     26.38 o 
   1   1   6        0.00        3.49      2.15 o 
   2   1   6      710.24      651.55     34.79 o 
   3   1   6      111.97      106.27      9.71 o 
   4   1   6        3.98        2.35      2.20 o 
   5   1   6      178.39      188.76     14.85 o 
   6   1   6        0.00        4.95      5.10 o 
   7   1   6      276.40      332.94     21.37 o 
   8   1   6        0.78        1.50      1.89 o 
   9   1   6       13.89        9.41      5.94 o 
  10   1   6       24.28       16.87      7.55 o 
  -8   2   6       13.37       19.46      8.67 o 
  -7   2   6       73.19       76.32     13.79 o 
  -6   2   6       23.57       30.96      6.60 o 
  -5   2   6      474.43      497.99     28.42 o 
  -4   2   6      215.32      219.16     13.14 o 
  -3   2   6      839.76      867.46     36.53 o 
  -2   2   6       46.99       63.23      6.39 o 
  -1   2   6      487.05      516.87     21.96 o 
   0   2   6     3001.46     3391.29     45.71 o 
   1   2   6        0.68        0.61      1.47 o 
   2   2   6       44.26       39.44      3.39 o 
   3   2   6      223.03      227.39     13.40 o 
   4   2   6      555.47      562.24     13.68 o 
   5   2   6        1.02        3.23      1.97 o 
   6   2   6      220.07      225.53     12.96 o 
   7   2   6        7.04        4.37      2.53 o 
   8   2   6       66.33       60.60      6.99 o 
   9   2   6        4.57        1.68      2.94 o 
  10   2   6        1.33        0.96      3.17 o 
  -8   3   6       39.91       72.63     13.10 o 
  -7   3   6        0.20        9.27      8.29 o 
  -6   3   6       59.06       87.03     15.29 o 
  -5   3   6        0.01        1.72      5.79 o 
  -4   3   6       48.07       55.58     15.20 o 
  -3   3   6       93.34       80.49      9.23 o 
  -2   3   6       29.97       34.82      4.14 o 
  -1   3   6       73.65       89.13      7.03 o 
   0   3   6     1372.03     1500.85     32.82 o 
   1   3   6     2980.88     2996.21     58.07 o 
   2   3   6      227.93      230.33     14.77 o 
   3   3   6      251.64      275.28     19.28 o 
   4   3   6      290.95      304.17     15.87 o 
   5   3   6       21.11       14.31      3.13 o 
   6   3   6       68.53       62.86      8.09 o 
   7   3   6       20.47       12.22      3.98 o 
   8   3   6       11.95        7.68      3.72 o 
   9   3   6        6.05        1.58      2.75 o 
  10   3   6        3.27        0.51      3.24 o 
  -8   4   6       35.27       45.74     11.66 o 
  -7   4   6        0.28       -3.11      3.68 o 
  -6   4   6       10.48        7.52      4.87 o 
  -5   4   6        3.84        6.45      4.91 o 
  -4   4   6       36.47       38.67      9.37 o 
  -3   4   6       13.97        3.60      2.51 o 
  -2   4   6        0.69        2.57      1.33 o 
  -1   4   6      137.78      177.32     16.55 o 
   0   4   6      914.80      979.28     29.40 o 
   1   4   6      774.20      668.49     51.61 o 
   2   4   6      280.55      296.12     13.68 o 
   3   4   6     1061.32     1097.37     17.40 o 
   4   4   6       50.20       56.01      5.28 o 
   5   4   6      344.98      346.08     28.29 o 
   6   4   6       34.54       30.34      6.07 o 
   7   4   6       27.56       29.82      4.70 o 
   8   4   6       25.74       27.23      7.12 o 
   9   4   6       45.60       34.07     10.36 o 
  10   4   6        5.39        4.13      7.30 o 
  -8   5   6        1.21       10.86      6.30 o 
  -7   5   6        1.29       -2.40      3.91 o 
  -6   5   6      237.23      249.97     15.38 o 
  -5   5   6       98.76       80.76     16.38 o 
  -4   5   6       66.54       97.38     24.36 o 
  -3   5   6       59.21       72.12      6.70 o 
  -2   5   6      108.08      112.44      9.80 o 
  -1   5   6     1120.93     1239.22     23.90 o 
   0   5   6      102.16      101.06      8.49 o 
   1   5   6       10.94       10.38      2.15 o 
   2   5   6      380.03      377.07     21.50 o 
   3   5   6        3.91        4.27      2.50 o 
   4   5   6     1148.94      892.00    140.59 o 
   5   5   6      211.08      275.19     21.15 o 
   6   5   6       94.92       86.55      9.14 o 
   7   5   6        1.68        4.67      1.87 o 
   8   5   6       68.19       43.47     30.14 o 
   9   5   6       59.06       66.29     14.29 o 
  -8   6   6        0.45       -2.60      6.89 o 
  -7   6   6       68.61       62.06     11.18 o 
  -6   6   6       22.59       44.70     10.48 o 
  -5   6   6       10.63        9.84      4.32 o 
  -4   6   6        4.18        4.31      2.88 o 
  -3   6   6        0.37        3.69      4.36 o 
  -2   6   6        3.74        2.09      1.09 o 
  -1   6   6       13.01       12.08      4.09 o 
   0   6   6       96.85      100.44      9.38 o 
   1   6   6      100.91       99.28      7.91 o 
   2   6   6      120.40      101.42     10.12 o 
   3   6   6       13.33       16.48      4.20 o 
   4   6   6       23.95       15.88      5.64 o 
   5   6   6        9.12        9.66      5.00 o 
   6   6   6      487.56      517.07     29.72 o 
   7   6   6       62.89       66.74     21.22 o 
   8   6   6      123.57       93.98      9.15 o 
   9   6   6        6.69        8.58      4.34 o 
  -7   7   6       15.23       27.59     10.56 o 
  -6   7   6      344.10      311.09     26.23 o 
  -5   7   6       66.99       77.21     11.58 o 
  -4   7   6       51.18       36.79      7.88 o 
  -3   7   6       56.16       57.48      6.24 o 
  -2   7   6      263.35      266.40     12.55 o 
  -1   7   6      157.33      159.27     10.17 o 
   0   7   6      302.15      301.48     13.93 o 
   1   7   6       21.66       18.62     11.73 o 
   2   7   6       26.14       18.73      6.38 o 
   3   7   6       47.49       66.23      8.04 o 
   4   7   6        0.16        1.12      2.11 o 
   5   7   6       61.83       49.60     15.97 o 
   6   7   6       15.90        7.55      3.60 o 
   7   7   6        0.33        2.44      5.28 o 
   8   7   6       85.56       83.44      7.16 o 
   9   7   6       55.27       40.18      9.14 o 
  -7   8   6        9.02       14.99      7.68 o 
  -6   8   6      212.88      210.71     19.42 o 
  -5   8   6      134.55      126.76     17.37 o 
  -4   8   6      178.38      173.92     15.36 o 
  -3   8   6      259.21      241.05     25.13 o 
  -2   8   6      615.99      594.20     18.36 o 
  -1   8   6     1677.51     1572.54     39.38 o 
   0   8   6     2066.71     1898.59     45.31 o 
   1   8   6       59.36       47.24     21.25 o 
   2   8   6       13.97        8.03      8.21 o 
   3   8   6        0.90        4.49      6.38 o 
   4   8   6        5.90        5.93      2.28 o 
   5   8   6       14.30       22.28      7.47 o 
   6   8   6      143.48      152.91     17.12 o 
   7   8   6       13.74        4.92     10.43 o 
   8   8   6        1.47        1.55      3.03 o 
   9   8   6        1.86        4.03      4.54 o 
  -6   9   6        1.83        0.33      3.17 o 
  -5   9   6       16.29       10.01      5.00 o 
  -4   9   6       36.53       30.73      5.75 o 
  -3   9   6       88.09       89.48     11.35 o 
  -2   9   6        5.71        5.03      5.84 o 
  -1   9   6        0.01        2.33      1.75 o 
   0   9   6      694.90      665.67     36.53 o 
   1   9   6     2209.04     2290.16     80.03 o 
   2   9   6        6.84       10.64      6.89 o 
   3   9   6      113.55      119.89     14.30 o 
   4   9   6       37.99       46.23      8.90 o 
   5   9   6       37.62       31.97      7.68 o 
   6   9   6       28.73       22.31     16.40 o 
   7   9   6       25.91       16.11     14.06 o 
   8   9   6        0.12       -3.29      3.29 o 
  -6  10   6        1.09        7.68      5.54 o 
  -5  10   6        4.62        8.76      9.11 o 
  -4  10   6        1.18        0.27      1.81 o 
  -3  10   6       13.31       11.60      3.35 o 
  -2  10   6        3.28        2.31      3.91 o 
  -1  10   6      371.86      337.39     20.15 o 
   0  10   6     1453.81     1511.25     92.17 o 
   1  10   6      102.46       90.07     32.93 o 
   2  10   6       87.63       76.50     13.74 o 
   3  10   6        0.45        3.27      4.41 o 
   4  10   6        6.40        1.32      4.36 o 
   5  10   6       14.72       12.58      5.90 o 
   6  10   6       17.17       10.87      5.63 o 
   7  10   6       14.44        6.51      5.23 o 
   8  10   6        5.61        7.76      8.80 o 
  -5  11   6      185.70      219.77     28.80 o 
  -4  11   6       20.90       15.86      7.22 o 
  -3  11   6        4.25        4.77      2.85 o 
  -2  11   6       39.31       38.78      6.99 o 
  -1  11   6      177.93      178.71     24.63 o 
   0  11   6       56.85       35.99     13.55 o 
   1  11   6      135.29      123.06     19.39 o 
   2  11   6      101.80       85.36     16.07 o 
   3  11   6       23.86       14.67      4.96 o 
   4  11   6       58.29       53.66      8.88 o 
   5  11   6      126.65      153.82     15.47 o 
   6  11   6       45.26       51.23     15.35 o 
   7  11   6       26.94       16.86      7.35 o 
  -5  12   6       76.68      111.23     16.84 o 
  -4  12   6      132.74      161.28     27.96 o 
  -3  12   6        1.62       -1.66      3.18 o 
  -2  12   6      126.18      118.41     14.55 o 
  -1  12   6       86.41      112.98     16.93 o 
   0  12   6        0.45        6.66      3.81 o 
   1  12   6      196.78      225.45     18.48 o 
   2  12   6        9.96       27.70      9.26 o 
   3  12   6        8.29        5.28      7.07 o 
   4  12   6        0.00       -2.90      3.71 o 
   5  12   6       46.52       47.46     10.82 o 
   6  12   6        3.75        3.72      4.70 o 
  -4  13   6       15.38       19.39     11.73 o 
  -3  13   6        0.54        3.66      5.86 o 
  -2  13   6       15.58        7.89     10.05 o 
  -1  13   6        6.87        6.90      4.54 o 
   0  13   6      117.68      127.84     13.70 o 
   1  13   6       53.17       53.63     10.86 o 
   2  13   6       70.89       71.82     12.88 o 
   3  13   6       10.86       18.81      8.70 o 
   4  13   6        6.49        6.54     13.90 o 
   5  13   6       46.77       40.12     13.65 o 
  -2  14   6       77.92       85.74     14.18 o 
  -1  14   6      132.98      147.36     16.54 o 
   0  14   6       84.22      105.37     11.95 o 
   1  14   6       89.63       82.53     11.48 o 
   2  14   6        9.23       11.28      6.51 o 
   3  14   6       14.77       10.68      5.66 o 
   4  14   6        6.06       -0.48      4.41 o 
   0  15   6       41.92       48.05      9.47 o 
   1  15   6       20.19       27.92      9.36 o 
   2  15   6        4.04       10.08      7.68 o 
  -1 -14   7        3.01       -0.43      4.92 o 
   0 -14   7       73.43      101.87     10.71 o 
   1 -14   7       36.18       29.42     14.64 o 
   2 -14   7       19.06        0.58     11.79 o 
   3 -14   7      112.08      109.22     15.97 o 
  -3 -13   7       13.40        9.72      5.33 o 
  -2 -13   7        6.61        3.21      4.71 o 
  -1 -13   7        6.77        4.51     10.64 o 
   0 -13   7        0.05       12.78      8.04 o 
   1 -13   7       18.30       23.42      9.88 o 
   2 -13   7        2.02       -1.45      4.09 o 
   3 -13   7      175.23      146.84     18.47 o 
   4 -13   7       53.37       39.17     11.09 o 
   5 -13   7        0.16        7.25      6.30 o 
  -4 -12   7        6.33        2.02      3.78 o 
  -3 -12   7       31.97       28.97     11.27 o 
  -2 -12   7        0.32       -0.45      3.41 o 
  -1 -12   7        1.06        3.90     10.26 o 
   0 -12   7        3.14       -0.40      3.38 o 
   1 -12   7        2.74       -0.42      3.34 o 
   2 -12   7       12.24        6.89      6.54 o 
   3 -12   7       11.37        3.78      8.24 o 
   4 -12   7        2.15        2.24      4.33 o 
   5 -12   7        6.84       12.01      6.00 o 
   6 -12   7        6.97        0.23      4.83 o 
  -5 -11   7       58.09       66.01      8.83 o 
  -4 -11   7        0.78        2.10      2.41 o 
  -3 -11   7       25.45       26.74     10.07 o 
  -2 -11   7        3.18        4.95      5.00 o 
  -1 -11   7        1.19        2.51      4.97 o 
   0 -11   7        7.35        8.88      4.23 o 
   1 -11   7      489.44      496.76     22.53 o 
   2 -11   7       34.02       41.83     10.50 o 
   3 -11   7       43.78       40.44      9.80 o 
   4 -11   7        5.59        5.55      5.54 o 
   5 -11   7        3.73       -0.01      6.96 o 
   6 -11   7       28.88       29.49     10.85 o 
   7 -11   7       13.66       23.64      9.06 o 
  -5 -10   7       40.78       35.27      8.84 o 
  -4 -10   7      206.84      192.10     14.79 o 
  -3 -10   7       21.10        9.57      3.66 o 
  -2 -10   7        0.16       -1.95      3.94 o 
  -1 -10   7       26.96       26.67      7.23 o 
   0 -10   7       55.29       39.47     15.66 o 
   1 -10   7        6.73        3.47      6.63 o 
   2 -10   7        4.24        1.69      7.09 o 
   3 -10   7       15.48       29.00      9.42 o 
   4 -10   7       47.24       42.25     10.27 o 
   5 -10   7      100.24      115.58     15.87 o 
   6 -10   7       92.42       80.65      9.10 o 
   7 -10   7       47.33       40.13     11.18 o 
  -6  -9   7       30.25       33.38      8.68 o 
  -5  -9   7        0.68        3.04      2.45 o 
  -4  -9   7       30.56       27.85      5.56 o 
  -3  -9   7      126.80      121.18      8.37 o 
  -2  -9   7      291.76      256.55     17.04 o 
  -1  -9   7       54.21       50.05      8.52 o 
   0  -9   7        0.08        6.16      3.63 o 
   1  -9   7      190.11      171.13     20.79 o 
   2  -9   7      482.12      436.44     21.07 o 
   3  -9   7       63.62       79.23     21.07 o 
   4  -9   7       48.62       64.02     27.37 o 
   5  -9   7       85.85       67.23     14.31 o 
   6  -9   7       38.75       46.24     14.80 o 
   7  -9   7        3.03        2.14      5.25 o 
   8  -9   7        0.29       -5.71      5.71 o 
  -6  -8   7        0.14       -1.73      4.77 o 
  -5  -8   7       43.04       42.54      7.55 o 
  -4  -8   7       65.17       57.12      7.09 o 
  -3  -8   7       26.91       28.05      4.94 o 
  -2  -8   7       42.88       38.09      5.50 o 
  -1  -8   7      261.86      204.19     19.64 o 
   0  -8   7     1412.40     1303.95     64.26 o 
   1  -8   7       11.27        7.79      3.58 o 
   2  -8   7      183.28      205.97     20.68 o 
   3  -8   7       33.08       32.85      8.32 o 
   4  -8   7       42.75       16.88     10.10 o 
   5  -8   7       12.32       14.68      7.77 o 
   6  -8   7        8.03       15.88      6.60 o 
   7  -8   7       44.96       64.99     15.97 o 
   8  -8   7        2.82        1.38      6.17 o 
  -7  -7   7        2.49        6.25      5.60 o 
  -6  -7   7       33.81       68.00     19.57 o 
  -5  -7   7       14.10       13.37      4.77 o 
  -4  -7   7       13.85       16.67      5.22 o 
  -3  -7   7       31.98       26.39      7.35 o 
  -2  -7   7       51.56       52.04      8.43 o 
  -1  -7   7      244.50      265.87     13.52 o 
   0  -7   7        6.12        1.56      1.64 o 
   1  -7   7      660.05      686.75     33.84 o 
   2  -7   7        0.00        1.22      4.80 o 
   3  -7   7       29.14       27.66     10.71 o 
   4  -7   7       25.64       33.60      7.14 o 
   5  -7   7       65.81       69.03     16.43 o 
   6  -7   7       59.05       52.54     12.20 o 
   7  -7   7        5.70       10.92      8.80 o 
   8  -7   7        0.64        1.73      7.76 o 
   9  -7   7        0.58        3.21      6.79 o 
  -7  -6   7        1.11        2.06      4.07 o 
  -6  -6   7        0.44        2.26      2.61 o 
  -5  -6   7       52.72       44.16      7.69 o 
  -4  -6   7        0.03        1.34      7.98 o 
  -3  -6   7        1.57        6.00      2.75 o 
  -2  -6   7      335.19      347.32      8.41 o 
  -1  -6   7        6.84        6.64      3.87 o 
   0  -6   7       86.68       69.95     10.99 o 
   1  -6   7       44.06       40.14      7.68 o 
   2  -6   7        4.08        1.84      2.15 o 
   3  -6   7      168.64      170.89     12.05 o 
   4  -6   7       25.29       25.41      9.45 o 
   5  -6   7       54.65       62.64      8.54 o 
   6  -6   7       54.78       46.78      8.30 o 
   7  -6   7       22.99       28.47     14.11 o 
   8  -6   7      142.42      132.12     10.59 o 
   9  -6   7        0.73       -1.43      5.46 o 
  -7  -5   7        0.17       -2.50      3.67 o 
  -6  -5   7      144.03      127.55      6.91 o 
  -5  -5   7       87.89       90.10     11.00 o 
  -4  -5   7       11.39       10.21      6.60 o 
  -3  -5   7       40.57       28.61      8.75 o 
  -2  -5   7      106.24      101.57      7.90 o 
  -1  -5   7       70.71       58.29      5.85 o 
   0  -5   7      257.34      217.76     32.59 o 
   1  -5   7      213.39      202.97     22.49 o 
   2  -5   7      101.09       90.42     14.37 o 
   3  -5   7       28.76       34.04      5.78 o 
   4  -5   7       64.95       54.90      6.92 o 
   5  -5   7        2.76        4.94      2.18 o 
   6  -5   7       91.35       70.47     12.40 o 
   7  -5   7       77.54       67.33      9.21 o 
   8  -5   7        7.16        8.79      4.33 o 
   9  -5   7       32.81       29.95     16.12 o 
  -8  -4   7        2.63        3.78      5.18 o 
  -7  -4   7      132.69      121.96     10.18 o 
  -6  -4   7       60.74       58.80     11.37 o 
  -5  -4   7        1.12       11.69      5.70 o 
  -4  -4   7       86.72       60.75      5.59 o 
  -3  -4   7        1.41        9.78      4.26 o 
  -2  -4   7       15.16       19.50      4.02 o 
  -1  -4   7        0.62        0.19      2.47 o 
   0  -4   7      153.83      150.60     12.72 o 
   1  -4   7      323.28      337.03     18.38 o 
   2  -4   7       57.77       46.63     13.50 o 
   3  -4   7        0.80        1.79      4.21 o 
   4  -4   7      272.48      274.33     13.16 o 
   5  -4   7       40.13       52.11     11.31 o 
   6  -4   7      689.85      717.95     22.19 o 
   7  -4   7       57.37       50.51      6.63 o 
   8  -4   7       50.26       42.44      7.01 o 
   9  -4   7       22.87       30.37      9.65 o 
  -8  -3   7       10.45        5.64      5.00 o 
  -7  -3   7       41.77       38.85     11.23 o 
  -6  -3   7       35.22       40.37      9.46 o 
  -5  -3   7       21.13       27.35      8.90 o 
  -4  -3   7       10.25       10.87      2.78 o 
  -3  -3   7      205.39      183.86     10.13 o 
  -2  -3   7      218.11      212.77     17.45 o 
  -1  -3   7       17.27       14.62      2.34 o 
   0  -3   7      129.61      118.29     28.16 o 
   1  -3   7      176.60      197.40     20.97 o 
   2  -3   7      524.72      569.28     25.15 o 
   3  -3   7      594.92      542.43     18.30 o 
   4  -3   7       95.44       90.20      8.01 o 
   5  -3   7       96.86       69.41      8.22 o 
   6  -3   7      515.55      539.70     19.13 o 
   7  -3   7       30.34       24.05      5.62 o 
   8  -3   7       36.10       41.86      7.06 o 
   9  -3   7       10.75        8.16      7.09 o 
  10  -3   7        9.31        4.34      5.05 o 
  -8  -2   7       14.86        7.71      6.20 o 
  -7  -2   7        1.31        1.15      4.21 o 
  -6  -2   7       38.92       42.37      9.22 o 
  -5  -2   7       71.01       66.15     12.14 o 
  -4  -2   7     1505.42     1535.50     52.53 o 
  -3  -2   7      182.78      207.45     11.64 o 
  -2  -2   7       35.39       31.34      3.96 o 
  -1  -2   7       75.95       74.40      7.13 o 
   0  -2   7     2356.44     2545.89     70.77 o 
   1  -2   7        3.63        2.03      1.52 o 
   2  -2   7        4.99        3.23      1.59 o 
   3  -2   7       10.32       10.29      2.88 o 
   4  -2   7      122.03      112.51     12.89 o 
   5  -2   7      119.79      142.65      8.67 o 
   6  -2   7     1053.16     1075.63     36.28 o 
   7  -2   7      478.32      465.09     19.66 o 
   8  -2   7        2.04        5.72      3.41 o 
   9  -2   7       42.66       50.58     14.29 o 
  10  -2   7        9.26        8.82      9.13 o 
  -8  -1   7        1.52       -0.72      3.98 o 
  -7  -1   7       19.99       22.33     15.36 o 
  -6  -1   7        9.83       21.46      7.44 o 
  -5  -1   7      209.07      226.10     32.51 o 
  -4  -1   7       51.98       74.49     10.87 o 
  -3  -1   7       69.12       64.37      6.10 o 
  -2  -1   7      116.71      113.84     10.06 o 
  -1  -1   7       53.96       56.90      7.96 o 
   0  -1   7        2.04        2.55      1.49 o 
   1  -1   7      958.86      926.91     15.61 o 
   2  -1   7      376.85      383.62     34.06 o 
   3  -1   7      176.40      182.27     14.81 o 
   4  -1   7      107.93       99.28      9.99 o 
   5  -1   7       50.87       59.53      6.42 o 
   6  -1   7      209.01      220.35     15.40 o 
   7  -1   7        8.15        9.09      4.20 o 
   8  -1   7        2.03        8.13      3.71 o 
   9  -1   7        0.94        4.18      2.76 o 
  10  -1   7        9.61        5.99      5.25 o 
  -8   0   7        6.00        1.84      3.98 o 
  -7   0   7        2.52       19.09      8.34 o 
  -6   0   7        1.94       13.73      5.70 o 
  -5   0   7       86.52      153.65     16.78 o 
  -4   0   7       11.72       24.98     10.01 o 
  -3   0   7        0.12        0.19      1.21 o 
  -2   0   7        2.33        4.43      1.67 o 
  -1   0   7        5.24        7.93      3.10 o 
   0   0   7       12.99       15.20      2.28 o 
   1   0   7        4.16        4.49      1.61 o 
   2   0   7        0.56        1.13      1.55 o 
   3   0   7        0.12        1.38      1.26 o 
   4   0   7        2.62        0.58      1.71 o 
   5   0   7        0.65       -1.18      1.38 o 
   6   0   7        3.39        2.97      2.18 o 
   7   0   7       23.94       17.65      5.19 o 
   8   0   7        0.03       -0.96      1.94 o 
   9   0   7        0.39        1.85      3.13 o 
  10   0   7        1.90        1.30      3.78 o 
  -8   1   7        7.86        9.63      7.63 o 
  -7   1   7        4.35       10.08      5.28 o 
  -6   1   7       19.70       37.93      9.26 o 
  -5   1   7      489.75      488.19     30.23 o 
  -4   1   7       28.77       59.83      9.96 o 
  -3   1   7       37.46       24.83      5.19 o 
  -2   1   7      221.74      216.02     12.03 o 
  -1   1   7      117.81      112.02      9.70 o 
   0   1   7        5.99        1.57      2.13 o 
   1   1   7      502.82      571.37     27.06 o 
   2   1   7      461.64      451.44     19.31 o 
   3   1   7       71.84       92.08      9.25 o 
   4   1   7       85.37       82.61      7.29 o 
   5   1   7       95.40       86.56      8.80 o 
   6   1   7       86.28      103.90     19.66 o 
   7   1   7       40.29       33.30      6.01 o 
   8   1   7        0.08       -1.42      1.79 o 
   9   1   7        1.41       -0.82      2.46 o 
  10   1   7        4.81        0.93      3.75 o 
  -8   2   7        9.95       11.68      5.80 o 
  -7   2   7        0.35        7.81      3.85 o 
  -6   2   7       17.31       12.38      5.00 o 
  -4   2   7     1561.82     1620.34     38.50 o 
  -3   2   7      239.82      233.49     12.12 o 
  -2   2   7       14.81       11.10      2.79 o 
  -1   2   7       71.47       71.21      8.85 o 
   0   2   7     2956.06     2959.62     67.21 o 
   1   2   7       18.30       21.02      2.67 o 
   2   2   7        0.12        0.43      1.31 o 
   3   2   7       18.35       24.90      3.33 o 
   4   2   7       14.49       10.56      3.45 o 
   5   2   7      148.49      181.35     11.94 o 
   6   2   7     1106.24     1179.60     34.14 o 
   7   2   7      380.95      398.01     36.79 o 
   8   2   7        0.16        1.08      1.46 o 
   9   2   7       17.77       13.54      5.68 o 
  10   2   7        1.42        2.01      7.19 o 
  -8   3   7       13.19        9.04     11.61 o 
  -7   3   7       17.37       15.63      7.41 o 
  -6   3   7       33.25       27.74      7.02 o 
  -5   3   7       11.08       12.52      5.36 o 
  -4   3   7       11.14       12.50      3.60 o 
  -3   3   7      151.22      146.76      9.27 o 
  -2   3   7      325.59      316.62     14.38 o 
  -1   3   7       18.06       14.42      2.59 o 
   0   3   7      167.63      153.19     12.45 o 
   1   3   7      321.27      309.30     15.86 o 
   2   3   7      320.86      307.80     16.33 o 
   3   3   7      442.51      437.50     16.78 o 
   4   3   7       55.10       62.41      5.87 o 
   5   3   7       12.27        3.88      4.71 o 
   6   3   7      356.58      339.78     42.02 o 
   7   3   7       44.67       28.91      5.28 o 
   8   3   7       17.99       15.43      6.92 o 
   9   3   7       17.18       12.14      4.87 o 
  10   3   7        5.25        1.38      5.00 o 
  -8   4   7        0.66        1.28      6.81 o 
  -7   4   7      109.59      148.18     16.97 o 
  -6   4   7      106.12       94.38     12.86 o 
  -5   4   7       16.11       31.90      8.82 o 
  -4   4   7      109.83       89.32      9.96 o 
  -3   4   7        1.91        0.57      2.46 o 
  -2   4   7        5.05        2.03      1.32 o 
  -1   4   7        5.47        2.10      3.35 o 
   0   4   7      150.78      152.66     11.90 o 
   1   4   7      309.08      321.50     11.54 o 
   2   4   7       18.20       20.03      4.82 o 
   3   4   7        5.02        5.19      2.24 o 
   4   4   7      216.41      238.66     17.73 o 
   5   4   7      100.19       91.81     17.14 o 
   6   4   7      742.81      765.09     25.82 o 
   7   4   7       68.88       58.10      6.84 o 
   8   4   7       68.89       56.62     11.96 o 
   9   4   7        4.12        1.44      2.86 o 
  10   4   7        0.06        1.07      5.71 o 
  -7   5   7        1.54        1.38      3.41 o 
  -6   5   7      169.82      167.43     12.04 o 
  -5   5   7       37.47       52.21     10.27 o 
  -4   5   7        4.05        2.75      8.27 o 
  -3   5   7       25.39       18.75      5.86 o 
  -2   5   7       85.93       80.80     10.16 o 
  -1   5   7       56.33       55.44      9.34 o 
   0   5   7      102.93      102.88     22.47 o 
   1   5   7      295.93      295.99     10.61 o 
   2   5   7      179.92      170.17     12.38 o 
   3   5   7       15.76       19.08      5.20 o 
   4   5   7       56.69       64.72      7.12 o 
   5   5   7        9.77       14.08      2.50 o 
   6   5   7      111.44      105.71     12.95 o 
   7   5   7      126.65      120.53     18.29 o 
   8   5   7        0.00        9.01      5.92 o 
   9   5   7       22.74       15.81      6.34 o 
  -7   6   7        1.03        5.69      3.93 o 
  -6   6   7        6.03        7.77      4.94 o 
  -5   6   7        0.02       11.97      5.50 o 
  -4   6   7        5.55        6.54      6.56 o 
  -3   6   7       11.14       19.32      4.83 o 
  -2   6   7      386.54      368.88      8.94 o 
  -1   6   7       12.50        8.34      2.93 o 
   0   6   7       10.50        7.23      4.77 o 
   1   6   7       17.99       10.29      5.83 o 
   2   6   7        3.45       -0.45      1.91 o 
   3   6   7      225.74      215.06     24.47 o 
   4   6   7       57.89       67.73      9.93 o 
   5   6   7      127.19      158.48     18.08 o 
   6   6   7       50.80       50.27      9.44 o 
   7   6   7       62.82       70.96     11.94 o 
   8   6   7      180.88      168.09     14.00 o 
   9   6   7        8.99        2.58      2.38 o 
  -7   7   7        0.21        3.27      6.12 o 
  -6   7   7      142.25      166.04     13.61 o 
  -5   7   7       36.48       41.54     10.01 o 
  -4   7   7        0.18        2.21      5.77 o 
  -3   7   7        1.67        3.09      1.70 o 
  -2   7   7       24.85       22.42      3.69 o 
  -1   7   7      322.64      310.82     10.70 o 
   0   7   7       15.91       16.17      4.04 o 
   1   7   7      679.78      627.34     51.35 o 
   2   7   7        4.32        1.02      1.91 o 
   3   7   7       44.71       49.31      9.71 o 
   4   7   7        2.47        2.82      6.25 o 
   5   7   7       77.32       82.92     15.21 o 
   6   7   7       49.12       47.40     12.99 o 
   7   7   7       40.33       48.04      8.62 o 
   8   7   7       17.26       14.59      9.44 o 
   9   7   7        0.11        0.06      2.45 o 
  -7   8   7        4.32        5.31      5.71 o 
  -6   8   7        0.40        1.14     12.42 o 
  -5   8   7        3.96       13.00      5.22 o 
  -4   8   7       58.19       58.54      8.19 o 
  -3   8   7       20.10       25.11      6.09 o 
  -2   8   7      108.26      104.12     12.29 o 
  -1   8   7      355.11      304.86     15.59 o 
   0   8   7     1252.02     1156.03     73.68 o 
   1   8   7        0.32        3.46      4.06 o 
   2   8   7      154.63      163.81     15.18 o 
   3   8   7       13.89       12.81      6.53 o 
   4   8   7       59.24       54.89      7.86 o 
   5   8   7        0.29        0.60      3.25 o 
   6   8   7       12.32       12.41      5.12 o 
   7   8   7       48.23       35.59     12.19 o 
   8   8   7        3.34       12.14      5.11 o 
  -6   9   7       19.99       21.95     17.14 o 
  -5   9   7        7.95        7.59      4.88 o 
  -4   9   7       34.00       25.45      7.93 o 
  -3   9   7      163.70      165.48     16.58 o 
  -2   9   7      389.00      368.39     15.57 o 
  -1   9   7       53.49       43.33      6.95 o 
   0   9   7        5.04        2.08      3.70 o 
   1   9   7      335.68      352.44     14.84 o 
   2   9   7      307.56      288.35     56.40 o 
   3   9   7       84.56       69.96     15.85 o 
   4   9   7       49.98       58.94      9.48 o 
   5   9   7       24.91       19.49     18.32 o 
   6   9   7       32.29       27.69      9.52 o 
   7   9   7        1.64        6.14      6.63 o 
   8   9   7        1.10       -1.23      6.48 o 
  -6  10   7       76.43       95.23     28.32 o 
  -5  10   7       47.87       42.32     11.22 o 
  -4  10   7      146.63      136.08     20.72 o 
  -3  10   7       19.75       11.25      4.95 o 
  -2  10   7        0.10       -1.17      1.65 o 
  -1  10   7       33.81       29.88      9.41 o 
   0  10   7       32.50       29.70      5.75 o 
   1  10   7        3.09        9.92     10.43 o 
   2  10   7        9.78        9.41      4.69 o 
   3  10   7       13.66        6.61      3.58 o 
   4  10   7       52.94       61.82      9.03 o 
   5  10   7       51.95       67.59     13.72 o 
   6  10   7      122.47      113.37     11.49 o 
   7  10   7       74.29      100.34     14.39 o 
  -5  11   7       64.67       68.59     11.79 o 
  -4  11   7        0.00        2.16      3.95 o 
  -3  11   7       14.82       11.17      4.17 o 
  -2  11   7        0.86        1.74      6.33 o 
  -1  11   7        1.13       -1.61      3.06 o 
   0  11   7        6.99       17.03      7.63 o 
   1  11   7      536.77      553.06     57.80 o 
   2  11   7       38.44       44.27      9.75 o 
   3  11   7       49.94       47.88     10.98 o 
   4  11   7       10.59        5.21      4.01 o 
   5  11   7        0.02        4.23      3.10 o 
   6  11   7       19.21       13.24      6.94 o 
   7  11   7        5.96        3.34      4.52 o 
  -4  12   7       18.76       29.90     11.12 o 
  -3  12   7       47.54       35.23      8.99 o 
  -2  12   7        0.86        2.00      3.47 o 
  -1  12   7        0.87        1.63      3.03 o 
   0  12   7        2.83        1.05      7.22 o 
   1  12   7       10.78       19.77     13.16 o 
   2  12   7        4.11        0.65     10.82 o 
   3  12   7        5.37       13.01      8.78 o 
   4  12   7        3.53        6.64      4.29 o 
   5  12   7        3.45        0.79      4.85 o 
   6  12   7       39.42       27.84     14.02 o 
  -3  13   7       18.71       16.79     12.81 o 
  -2  13   7        6.63        7.02      6.12 o 
  -1  13   7        9.74        1.75      3.25 o 
   0  13   7        0.43        1.34      3.73 o 
   1  13   7       22.96       23.98      8.68 o 
   2  13   7       11.07       17.22      7.92 o 
   3  13   7      176.37      172.47     25.38 o 
   4  13   7       76.35       85.90     10.03 o 
   5  13   7        0.36        1.56      5.08 o 
  -2  14   7        7.60        5.14      5.00 o 
  -1  14   7        5.47        7.13      6.12 o 
   0  14   7       55.08       74.14     31.94 o 
   1  14   7       56.77       64.26      9.85 o 
   2  14   7        7.10        9.53      6.21 o 
   3  14   7      134.79      191.18     22.63 o 
   4  14   7       11.16       -0.44      7.42 o 
   0 -14   8        3.33       -0.79      4.22 o 
   1 -14   8        9.29       23.04      6.07 o 
   2 -14   8      192.24      195.81     15.96 o 
  -2 -13   8       82.41       87.54     10.08 o 
  -1 -13   8       30.49       26.11      9.13 o 
   0 -13   8        0.10       -1.85      4.12 o 
   1 -13   8        8.07        3.12      4.74 o 
   2 -13   8       21.51       54.75     18.98 o 
   3 -13   8      116.97      128.58     14.41 o 
   4 -13   8        3.21        4.41      6.26 o 
  -3 -12   8       79.50      108.46     10.11 o 
  -2 -12   8        0.04       -2.75      3.75 o 
  -1 -12   8        9.34        6.50      4.78 o 
   0 -12   8        1.20       -3.55      3.70 o 
   1 -12   8       44.20       67.22     18.16 o 
   2 -12   8       59.64       59.98     16.43 o 
   3 -12   8        0.74        4.06      4.29 o 
   4 -12   8        0.18        2.16      5.79 o 
   5 -12   8        0.34        5.23      5.96 o 
  -4 -11   8        0.61        6.04      6.45 o 
  -3 -11   8       67.61       58.33     12.39 o 
  -2 -11   8      352.77      410.23     26.97 o 
  -1 -11   8        9.98       13.37      6.88 o 
   0 -11   8       32.45       39.54      9.35 o 
   1 -11   8       13.13       10.52      6.35 o 
   2 -11   8       82.95       56.87     10.91 o 
   3 -11   8        0.45        6.14      6.37 o 
   4 -11   8        0.57       14.93      7.99 o 
   5 -11   8        0.26       10.62      7.24 o 
   6 -11   8        3.43        7.94      6.14 o 
  -5 -10   8        0.25        0.48      2.52 o 
  -4 -10   8        2.95        3.68      2.62 o 
  -3 -10   8       18.67       19.02      9.72 o 
  -2 -10   8       18.37        4.00      6.61 o 
  -1 -10   8       10.20        7.49      8.93 o 
   0 -10   8        0.50        5.13      4.41 o 
   1 -10   8        9.67       18.92      9.16 o 
   2 -10   8      702.82      689.32    135.41 o 
   3 -10   8      385.48      395.43     24.06 o 
   4 -10   8       13.74        2.56      6.61 o 
   5 -10   8       25.17       19.41      8.26 o 
   6 -10   8       18.46       12.44      6.86 o 
   7 -10   8       36.06       20.23      8.84 o 
  -6  -9   8       14.67       19.15      7.81 o 
  -5  -9   8        1.40        1.46      3.09 o 
  -4  -9   8       48.29       64.32      6.48 o 
  -3  -9   8       13.09       10.87      5.65 o 
  -2  -9   8       45.06       41.76     13.92 o 
  -1  -9   8       64.62       62.37      9.56 o 
   0  -9   8        7.08        4.44      5.10 o 
   1  -9   8      428.29      498.99     41.76 o 
   2  -9   8      346.45      381.55     46.66 o 
   3  -9   8       12.64       16.70      7.86 o 
   4  -9   8       58.34       47.48     17.04 o 
   5  -9   8       66.75       68.14     11.76 o 
   6  -9   8        5.23       15.35      8.09 o 
   7  -9   8        0.98        1.09      4.34 o 
   8  -9   8        7.44        1.63      6.12 o 
  -6  -8   8       13.50        9.48      6.36 o 
  -5  -8   8        5.40        0.09      3.16 o 
  -4  -8   8        0.95        3.60      5.18 o 
  -3  -8   8        4.42        6.16      3.79 o 
  -2  -8   8      107.00       96.48     13.39 o 
  -1  -8   8       17.13        7.55      5.34 o 
   0  -8   8       70.48       52.97     19.75 o 
   1  -8   8       15.95       15.62     13.80 o 
   2  -8   8     1028.64     1125.06     24.04 o 
   3  -8   8      485.75      480.79     23.88 o 
   4  -8   8        0.16        7.09     22.30 o 
   5  -8   8        9.65        9.96      5.21 o 
   6  -8   8       12.61        3.32      4.33 o 
   7  -8   8        2.79        3.50     10.54 o 
   8  -8   8        1.95       -0.42      4.32 o 
  -6  -7   8        0.04        4.84      4.57 o 
  -5  -7   8       50.08       54.34      7.95 o 
  -4  -7   8       78.21       70.37      7.80 o 
  -3  -7   8      346.92      280.80     19.56 o 
  -2  -7   8       10.45        8.40      2.46 o 
  -1  -7   8       37.40       34.13      5.97 o 
   0  -7   8      483.70      531.59     21.94 o 
   1  -7   8      145.92      128.69     17.75 o 
   2  -7   8      272.52      319.84     20.61 o 
   3  -7   8        0.14        3.70      3.48 o 
   4  -7   8       11.99        6.15      1.99 o 
   5  -7   8        6.75        4.29      3.95 o 
   6  -7   8        4.19        0.94      7.32 o 
   7  -7   8       21.24        8.53     12.96 o 
   8  -7   8       39.15       34.14     11.63 o 
  -7  -6   8        8.62        0.29      8.67 o 
  -6  -6   8        3.82       -1.08      2.34 o 
  -5  -6   8        0.33        2.08      2.95 o 
  -4  -6   8     1324.25     1221.97     90.30 o 
  -3  -6   8       28.47        9.99      3.74 o 
  -2  -6   8       43.62       41.54      6.80 o 
  -1  -6   8      149.86      122.04     26.33 o 
   0  -6   8     1116.45     1095.85     23.48 o 
   1  -6   8      477.62      491.48     34.91 o 
   2  -6   8      102.42      108.15     16.95 o 
   3  -6   8       57.04       58.95     12.93 o 
   4  -6   8       93.48       87.29      9.82 o 
   5  -6   8        0.07       12.24      5.84 o 
   6  -6   8      103.56       95.83     14.85 o 
   7  -6   8       21.73       18.37      6.36 o 
   8  -6   8        3.41        0.42      3.37 o 
   9  -6   8        1.59        0.87      5.41 o 
  -7  -5   8        9.64        2.87      4.16 o 
  -6  -5   8       26.13       41.56      9.79 o 
  -5  -5   8       55.74       61.39     10.52 o 
  -4  -5   8       22.24       13.18      4.61 o 
  -3  -5   8       14.31        4.87      2.00 o 
  -2  -5   8       14.58       17.71      7.04 o 
  -1  -5   8      179.17      157.88      8.99 o 
   0  -5   8        2.10        0.54      1.20 o 
   1  -5   8      172.28      152.51     24.13 o 
   2  -5   8       47.17       52.49      8.13 o 
   3  -5   8       35.11       35.80      8.34 o 
   4  -5   8        3.00       12.98      5.72 o 
   5  -5   8      309.13      303.51     14.08 o 
   6  -5   8       16.18       35.27     17.40 o 
   7  -5   8        6.01        4.20      3.83 o 
   8  -5   8        1.11        1.72      4.57 o 
   9  -5   8       29.83       15.87     10.10 o 
  -7  -4   8       15.05        7.09      7.81 o 
  -6  -4   8        5.86       14.82      6.64 o 
  -5  -4   8        0.86       -2.85      2.85 o 
  -4  -4   8      501.07      435.24     17.96 o 
  -3  -4   8      180.15      157.90     11.68 o 
  -2  -4   8       97.91       93.30     10.67 o 
  -1  -4   8        2.41        3.78      2.28 o 
   0  -4   8       43.93       36.03      4.86 o 
   1  -4   8      312.16      354.10     38.37 o 
   2  -4   8      377.82      470.80     24.70 o 
   3  -4   8        5.92        5.79      3.09 o 
   4  -4   8       20.03       21.46      5.28 o 
   5  -4   8       15.01       17.46      4.77 o 
   6  -4   8      325.96      336.04     25.63 o 
   7  -4   8      103.26       98.15     11.90 o 
   8  -4   8       34.03       38.51      6.70 o 
   9  -4   8        0.99       -1.22      5.77 o 
  -7  -3   8       11.79       20.60      8.46 o 
  -6  -3   8       23.70       23.44      7.54 o 
  -5  -3   8       51.24       61.72     11.46 o 
  -4  -3   8       33.45       27.94      7.37 o 
  -3  -3   8      102.25       92.68     10.93 o 
  -2  -3   8      146.50      122.64     11.85 o 
  -1  -3   8       92.55       83.88      8.28 o 
   0  -3   8       37.28       26.37      3.43 o 
   1  -3   8      598.83      660.37     17.90 o 
   2  -3   8      358.57      335.35     18.73 o 
   3  -3   8        1.20       -2.03      2.48 o 
   4  -3   8      206.10      196.47     21.49 o 
   5  -3   8      112.28      107.14     14.07 o 
   6  -3   8       61.04       54.00      5.93 o 
   7  -3   8       14.64       14.32      5.71 o 
   8  -3   8       70.58       73.53     10.83 o 
   9  -3   8       16.19       13.67      6.29 o 
  -8  -2   8       60.98       68.75     11.22 o 
  -7  -2   8        8.87       13.45      7.88 o 
  -6  -2   8        9.74        3.41      6.61 o 
  -5  -2   8       56.43       48.97      8.08 o 
  -4  -2   8       29.44       42.54      4.83 o 
  -3  -2   8      344.89      355.42     13.66 o 
  -2  -2   8       41.89       49.09      5.69 o 
  -1  -2   8        0.14        4.44      2.12 o 
   0  -2   8      113.22       79.15      7.74 o 
   1  -2   8        0.43        2.19      1.28 o 
   2  -2   8      922.22      868.68     34.69 o 
   3  -2   8     1305.10     1223.76     40.66 o 
   4  -2   8       18.27       15.23      2.93 o 
   5  -2   8       79.66       79.39     17.91 o 
   6  -2   8       82.12       82.30      9.85 o 
   7  -2   8      102.46       98.08     10.60 o 
   8  -2   8        0.96        4.03      2.66 o 
   9  -2   8       42.21       27.75      7.39 o 
  10  -2   8        0.55        6.22      6.48 o 
  -8  -1   8        0.42        5.12      8.16 o 
  -7  -1   8        4.80        5.58      6.66 o 
  -6  -1   8       17.10       27.27      8.94 o 
  -5  -1   8      785.76      784.07     32.50 o 
  -4  -1   8       79.27       88.89     15.15 o 
  -3  -1   8     1545.76     1663.42     25.90 o 
  -2  -1   8       28.78       29.00      4.26 o 
  -1  -1   8        1.89        3.71      1.83 o 
   0  -1   8       28.77       39.67      4.84 o 
   1  -1   8       86.87       86.51      7.28 o 
   2  -1   8      112.81       96.66      8.44 o 
   3  -1   8        7.99        6.23      2.77 o 
   4  -1   8      138.88      143.59     16.00 o 
   5  -1   8       84.64       94.61     14.25 o 
   6  -1   8        2.72       -0.02      4.36 o 
   7  -1   8        4.01        1.10      3.49 o 
   8  -1   8       53.29       41.40      7.16 o 
   9  -1   8       31.19       29.29      6.50 o 
  10  -1   8        8.17        7.52      4.98 o 
  -8   0   8        0.33       -3.36      3.74 o 
  -7   0   8      117.66      126.62     10.74 o 
  -6   0   8       94.57       96.79      7.26 o 
  -5   0   8        0.01        4.03      3.50 o 
  -4   0   8     5415.52     5678.07     69.29 o 
  -3   0   8     1551.79     1588.87     26.18 o 
  -2   0   8       29.27       27.40      5.27 o 
  -1   0   8     2746.14     2931.46     82.47 o 
   0   0   8     2361.30     2408.67    147.25 o 
   1   0   8      131.73      140.24     13.81 o 
   2   0   8      840.17      825.55     15.59 o 
   3   0   8      267.78      258.98     10.63 o 
   4   0   8      166.02      159.29     11.90 o 
   5   0   8      258.08      230.77     13.12 o 
   6   0   8      103.98      110.95      8.99 o 
   7   0   8       11.28        7.51      3.38 o 
   8   0   8       15.63       10.64      4.16 o 
   9   0   8       84.98       83.49      6.75 o 
  10   0   8       19.95       19.35      8.33 o 
  -8   1   8        2.19       12.67      8.57 o 
  -7   1   8       21.68       18.10     11.33 o 
  -6   1   8       44.12       55.56      9.14 o 
  -5   1   8      949.82     1007.13     30.28 o 
  -4   1   8       62.34       98.47     19.29 o 
  -3   1   8     2282.63     2205.03     39.17 o 
  -2   1   8       21.85       21.16      3.99 o 
  -1   1   8        7.77       14.45      4.16 o 
   0   1   8        3.50       10.60      2.74 o 
   1   1   8      141.27      122.01     13.81 o 
   2   1   8      186.51      170.38     13.19 o 
   3   1   8        5.79        5.69      2.13 o 
   4   1   8      153.04      160.33     12.02 o 
   5   1   8       70.78       66.24      6.73 o 
   6   1   8       20.20       20.00      4.39 o 
   7   1   8       27.21       28.03      7.09 o 
   8   1   8       34.10       44.86      7.56 o 
   9   1   8        7.50        1.89      6.53 o 
  10   1   8        5.07        8.79      5.32 o 
  -8   2   8       63.37       84.02      9.47 o 
  -7   2   8        4.20        5.61      5.37 o 
  -6   2   8        1.01        6.47      4.38 o 
  -5   2   8       43.72       30.04      6.50 o 
  -4   2   8        9.31       11.45      4.76 o 
  -3   2   8      344.67      337.60     10.92 o 
  -2   2   8       54.44       46.98      7.96 o 
  -1   2   8       26.11       35.25      4.94 o 
   0   2   8      109.66       84.62      7.23 o 
   1   2   8        4.87        4.11      1.70 o 
   2   2   8      993.88      946.20     20.96 o 
   3   2   8     1226.03     1094.81     27.40 o 
   4   2   8       26.49       20.37      4.28 o 
   5   2   8      160.70      180.38     20.13 o 
   6   2   8       21.94       25.57      4.12 o 
   7   2   8       53.96       44.91      6.56 o 
   8   2   8       12.49       10.15      5.10 o 
   9   2   8       51.17       45.72      9.78 o 
  10   2   8        2.83        2.49      2.35 o 
  -7   3   8       16.96       22.64      9.79 o 
  -6   3   8       13.16       19.97      7.12 o 
  -5   3   8       88.68      105.53     16.80 o 
  -4   3   8       53.77       40.94      6.28 o 
  -3   3   8      230.19      193.88     20.19 o 
  -2   3   8      116.41      114.90      7.26 o 
  -1   3   8      117.30      114.86     11.15 o 
   0   3   8       44.60       41.21      5.06 o 
   1   3   8      577.56      584.42     19.31 o 
   2   3   8      246.33      219.07     15.96 o 
   3   3   8       10.90       10.27      2.82 o 
   4   3   8      365.50      412.78     18.58 o 
   5   3   8       48.28       42.88      9.19 o 
   6   3   8       14.34        9.26      2.26 o 
   7   3   8        0.98        1.51      2.08 o 
   8   3   8       13.65        4.19      4.34 o 
   9   3   8       44.94       45.86      9.79 o 
  -7   4   8       17.83       18.29      7.43 o 
  -6   4   8        5.56       13.45      9.39 o 
  -5   4   8        2.16        0.68      1.79 o 
  -4   4   8      397.16      394.26     19.55 o 
  -3   4   8      191.95      168.28     12.59 o 
  -2   4   8      132.68      115.58      6.44 o 
  -1   4   8        7.19       10.57      2.79 o 
   0   4   8       43.97       32.01      5.33 o 
   1   4   8      277.32      250.13     23.29 o 
   2   4   8      616.26      637.40     21.49 o 
   3   4   8        0.02        0.06      0.84 o 
   4   4   8       22.00       35.99      5.08 o 
   5   4   8       99.99      114.79      8.71 o 
   6   4   8      430.99      420.47     27.83 o 
   7   4   8       64.19       60.48      8.38 o 
   8   4   8        5.94        2.63      2.11 o 
   9   4   8        5.66        1.37      5.56 o 
  -7   5   8       25.13       36.81     11.62 o 
  -6   5   8       26.29       38.74     10.76 o 
  -5   5   8       22.27       24.63      6.44 o 
  -4   5   8       56.62       45.01      7.86 o 
  -3   5   8       14.07        6.08      2.25 o 
  -2   5   8       12.86       20.36      6.28 o 
  -1   5   8      164.04      156.54      8.39 o 
   0   5   8        0.01        1.90      2.91 o 
   1   5   8      264.70      268.76     19.05 o 
   2   5   8      103.58      101.48      8.12 o 
   3   5   8       11.40        5.11      9.18 o 
   4   5   8        0.40        1.53      4.72 o 
   5   5   8      339.12      359.60     21.43 o 
   6   5   8       75.03       84.94     20.59 o 
   7   5   8        0.00        0.94      6.84 o 
   8   5   8       29.04       43.91      9.75 o 
   9   5   8       42.65       71.46     11.76 o 
  -7   6   8        6.00        3.47      6.30 o 
  -6   6   8        1.47       -1.25      3.48 o 
  -5   6   8        1.75        2.23      5.94 o 
  -4   6   8     1332.26     1232.60    111.64 o 
  -3   6   8       36.13       19.11      5.78 o 
  -2   6   8       47.54       51.39      7.89 o 
  -1   6   8       81.79       58.19      9.03 o 
   0   6   8      716.50      679.95     48.34 o 
   1   6   8      623.99      567.21     28.21 o 
   2   6   8       70.20       65.37     14.77 o 
   3   6   8       21.93       22.98      8.78 o 
   4   6   8       78.86       84.46      9.36 o 
   5   6   8        9.70       13.92      4.62 o 
   6   6   8       77.16       69.68      9.63 o 
   7   6   8       66.19       61.57      9.99 o 
   8   6   8        3.08        5.83      3.74 o 
   9   6   8        0.92        5.95      5.13 o 
  -6   7   8        0.01        5.88      5.94 o 
  -5   7   8       44.74       33.72      8.21 o 
  -4   7   8       32.25       15.00      8.88 o 
  -3   7   8      436.58      351.92     16.56 o 
  -2   7   8        8.40        8.04      7.14 o 
  -1   7   8        5.70        5.30      3.34 o 
   0   7   8      430.01      374.38     10.20 o 
   1   7   8       58.58       64.47     18.85 o 
   2   7   8      184.97      224.89     35.77 o 
   3   7   8        6.80        5.87      4.69 o 
   4   7   8        4.53        9.64      2.64 o 
   5   7   8        2.74        3.97      3.29 o 
   6   7   8       21.22       28.11      8.23 o 
   7   7   8       14.86       18.39      6.13 o 
   8   7   8       91.05       85.78     10.06 o 
   9   7   8        0.51       -2.06      2.66 o 
  -6   8   8        1.99       -2.17      3.33 o 
  -5   8   8        1.77       -2.97      2.97 o 
  -4   8   8       46.82       49.71      8.72 o 
  -3   8   8        2.84       -0.01      1.18 o 
  -2   8   8      122.47      122.76     13.27 o 
  -1   8   8        7.04        5.85      2.35 o 
   0   8   8       80.71       78.27      8.04 o 
   1   8   8       51.77       53.50      6.75 o 
   2   8   8     1209.58     1204.00     83.67 o 
   3   8   8      437.74      446.20     21.63 o 
   4   8   8        2.49        3.32      4.16 o 
   5   8   8       13.93       17.48      6.78 o 
   6   8   8        6.11        2.08      3.25 o 
   7   8   8        5.59        2.14      4.49 o 
   8   8   8       10.74       12.13      4.91 o 
  -6   9   8       11.74       29.20      7.14 o 
  -5   9   8        5.12        4.30      4.54 o 
  -4   9   8       80.91       75.26      9.67 o 
  -3   9   8       28.47       30.73      6.27 o 
  -2   9   8      109.40      105.19     13.77 o 
  -1   9   8       44.69       31.22      4.92 o 
   0   9   8       13.69        8.10      4.34 o 
   1   9   8      563.64      504.42     34.82 o 
   2   9   8      239.56      254.75     56.66 o 
   3   9   8        4.92        2.61      6.30 o 
   4   9   8       57.55       65.62     10.69 o 
   5   9   8       82.53       97.23     10.18 o 
   6   9   8        8.53        8.68      4.50 o 
   7   9   8        2.17        2.89      8.32 o 
   8   9   8        8.34       16.37      6.91 o 
  -5  10   8        0.08        6.42      5.20 o 
  -4  10   8        1.58        8.58      5.54 o 
  -3  10   8       14.45        4.09      3.24 o 
  -2  10   8       12.26        7.44      2.93 o 
  -1  10   8       12.55        2.95      9.52 o 
   0  10   8        0.36        4.20      4.41 o 
   1  10   8        1.95        0.19      5.36 o 
   2  10   8     1151.88     1153.28    107.56 o 
   3  10   8      444.87      433.54     51.31 o 
   4  10   8       43.12       41.62     18.93 o 
   5  10   8       48.59       49.38      9.11 o 
   6  10   8       17.97       23.00      8.20 o 
   7  10   8       58.38       60.98      9.82 o 
  -4  11   8        3.00       12.40      7.81 o 
  -3  11   8       26.56       22.38     14.13 o 
  -2  11   8      333.50      359.58     37.02 o 
  -1  11   8        8.85        9.24      5.37 o 
   0  11   8       19.32       21.79      9.58 o 
   1  11   8        3.30        9.24     14.44 o 
   2  11   8      145.89      112.66     15.56 o 
   3  11   8        7.53       13.97      5.46 o 
   4  11   8        6.02       -4.18      4.18 o 
   5  11   8        0.65       -0.87      3.72 o 
   6  11   8        0.24        3.20      3.62 o 
   7  11   8       20.08       17.27      7.93 o 
  -4  12   8       97.36       97.76     16.94 o 
  -3  12   8       52.93       63.47     15.05 o 
  -2  12   8        0.06       -3.50      3.50 o 
  -1  12   8        6.39       -3.06     12.78 o 
   0  12   8        3.91       11.73      5.54 o 
   1  12   8       60.48       72.54     12.71 o 
   2  12   8       23.90       30.42     12.11 o 
   3  12   8        1.89        7.01      3.82 o 
   4  12   8        1.08        1.32      2.38 o 
   5  12   8        2.66        3.48      3.64 o 
   6  12   8        1.75       -1.12      6.38 o 
  -2  13   8       87.57       78.00     10.87 o 
  -1  13   8       19.80       18.17      6.87 o 
   0  13   8        6.39        7.40      5.34 o 
   1  13   8        4.82       12.90      6.99 o 
   2  13   8       10.39        7.05      5.29 o 
   3  13   8       99.79      100.50     15.48 o 
   4  13   8        1.62       -0.88      4.01 o 
   5  13   8        2.47       -1.38      5.82 o 
  -1  14   8        3.57       10.43      6.54 o 
   0  14   8        4.76        0.51      3.54 o 
   1  14   8        1.71        9.01      7.55 o 
   2  14   8      160.46      207.53     19.80 o 
   3  14   8       25.45       11.23     12.19 o 
  -1 -13   9       15.51       21.74     10.31 o 
   0 -13   9       59.36       66.83      9.12 o 
   1 -13   9       10.38        1.65      6.51 o 
   2 -13   9       16.62       23.47      9.42 o 
   3 -13   9       30.53       33.54     26.33 o 
  -3 -12   9       12.99        8.80      5.72 o 
  -2 -12   9        0.92       13.93      8.31 o 
  -1 -12   9        1.30       -3.94      3.94 o 
   0 -12   9        4.75       -2.77      4.29 o 
   1 -12   9        1.03       -0.27      6.81 o 
   2 -12   9       37.18       24.24     24.52 o 
   3 -12   9       82.03       84.72     24.67 o 
   4 -12   9        5.69       14.06     10.30 o 
   5 -12   9       16.62        9.91      6.90 o 
  -4 -11   9      113.02      111.29     16.07 o 
  -3 -11   9        2.84        2.96      4.90 o 
  -2 -11   9       51.57       54.83     12.63 o 
  -1 -11   9        0.58       -2.76     11.86 o 
   0 -11   9        9.72        4.11      6.15 o 
   1 -11   9        8.01       12.93      8.07 o 
   2 -11   9      164.86      170.42     17.22 o 
   3 -11   9       11.34       17.94      9.01 o 
   4 -11   9       63.79       74.52     17.07 o 
   5 -11   9        0.19        6.06      8.55 o 
   6 -11   9        0.08        2.06      6.38 o 
  -4 -10   9       84.17       92.82      9.19 o 
  -3 -10   9       45.22       56.11     19.16 o 
  -2 -10   9        1.91        9.04      5.39 o 
  -1 -10   9       51.84       80.50     17.88 o 
   0 -10   9        6.14        3.47     13.37 o 
   1 -10   9       22.07       17.20      7.78 o 
   2 -10   9        0.37        1.47      4.36 o 
   3 -10   9      160.19      177.42     11.66 o 
   4 -10   9       86.81       98.78     16.73 o 
   5 -10   9        6.15        4.82     10.84 o 
   6 -10   9        3.28        4.85      5.23 o 
   7 -10   9        0.99       -3.54      4.08 o 
  -5  -9   9        0.18        1.69      3.68 o 
  -4  -9   9       15.38       11.94      4.75 o 
  -3  -9   9      131.60      122.20     12.13 o 
  -2  -9   9        0.10        1.24      3.71 o 
  -1  -9   9        3.93        7.78      5.33 o 
   0  -9   9       10.70        6.32      3.79 o 
   1  -9   9        0.10       -4.57      4.57 o 
   2  -9   9        3.87       11.57      6.44 o 
   3  -9   9        0.09        3.48      4.53 o 
   4  -9   9       13.46       17.17      6.97 o 
   5  -9   9       12.09        2.92      6.86 o 
   6  -9   9        0.19        6.30     13.06 o 
   7  -9   9        4.92       13.59     11.56 o 
  -6  -8   9        5.50        4.39      4.95 o 
  -5  -8   9       11.20        8.51      4.89 o 
  -4  -8   9       37.40       15.22     12.29 o 
  -3  -8   9        1.85        1.42      3.24 o 
  -2  -8   9       16.35       23.54      5.93 o 
  -1  -8   9      231.86      251.04     34.21 o 
   0  -8   9      169.87      210.86     53.98 o 
   1  -8   9       12.37       16.29      6.39 o 
   2  -8   9      144.91      141.72     18.89 o 
   3  -8   9     1054.62     1042.33     60.05 o 
   4  -8   9       48.32       68.14     36.20 o 
   5  -8   9        7.76        9.22      6.05 o 
   6  -8   9       32.98       37.27      9.05 o 
   7  -8   9       12.94       13.31      7.24 o 
   8  -8   9       40.06       28.16     11.71 o 
  -6  -7   9       28.14       15.15      9.11 o 
  -5  -7   9       15.96       18.50      8.52 o 
  -4  -7   9        1.99        3.64      4.18 o 
  -3  -7   9        3.07        8.27      3.99 o 
  -2  -7   9        2.02        1.15      2.47 o 
  -1  -7   9      207.42      190.05     24.47 o 
   0  -7   9      497.11      519.55     53.04 o 
   1  -7   9      288.35      278.01     16.52 o 
   2  -7   9      224.40      214.59     27.16 o 
   3  -7   9       17.92       16.30      5.86 o 
   4  -7   9       92.88      110.96     42.88 o 
   5  -7   9       11.81       11.06      4.81 o 
   6  -7   9        0.06        5.38      4.55 o 
   7  -7   9       22.57        9.14      5.21 o 
   8  -7   9       25.44       41.99     12.23 o 
  -6  -6   9        5.85        8.45      5.42 o 
  -5  -6   9       13.11        9.64      4.95 o 
  -4  -6   9      106.90      112.56      6.81 o 
  -3  -6   9       40.34       38.93      6.02 o 
  -2  -6   9      203.72      172.66     18.32 o 
  -1  -6   9       55.60       43.28      6.30 o 
   0  -6   9       20.74       16.96      5.39 o 
   1  -6   9       62.99       65.04     10.72 o 
   2  -6   9      550.58      539.77     38.19 o 
   3  -6   9      308.17      302.74     25.39 o 
   4  -6   9        0.18       -1.61      2.34 o 
   5  -6   9        3.10        0.10      2.91 o 
   6  -6   9       79.36       85.95     13.22 o 
   7  -6   9       50.57       53.15     10.01 o 
   8  -6   9       95.36       90.70     11.92 o 
   9  -6   9        0.84        1.58      6.28 o 
  -7  -5   9        6.25       10.28      5.96 o 
  -6  -5   9       37.99       38.87     12.35 o 
  -5  -5   9       20.01       20.70      5.46 o 
  -4  -5   9       33.43       30.63      6.26 o 
  -3  -5   9       15.16       16.56      9.78 o 
  -2  -5   9        0.96        3.19      6.31 o 
  -1  -5   9       52.14       52.58     18.95 o 
   0  -5   9      148.17      131.51     18.49 o 
   1  -5   9      118.31      119.73     16.42 o 
   2  -5   9      183.73      187.86     26.88 o 
   3  -5   9       24.35       21.06      7.93 o 
   4  -5   9       95.26       78.17      8.74 o 
   5  -5   9       66.99       60.00     11.38 o 
   6  -5   9        0.60        4.24      9.62 o 
   7  -5   9       85.18       86.63     52.31 o 
   8  -5   9      138.55      120.22     10.81 o 
   9  -5   9       16.98        2.70      6.84 o 
  -7  -4   9       55.56       56.77     17.83 o 
  -6  -4   9        3.84        2.76      6.12 o 
  -5  -4   9        0.95        2.37      2.67 o 
  -4  -4   9        4.72       16.53      7.41 o 
  -3  -4   9       56.25       51.32      5.86 o 
  -2  -4   9       77.55       68.01      5.89 o 
  -1  -4   9      226.43      193.62     46.53 o 
   0  -4   9      201.74      199.02     11.43 o 
   1  -4   9       60.91       57.33     13.34 o 
   2  -4   9       55.20       61.36      8.98 o 
   3  -4   9      176.92      172.40     12.99 o 
   4  -4   9       57.95       52.90     12.85 o 
   5  -4   9       77.29       83.57     10.53 o 
   6  -4   9       10.00        1.12      2.76 o 
   7  -4   9        5.07       11.68      5.85 o 
   8  -4   9       19.97       19.55      8.14 o 
   9  -4   9       21.65       20.92     12.35 o 
  -7  -3   9        3.75        5.81      4.49 o 
  -6  -3   9       93.37      109.41     11.65 o 
  -5  -3   9       20.14       21.90      7.22 o 
  -4  -3   9      179.92      155.68     15.37 o 
  -3  -3   9      558.74      556.55     16.20 o 
  -2  -3   9      499.09      501.93     44.96 o 
  -1  -3   9       50.50       43.31      6.59 o 
   0  -3   9        4.25        4.27      2.23 o 
   1  -3   9        6.96        5.94      3.37 o 
   2  -3   9       22.43       21.81      5.68 o 
   3  -3   9       34.27       42.07      7.37 o 
   4  -3   9        4.07        8.86      7.81 o 
   5  -3   9        0.15        0.60      2.95 o 
   6  -3   9      104.26      108.17     16.14 o 
   7  -3   9       40.16       33.37      6.18 o 
   8  -3   9      246.68      216.10     11.66 o 
   9  -3   9      168.37      145.00     13.98 o 
  -7  -2   9        8.80       11.41      6.49 o 
  -6  -2   9        5.99       17.95      8.06 o 
  -5  -2   9       61.81       55.74      9.62 o 
  -4  -2   9       18.61       33.74     16.96 o 
  -3  -2   9      478.01      470.95     31.15 o 
  -2  -2   9       19.66       18.32      5.66 o 
  -1  -2   9       32.22       27.93      5.14 o 
   0  -2   9      291.01      254.67     23.54 o 
   1  -2   9       95.30       87.34      9.12 o 
   2  -2   9       87.44       96.82     12.23 o 
   3  -2   9      582.59      567.43     25.39 o 
   4  -2   9        0.21        0.65      2.68 o 
   5  -2   9      173.44      178.67     14.51 o 
   6  -2   9       14.90       14.27      4.75 o 
   7  -2   9       30.21       18.21      4.92 o 
   8  -2   9        8.26        5.38      2.79 o 
   9  -2   9      106.08       95.90     19.49 o 
  -7  -1   9        2.48        8.13      4.76 o 
  -6  -1   9        0.78       17.51     12.30 o 
  -5  -1   9       62.90       62.04     12.02 o 
  -4  -1   9      142.53      157.26     21.87 o 
  -3  -1   9       82.72       79.87      6.98 o 
  -2  -1   9      160.40      156.31      8.88 o 
  -1  -1   9      371.69      371.10     16.54 o 
   0  -1   9        7.38        4.00      1.91 o 
   1  -1   9      418.01      434.77     16.25 o 
   2  -1   9      665.83      644.93     27.92 o 
   3  -1   9       67.64       56.54      9.39 o 
   4  -1   9        0.03       -1.84      3.13 o 
   5  -1   9       37.47       48.04      9.78 o 
   6  -1   9        8.70        7.01      1.79 o 
   7  -1   9       52.52       48.82      7.20 o 
   8  -1   9      180.32      159.74      6.91 o 
   9  -1   9      131.88      114.07     19.57 o 
  10  -1   9        1.05       -1.73      4.18 o 
  -7   0   9        0.05        0.17      4.19 o 
  -6   0   9        1.87        4.61      4.40 o 
  -5   0   9        5.75        8.29      4.92 o 
  -4   0   9       15.82       22.86      7.57 o 
  -3   0   9       39.72       51.78      5.07 o 
  -2   0   9       28.16       34.00      6.58 o 
  -1   0   9        0.14        0.20      2.75 o 
   0   0   9       24.58       34.08      4.15 o 
   1   0   9        3.56        5.12      2.18 o 
   2   0   9        5.78        5.33      2.20 o 
   3   0   9       33.55       38.27      5.41 o 
   4   0   9        0.05        1.61      1.74 o 
   5   0   9        0.11        2.21      1.26 o 
   6   0   9       13.13       22.53      4.29 o 
   7   0   9        0.13        8.69      4.68 o 
   8   0   9        0.10        2.01      2.76 o 
   9   0   9        0.17        4.10      4.69 o 
  10   0   9        0.54       -1.55      2.78 o 
  -7   1   9        0.01       -3.17      3.49 o 
  -6   1   9        3.65        4.22      4.74 o 
  -5   1   9       31.11       35.54      8.71 o 
  -4   1   9       35.39       59.08     16.94 o 
  -3   1   9        0.04        5.31      2.51 o 
  -2   1   9       51.58       58.77      6.94 o 
  -1   1   9      417.01      402.95     17.71 o 
   0   1   9       35.11       37.91      5.70 o 
   1   1   9      298.59      342.74     31.42 o 
   2   1   9      706.39      722.37     25.04 o 
   3   1   9       55.74       53.66      5.34 o 
   4   1   9        0.34       -0.63      2.54 o 
   5   1   9        9.36        3.50      5.24 o 
   6   1   9       20.47       23.96      4.45 o 
   7   1   9       87.42       88.11      9.40 o 
   8   1   9      134.76      133.41     11.83 o 
   9   1   9       50.45       35.36     12.09 o 
  10   1   9        0.09        3.44      2.75 o 
  -7   2   9       18.69       20.12     21.66 o 
  -6   2   9       19.23       25.15     11.12 o 
  -5   2   9       74.01       78.84     12.25 o 
  -4   2   9       13.62       22.98      8.33 o 
  -3   2   9      680.83      653.70     37.83 o 
  -2   2   9        0.24        3.57      2.77 o 
  -1   2   9        0.63       -0.56      1.55 o 
   0   2   9      255.79      225.32     16.03 o 
   1   2   9      151.84      164.37     12.25 o 
   2   2   9       78.97       75.75      7.15 o 
   3   2   9      702.48      667.28     25.98 o 
   4   2   9       17.52       22.59      4.17 o 
   5   2   9      114.85      122.26      8.37 o 
   6   2   9        6.44        2.44      1.22 o 
   7   2   9       28.24       20.07      5.48 o 
   8   2   9        0.97        4.63      2.51 o 
   9   2   9       84.95       75.82      8.47 o 
  -7   3   9        4.19       11.68      6.78 o 
  -6   3   9      114.77      118.26     12.46 o 
  -5   3   9       19.22       23.03      6.39 o 
  -4   3   9      121.94      113.74     14.10 o 
  -3   3   9      696.31      739.55     49.31 o 
  -2   3   9      504.28      506.64     18.56 o 
  -1   3   9       47.70       38.85      5.35 o 
   0   3   9        1.83       -0.43      2.05 o 
   1   3   9       32.99       31.24      4.17 o 
   2   3   9      113.72      128.24     11.48 o 
   3   3   9       29.18       18.51      3.57 o 
   4   3   9       46.28       56.18      7.76 o 
   5   3   9        6.08        8.86      4.11 o 
   6   3   9       46.09       48.62      9.19 o 
   7   3   9       78.34       83.67     10.46 o 
   8   3   9      307.55      294.61     19.14 o 
   9   3   9      123.40      113.67     13.46 o 
  -7   4   9        9.68       13.82      6.61 o 
  -6   4   9       15.69       21.41      7.91 o 
  -5   4   9        4.62       12.06      7.42 o 
  -4   4   9       12.51       21.53      6.81 o 
  -3   4   9        2.79        4.52      1.79 o 
  -2   4   9       37.15       45.99      6.63 o 
  -1   4   9      351.31      362.30     10.09 o 
   0   4   9      217.65      220.88     12.05 o 
   1   4   9       90.09       98.14      7.61 o 
   2   4   9        2.96        2.93      2.52 o 
   3   4   9      160.48      173.40     11.33 o 
   4   4   9       14.53       12.67      3.98 o 
   5   4   9       37.67       38.26      6.92 o 
   6   4   9        8.49        7.62      3.36 o 
   7   4   9       44.12       31.18      6.13 o 
   8   4   9       34.20       32.20     11.81 o 
   9   4   9       11.08        5.28      5.82 o 
  -7   5   9       21.14       34.67     10.59 o 
  -6   5   9       33.12       30.96     10.20 o 
  -5   5   9       11.13        4.25      3.69 o 
  -4   5   9      118.44      109.63     15.96 o 
  -3   5   9       50.66       46.81      6.94 o 
  -2   5   9        0.91        2.28      2.24 o 
  -1   5   9       49.80       50.72      8.36 o 
   0   5   9      113.02      111.63     12.65 o 
   1   5   9       83.69       83.84      7.76 o 
   2   5   9      138.11      151.50     11.70 o 
   3   5   9       19.37       13.69      5.48 o 
   4   5   9       86.48      107.65     11.43 o 
   5   5   9       38.02       48.96      7.14 o 
   6   5   9        3.08        5.87      4.03 o 
   7   5   9      110.22      113.32      7.59 o 
   8   5   9      167.08      156.93     11.07 o 
   9   5   9       25.07       26.14      7.65 o 
  -6   6   9        3.26        5.55      3.90 o 
  -5   6   9       22.08       31.46     12.34 o 
  -4   6   9      174.00      150.40     19.46 o 
  -3   6   9        0.07        1.28      3.44 o 
  -2   6   9      132.07      122.71     11.95 o 
  -1   6   9       41.20       39.30      6.30 o 
   0   6   9       38.03       51.36      8.39 o 
   1   6   9       79.51       64.96      9.61 o 
   2   6   9      384.15      409.24     37.42 o 
   3   6   9      280.91      283.65     26.62 o 
   4   6   9        8.17       10.94      6.45 o 
   5   6   9        0.21        5.23      3.92 o 
   6   6   9      120.14      144.29     23.70 o 
   7   6   9       16.54       12.40      7.98 o 
   8   6   9      116.22      106.26     12.59 o 
   9   6   9        8.30       14.44      6.21 o 
  -6   7   9        3.45        3.60      5.87 o 
  -5   7   9        4.40       -0.80      3.39 o 
  -4   7   9        0.02       -3.14      3.14 o 
  -3   7   9       59.51       56.45      7.69 o 
  -2   7   9       22.70       15.38     12.97 o 
  -1   7   9      146.65      102.40     11.42 o 
   0   7   9      754.74      751.86     22.87 o 
   1   7   9      366.58      357.19     28.16 o 
   2   7   9      179.03      204.09     20.59 o 
   3   7   9       53.60       64.80      9.49 o 
   4   7   9       54.47       58.39     11.68 o 
   5   7   9       16.38       27.65      5.83 o 
   6   7   9        7.28        5.16      4.07 o 
   7   7   9       50.56       44.22     10.20 o 
   8   7   9       29.28       31.67      9.97 o 
  -6   8   9        0.42        0.97      3.35 o 
  -5   8   9       12.09        0.76      5.36 o 
  -4   8   9       16.75       12.85      6.71 o 
  -3   8   9        2.46        2.71      2.03 o 
  -2   8   9        7.12        4.51      4.80 o 
  -1   8   9      225.35      224.67     12.85 o 
   0   8   9      190.56      196.19     27.12 o 
   1   8   9       24.04       39.34      5.62 o 
   2   8   9      148.48      143.30     19.95 o 
   3   8   9     1238.13     1292.20     78.83 o 
   4   8   9       13.11        7.60      4.64 o 
   5   8   9        9.02        7.84      3.52 o 
   6   8   9       30.93       33.68     17.63 o 
   7   8   9       18.25       22.06     11.79 o 
   8   8   9       30.39       41.39     10.06 o 
  -5   9   9        0.64        4.14      3.96 o 
  -4   9   9       25.74       17.09      7.76 o 
  -3   9   9      125.12      108.07      8.20 o 
  -2   9   9        0.67       -0.27      1.04 o 
  -1   9   9        0.50        9.94      5.72 o 
   0   9   9        4.09       12.63      5.75 o 
   1   9   9        1.15       -2.96      2.96 o 
   2   9   9       38.10       36.56      7.15 o 
   3   9   9        0.25       -0.98      3.62 o 
   4   9   9        0.85        5.65      5.47 o 
   5   9   9        8.83       10.17      5.42 o 
   6   9   9        0.06        2.19      3.06 o 
   7   9   9        3.74       10.60      5.20 o 
   8   9   9        0.00        3.56      3.96 o 
  -5  10   9       30.92       39.14     10.83 o 
  -4  10   9       54.73       73.77     13.34 o 
  -3  10   9       57.84       47.10     10.37 o 
  -2  10   9        5.79       16.52      7.65 o 
  -1  10   9       12.96       22.29      7.32 o 
   0  10   9       15.78       12.83      4.43 o 
   1  10   9       24.83       26.25      7.20 o 
   2  10   9        0.19       17.30      6.76 o 
   3  10   9      103.66      110.46     17.76 o 
   4  10   9       49.30       34.80     12.83 o 
   5  10   9       12.82       11.45      5.81 o 
   6  10   9        4.74        8.00      7.73 o 
   7  10   9        0.86       -0.18      6.86 o 
  -4  11   9       67.68       58.98     13.67 o 
  -3  11   9        5.38        3.16      7.45 o 
  -2  11   9       60.13       66.43      8.17 o 
  -1  11   9        0.10        0.90      4.80 o 
   0  11   9       17.30        6.93      4.85 o 
   1  11   9       12.28       11.19      6.87 o 
   2  11   9      129.55      141.63     14.36 o 
   3  11   9        1.19        0.89      3.69 o 
   4  11   9       53.41       37.26     13.93 o 
   5  11   9        1.53        0.36     10.46 o 
   6  11   9        0.40        1.58      3.48 o 
  -3  12   9       26.57       85.31     30.87 o 
  -2  12   9        0.01        1.73     10.54 o 
  -1  12   9        1.70       -1.87      5.99 o 
   0  12   9        9.92        3.24      3.95 o 
   1  12   9        1.71       -2.46      3.52 o 
   2  12   9       54.98       66.84     12.50 o 
   3  12   9      110.05       98.11     11.55 o 
   4  12   9        4.14       13.52      5.86 o 
   5  12   9       16.03       16.52     12.19 o 
  -2  13   9       19.33       14.83      7.16 o 
  -1  13   9       30.12       25.79     10.66 o 
   0  13   9       57.66       64.55     12.32 o 
   1  13   9        8.13        0.12      5.56 o 
   2  13   9       36.69       40.73     11.38 o 
   3  13   9       54.69       64.36     10.12 o 
   4  13   9        0.00        2.50      3.84 o 
   1  14   9        0.10       -3.47      3.93 o 
   0 -13  10       29.84       21.88      8.36 o 
   1 -13  10        8.62        6.07      5.37 o 
   2 -13  10       35.94       22.66     10.26 o 
  -2 -12  10       21.78       23.72      9.70 o 
  -1 -12  10      109.43       95.14     25.10 o 
   0 -12  10      137.28      138.54     15.48 o 
   1 -12  10        3.29        7.50      8.16 o 
   2 -12  10       13.70       50.40     34.77 o 
   3 -12  10        4.71        3.28      9.41 o 
   4 -12  10        7.53        2.81      5.31 o 
  -3 -11  10       75.65       87.34     11.58 o 
  -2 -11  10      156.93      231.03     19.03 o 
  -1 -11  10       30.01       21.97      9.79 o 
   0 -11  10       12.54       20.32     16.63 o 
   1 -11  10        7.27       12.07      6.77 o 
   2 -11  10        4.72       -0.85      5.43 o 
   3 -11  10       12.54       12.88      7.09 o 
   4 -11  10       29.51       14.22      7.86 o 
   5 -11  10       32.64       34.73      9.22 o 
  -4 -10  10       44.41       44.77     13.01 o 
  -3 -10  10        9.38        4.37     11.58 o 
  -2 -10  10       19.88       12.26     14.29 o 
  -1 -10  10        0.08       11.26     13.90 o 
   0 -10  10      125.66      147.45      9.62 o 
   1 -10  10        2.12        9.69      5.28 o 
   2 -10  10        1.11        0.43      4.64 o 
   3 -10  10        3.43       -1.64      6.15 o 
   4 -10  10       18.08       11.43      9.29 o 
   5 -10  10        8.62        9.15      6.50 o 
   6 -10  10       20.91       30.72     13.83 o 
  -4  -9  10       81.90       76.22     12.55 o 
  -3  -9  10        0.01       -2.83      3.46 o 
  -2  -9  10       17.19       22.25      8.13 o 
  -1  -9  10        8.44       14.83      7.18 o 
   0  -9  10        1.60       -1.88      8.21 o 
   1  -9  10       11.50       10.10      5.26 o 
   2  -9  10        3.09       15.91      7.76 o 
   3  -9  10        4.93        0.14      5.00 o 
   4  -9  10      710.39      732.74     37.35 o 
   5  -9  10      169.34      161.83     13.87 o 
   6  -9  10       13.28       13.02      6.56 o 
   7  -9  10        5.78       -1.65      4.33 o 
  -5  -8  10        6.92       12.91      8.98 o 
  -4  -8  10        0.01        0.50      2.08 o 
  -3  -8  10        9.88        1.39      3.47 o 
  -2  -8  10        1.30       11.28      7.17 o 
  -1  -8  10      102.83       63.26     11.88 o 
   0  -8  10        6.71       10.89      6.96 o 
   1  -8  10       41.90       47.17     16.91 o 
   2  -8  10        0.68       11.55      9.36 o 
   3  -8  10       73.24       88.74     14.95 o 
   4  -8  10       27.93       27.06     20.28 o 
   5  -8  10        1.13        8.61     17.37 o 
   6  -8  10        0.71       -2.37      6.86 o 
   7  -8  10       43.47       44.83     12.74 o 
   8  -8  10        8.91        5.71      7.91 o 
  -5  -7  10       20.17        7.88      5.33 o 
  -4  -7  10        4.24        5.02      2.91 o 
  -3  -7  10       14.52        4.39      5.90 o 
  -2  -7  10      407.83      386.35     80.49 o 
  -1  -7  10       11.52       -0.90      3.83 o 
   0  -7  10       30.46       76.19     36.76 o 
   1  -7  10        0.10        0.09      3.26 o 
   2  -7  10      612.77      732.40     73.70 o 
   3  -7  10       53.26       66.29     20.33 o 
   4  -7  10      153.13      163.77     24.31 o 
   5  -7  10       27.21       35.05      8.39 o 
   6  -7  10       11.21        7.96      3.98 o 
   7  -7  10       31.55       30.49      8.72 o 
   8  -7  10       13.45       17.84      7.97 o 
  -6  -6  10        6.70        3.55      3.26 o 
  -5  -6  10       22.22       30.60      7.50 o 
  -4  -6  10        8.58        9.95      4.21 o 
  -3  -6  10        0.29        6.39      3.20 o 
  -2  -6  10       91.25       75.93     10.06 o 
  -1  -6  10      574.81      503.77     32.03 o 
   0  -6  10       25.23       19.62      6.25 o 
   1  -6  10       84.65       79.60     10.08 o 
   2  -6  10       87.02       74.05      9.54 o 
   3  -6  10        4.40        9.05      3.55 o 
   4  -6  10        1.32        1.53      3.90 o 
   5  -6  10       73.57       81.26     13.18 o 
   6  -6  10       39.60       45.12      8.37 o 
   7  -6  10       58.33       59.72     11.14 o 
   8  -6  10       54.73       61.31     12.69 o 
  -6  -5  10       25.99       11.94     14.75 o 
  -5  -5  10        3.57       13.72     14.69 o 
  -4  -5  10        8.60       14.13      6.14 o 
  -3  -5  10       13.84        8.58      6.01 o 
  -2  -5  10     1070.32      933.69     63.69 o 
  -1  -5  10       20.85       15.31      4.49 o 
   0  -5  10       52.55       55.14      6.64 o 
   1  -5  10      125.59      112.82     11.82 o 
   2  -5  10      118.06      100.49     12.50 o 
   3  -5  10      157.19      173.95     17.36 o 
   4  -5  10       14.59        8.56      3.73 o 
   5  -5  10        9.49        5.41      6.33 o 
   6  -5  10        2.99        8.76      4.71 o 
   7  -5  10        7.04       10.41      5.11 o 
   8  -5  10       77.77       77.01     15.75 o 
   9  -5  10        0.57       15.66     12.30 o 
  -6  -4  10       52.06       56.19      9.11 o 
  -5  -4  10      113.55      100.29     16.94 o 
  -4  -4  10       53.97       42.80      7.78 o 
  -3  -4  10       11.92        8.35      3.40 o 
  -2  -4  10      469.60      418.33     13.65 o 
  -1  -4  10       52.16       59.68      5.97 o 
   0  -4  10        4.19       13.64     10.64 o 
   1  -4  10       32.64       39.66     14.82 o 
   2  -4  10      108.69      112.07     20.89 o 
   3  -4  10      242.97      239.20     22.76 o 
   4  -4  10      145.56      154.64     14.94 o 
   5  -4  10        5.99        5.07      3.45 o 
   6  -4  10        3.90        1.64      4.59 o 
   7  -4  10       87.26       83.34     12.96 o 
   8  -4  10       10.73        9.18      5.75 o 
   9  -4  10       19.66       12.47      7.13 o 
  -7  -3  10      141.32      152.71     12.77 o 
  -6  -3  10        4.03        2.00      3.52 o 
  -5  -3  10       30.15       24.83      6.42 o 
  -4  -3  10       41.91       33.20      6.19 o 
  -3  -3  10       57.61       40.21     10.31 o 
  -2  -3  10      521.72      508.89     21.43 o 
  -1  -3  10        5.88        3.26     10.52 o 
   0  -3  10       11.23        1.25      3.67 o 
   1  -3  10       22.97       20.57      5.36 o 
   2  -3  10      158.55      175.12     16.32 o 
   3  -3  10        5.86        3.82      2.74 o 
   4  -3  10      214.10      201.59     20.75 o 
   5  -3  10       61.08       49.74      7.11 o 
   6  -3  10        0.28        5.42      3.49 o 
   7  -3  10        0.00       -1.33      2.92 o 
   8  -3  10        8.25        7.58      4.43 o 
   9  -3  10        1.52       -0.71      3.33 o 
  -7  -2  10      184.87      226.30     20.64 o 
  -6  -2  10        1.24       10.58      6.22 o 
  -5  -2  10       56.05       48.24     12.36 o 
  -4  -2  10       41.59       51.87     11.76 o 
  -3  -2  10      364.76      379.65     20.38 o 
  -2  -2  10      151.98      155.65     12.69 o 
  -1  -2  10       98.34      111.96     15.11 o 
   0  -2  10       15.62        8.15      6.46 o 
   1  -2  10      173.10      171.53     13.81 o 
   2  -2  10      179.51      180.02     19.66 o 
   3  -2  10        8.28        0.02      6.38 o 
   4  -2  10      163.63      155.77     21.69 o 
   5  -2  10        1.57        3.90      4.16 o 
   6  -2  10      211.53      221.42     21.20 o 
   7  -2  10       43.48       50.74      8.58 o 
   8  -2  10       14.55       15.63      9.57 o 
   9  -2  10        3.53        0.35      5.36 o 
  -7  -1  10       40.74       52.45     10.08 o 
  -6  -1  10       22.01       21.43      9.89 o 
  -5  -1  10       27.98       23.12      7.96 o 
  -4  -1  10        1.18        2.45      4.23 o 
  -3  -1  10      275.02      273.99     25.70 o 
  -2  -1  10     2189.11     2191.25     63.78 o 
  -1  -1  10       12.72       10.22      3.92 o 
   0  -1  10       48.68       41.05      8.09 o 
   1  -1  10      517.73      481.95     19.65 o 
   2  -1  10      208.55      188.40     11.86 o 
   3  -1  10        0.32        4.32      2.45 o 
   4  -1  10      202.28      252.81     33.17 o 
   5  -1  10       16.92       14.61      3.41 o 
   6  -1  10        8.44        5.71      2.62 o 
   7  -1  10       55.14       50.72      6.78 o 
   8  -1  10       70.48       65.66      7.66 o 
   9  -1  10        0.44        2.08      2.50 o 
  -7   0  10        1.28        4.18      5.36 o 
  -6   0  10       31.60       50.83     14.03 o 
  -5   0  10       22.21       34.94      8.33 o 
  -4   0  10       70.26       75.86     15.46 o 
  -3   0  10       70.44       70.69      7.22 o 
  -2   0  10      656.76      740.90     26.59 o 
  -1   0  10     3762.87     3770.82    160.66 o 
   0   0  10      594.53      608.31     25.68 o 
   1   0  10       63.07       64.08      7.30 o 
   2   0  10       38.84       33.94      6.20 o 
   3   0  10       23.78       21.42      4.39 o 
   4   0  10       45.80       34.54     10.23 o 
   5   0  10       60.61       48.29      4.38 o 
   6   0  10       21.40       17.47      4.57 o 
   7   0  10      204.97      207.15     16.15 o 
   8   0  10       12.36       17.91      5.32 o 
   9   0  10        0.01        1.46      2.48 o 
  -7   1  10        1.08       13.41      7.20 o 
  -6   1  10       11.88       21.37      9.90 o 
  -5   1  10       58.67       60.94     11.16 o 
  -4   1  10        2.24        2.84      5.54 o 
  -3   1  10      286.80      267.16     19.20 o 
  -2   1  10     3152.46     3179.19     89.46 o 
  -1   1  10        6.51        8.46      3.87 o 
   0   1  10       69.66       78.76      6.81 o 
   1   1  10      659.53      667.28     26.06 o 
   2   1  10      258.39      264.57     19.95 o 
   3   1  10       11.26        8.58      2.12 o 
   4   1  10      207.79      223.42     16.35 o 
   5   1  10       11.64       10.58      2.85 o 
   6   1  10        4.19        2.17      3.48 o 
   7   1  10       57.35       56.49      9.91 o 
   8   1  10       82.35       80.43     12.65 o 
   9   1  10       16.90       20.22      6.33 o 
  -7   2  10      196.77      284.42     19.51 o 
  -6   2  10        1.40        4.84      8.57 o 
  -5   2  10       20.85       15.69      6.90 o 
  -4   2  10      100.37      104.11     16.44 o 
  -3   2  10      548.87      534.40     21.79 o 
  -2   2  10      130.16      118.99     10.93 o 
  -1   2  10      398.21      445.51     48.16 o 
   0   2  10        9.80        4.84      4.77 o 
   1   2  10      305.27      313.08     13.03 o 
   2   2  10      124.27      120.12      9.52 o 
   3   2  10       18.30       22.41      4.36 o 
   4   2  10      204.77      240.60     25.58 o 
   5   2  10        5.66        7.55      3.08 o 
   6   2  10      274.62      309.00     19.13 o 
   7   2  10       66.39       64.63      7.34 o 
   8   2  10        1.85        0.51      1.88 o 
   9   2  10        0.47        3.46      2.61 o 
  -7   3  10       70.20       86.17     11.22 o 
  -6   3  10        1.59       18.22      8.02 o 
  -5   3  10       13.28        9.60      5.18 o 
  -4   3  10       43.05       29.76      7.70 o 
  -3   3  10      121.11      109.38     12.11 o 
  -2   3  10      245.01      252.36     19.55 o 
  -1   3  10        8.17        8.73      3.15 o 
   0   3  10       12.64       15.56      4.79 o 
   1   3  10        0.23        4.83      1.81 o 
   2   3  10      289.18      303.52     15.63 o 
   3   3  10        3.05        1.79      3.55 o 
   4   3  10      329.28      340.47     14.74 o 
   5   3  10       67.62       66.83      6.65 o 
   6   3  10        6.72       11.84      4.11 o 
   7   3  10        0.31        2.43      2.24 o 
   8   3  10        7.09        6.82      3.16 o 
   9   3  10        3.56        6.41      3.30 o 
  -6   4  10       46.31       62.11     13.39 o 
  -5   4  10      103.04      136.75     12.00 o 
  -4   4  10       55.46       44.91     12.91 o 
  -3   4  10        0.89        3.17      3.15 o 
  -2   4  10      572.87      470.11     15.47 o 
  -1   4  10       45.43       52.70      6.59 o 
   0   4  10        2.91        4.98      2.24 o 
   1   4  10       57.22       49.32      6.08 o 
   2   4  10       41.09       44.88      5.62 o 
   3   4  10      243.34      236.55      7.22 o 
   4   4  10       98.86       94.11      7.14 o 
   5   4  10       14.54       17.11      4.59 o 
   6   4  10        1.12        3.20      1.93 o 
   7   4  10       38.48       37.46      8.18 o 
   8   4  10        0.01        0.74      2.47 o 
   9   4  10       61.32       68.20      7.86 o 
  -6   5  10       48.75       49.20     13.04 o 
  -5   5  10        8.03       20.35      8.75 o 
  -4   5  10        6.83        2.94      3.37 o 
  -3   5  10       14.24       23.11      5.87 o 
  -2   5  10      835.02      716.40     42.32 o 
  -1   5  10       81.14       67.11      8.20 o 
   0   5  10       66.75       69.09      6.75 o 
   1   5  10       75.20       66.43      9.07 o 
   2   5  10       46.62       34.81      5.70 o 
   3   5  10      130.79      139.33     16.02 o 
   4   5  10       33.81       29.17      4.35 o 
   5   5  10       27.36       30.59      9.08 o 
   6   5  10        0.82        9.92      5.11 o 
   7   5  10       14.32       18.21      8.39 o 
   8   5  10       44.15       28.94      8.90 o 
   9   5  10        1.60        8.36      5.08 o 
  -6   6  10        0.52        0.07      3.78 o 
  -5   6  10        5.73       10.20      5.04 o 
  -4   6  10        1.98       -0.39      2.71 o 
  -3   6  10        0.00       -3.17      3.62 o 
  -2   6  10      209.02      159.33      6.69 o 
  -1   6  10      582.01      477.42     23.41 o 
   0   6  10        7.94        6.77      4.47 o 
   1   6  10      104.87      103.23      8.54 o 
   2   6  10      109.23      122.09     16.17 o 
   3   6  10       11.25       15.24      5.42 o 
   4   6  10        0.66       12.13      5.42 o 
   5   6  10       67.80       74.55     10.36 o 
   6   6  10       18.03        8.12      8.42 o 
   7   6  10       17.82       27.44     10.54 o 
   8   6  10       88.73       84.25     10.62 o 
   9   6  10        0.04        2.00      9.74 o 
  -6   7  10        0.33        1.53      2.36 o 
  -5   7  10       49.79       45.64     16.73 o 
  -4   7  10        5.09        8.69      5.19 o 
  -3   7  10       27.52       16.34      6.61 o 
  -2   7  10      533.57      463.73     34.92 o 
  -1   7  10       10.18       15.04      8.13 o 
   0   7  10       64.32       51.76      7.98 o 
   1   7  10        7.10       11.62      4.67 o 
   2   7  10      543.94      582.76     33.50 o 
   3   7  10       40.41       60.37     11.47 o 
   4   7  10      161.15      166.12     22.09 o 
   5   7  10       49.82       44.20      9.57 o 
   6   7  10       20.61       19.79      7.72 o 
   7   7  10       36.30       27.23     10.33 o 
   8   7  10        1.82        7.56      4.87 o 
  -5   8  10       25.43       37.86     10.03 o 
  -4   8  10        7.34       11.36      6.25 o 
  -3   8  10       18.51       13.53      8.78 o 
  -2   8  10        6.80        3.85      5.02 o 
  -1   8  10      265.50      235.05     19.42 o 
   0   8  10       33.11       19.91      5.81 o 
   1   8  10       62.70       70.36      9.78 o 
   2   8  10        6.22        8.65      4.40 o 
   3   8  10       69.15       64.16     10.92 o 
   4   8  10       50.01       60.08     11.08 o 
   5   8  10        0.62        3.77      3.42 o 
   6   8  10        0.03        4.38      9.13 o 
   7   8  10       22.11       30.67      7.34 o 
   8   8  10       12.34        9.90     16.00 o 
  -5   9  10        0.29        7.10     17.76 o 
  -4   9  10       45.88       61.60     25.20 o 
  -3   9  10        3.27        6.85      4.31 o 
  -2   9  10        2.19        1.40      2.00 o 
  -1   9  10        3.03        2.54      4.57 o 
   0   9  10        0.14       -2.33      4.90 o 
   1   9  10       17.86       19.35     10.79 o 
   2   9  10        0.06        2.22      3.81 o 
   3   9  10        0.74       -1.46      2.49 o 
   4   9  10      992.59     1038.74     36.45 o 
   5   9  10      175.19      178.31     14.31 o 
   6   9  10       32.29       46.40     12.79 o 
   7   9  10        1.60        0.41      6.61 o 
  -4  10  10       47.55       55.26     13.83 o 
  -3  10  10       19.23       29.69     11.63 o 
  -2  10  10       19.76       16.36     11.56 o 
  -1  10  10        5.39        6.49      3.82 o 
   0  10  10      104.37      137.73     24.57 o 
   1  10  10        2.52       -1.69      3.26 o 
   2  10  10        0.67       -2.14      4.77 o 
   3  10  10        4.33        4.57      3.60 o 
   4  10  10        0.03        8.76      4.49 o 
   5  10  10       22.97       38.11     10.39 o 
   6  10  10       19.69        9.63     13.60 o 
   7  10  10        4.61        9.56      6.25 o 
  -3  11  10      105.92      119.29     16.63 o 
  -2  11  10       90.60      100.41     13.75 o 
  -1  11  10       48.24       33.10     11.41 o 
   0  11  10        7.53        4.09      3.94 o 
   1  11  10        2.15        6.62      6.15 o 
   2  11  10       17.13       23.49      9.15 o 
   3  11  10        5.16        4.67      4.18 o 
   4  11  10       72.33       59.47     18.45 o 
   5  11  10       31.01       19.78      7.74 o 
   6  11  10        1.59        2.25      9.87 o 
  -2  12  10       49.92       66.94     11.39 o 
  -1  12  10       99.42       98.70     12.28 o 
   0  12  10      139.23      167.03     14.26 o 
   1  12  10       11.06        5.16     11.94 o 
   2  12  10        7.10        6.14      5.37 o 
   3  12  10       13.34       26.23     10.98 o 
   4  12  10        0.59        5.00      5.38 o 
   5  12  10        6.84       -1.63      3.98 o 
  -1  13  10        1.30       12.35     11.17 o 
   0  13  10       50.26       45.77     17.81 o 
   1  13  10       17.92       10.95     13.72 o 
   2  13  10       16.45       11.08      7.13 o 
   3  13  10        3.58        9.06      6.49 o 
   0 -12  11       33.38       22.26     10.64 o 
   1 -12  11        2.07        2.60      6.33 o 
   2 -12  11       12.12       13.33     24.06 o 
   3 -12  11        2.34       -4.34      4.34 o 
  -2 -11  11       85.60      106.68     11.11 o 
  -1 -11  11       69.46       64.74     11.38 o 
   0 -11  11        0.42        0.38     11.96 o 
   1 -11  11       10.27       11.83      8.35 o 
   2 -11  11        4.47        3.91      8.93 o 
   3 -11  11       24.75       46.75     13.62 o 
   4 -11  11      185.26      198.40     17.50 o 
   5 -11  11      132.71      130.13     12.92 o 
  -3 -10  11        7.57       15.19      4.25 o 
  -2 -10  11       12.17       13.30      6.95 o 
  -1 -10  11       12.71       19.01     14.75 o 
   0 -10  11       66.45       72.65      7.55 o 
   1 -10  11       39.34       46.35     18.62 o 
   2 -10  11       18.08       31.28     19.69 o 
   3 -10  11       26.97       10.51      8.67 o 
   4 -10  11       34.00       40.36     10.68 o 
   5 -10  11       12.01       24.11      9.69 o 
   6 -10  11       40.15       50.91     10.66 o 
  -4  -9  11       16.35       16.41      7.35 o 
  -3  -9  11        1.60       -0.58      3.88 o 
  -2  -9  11       16.41       26.38      9.25 o 
  -1  -9  11        0.28        1.45      4.04 o 
   0  -9  11       17.46       19.99      7.74 o 
   1  -9  11        3.23       -3.26      3.77 o 
   2  -9  11       18.73       18.14     13.57 o 
   3  -9  11        0.66        4.31      4.25 o 
   4  -9  11        0.95        7.65      7.37 o 
   5  -9  11       10.62        1.23      4.77 o 
   6  -9  11        5.15        5.74      5.84 o 
   7  -9  11        1.47        7.65      8.57 o 
  -4  -8  11       50.54       32.64      9.35 o 
  -3  -8  11        7.29       14.86      7.19 o 
  -2  -8  11       16.16       24.61     10.21 o 
  -1  -8  11       42.04       21.03      8.11 o 
   0  -8  11        0.43        8.23      4.31 o 
   1  -8  11        3.14       -3.62      3.62 o 
   2  -8  11        1.24        2.85      7.17 o 
   3  -8  11       53.13       66.42     11.31 o 
   4  -8  11       23.70       26.10      8.96 o 
   5  -8  11       26.37       22.80     17.02 o 
   6  -8  11        0.33        2.22     12.02 o 
   7  -8  11        1.36       -4.40      4.40 o 
  -5  -7  11       15.60       25.46      5.97 o 
  -4  -7  11       15.55       13.44     12.22 o 
  -3  -7  11        1.31       13.57     10.00 o 
  -2  -7  11       94.36       89.81     13.32 o 
  -1  -7  11        0.41       -2.28      3.47 o 
   0  -7  11      108.80      113.40     16.83 o 
   1  -7  11        3.81        4.74      3.12 o 
   2  -7  11       34.60       30.80      6.45 o 
   3  -7  11        0.01        1.34      4.33 o 
   4  -7  11      456.36      493.32     22.16 o 
   5  -7  11      543.83      628.74     24.29 o 
   6  -7  11        5.79        7.60      6.66 o 
   7  -7  11       16.74       16.62     10.15 o 
   8  -7  11        3.30        5.54      4.30 o 
  -5  -6  11        1.41       12.60      7.23 o 
  -4  -6  11       97.04       95.60      7.96 o 
  -3  -6  11        6.14        1.31      3.05 o 
  -2  -6  11       71.38       70.98     11.45 o 
  -1  -6  11      186.95      169.89     14.87 o 
   0  -6  11       22.06       42.02     24.85 o 
   1  -6  11      168.80      188.93     27.04 o 
   2  -6  11      249.63      277.13     34.46 o 
   3  -6  11       66.95       66.04     16.66 o 
   4  -6  11       13.89       28.78      6.99 o 
   5  -6  11       89.12       69.71     16.12 o 
   6  -6  11        0.05        4.42      3.43 o 
   7  -6  11       17.09       22.68      8.29 o 
   8  -6  11        1.29        1.08      6.58 o 
  -6  -5  11        0.16       -0.38      6.94 o 
  -5  -5  11       88.49      108.71     10.28 o 
  -4  -5  11        0.01       -1.70      6.28 o 
  -3  -5  11        1.15        1.87      3.13 o 
  -2  -5  11       18.60        7.94      3.30 o 
  -1  -5  11       38.48       75.33     35.33 o 
   0  -5  11      370.33      348.45     34.80 o 
   1  -5  11       66.29       68.95      9.07 o 
   2  -5  11      449.30      420.53     16.21 o 
   3  -5  11       32.81       19.06      9.49 o 
   4  -5  11      283.30      273.15     15.79 o 
   5  -5  11       74.17       66.84     10.81 o 
   6  -5  11       49.14       42.64      9.75 o 
   7  -5  11        2.89        6.02      6.48 o 
   8  -5  11       24.55       25.99     10.02 o 
  -6  -4  11       14.93       24.60      9.16 o 
  -5  -4  11        4.28        2.28      3.12 o 
  -4  -4  11       49.12       56.46     12.78 o 
  -3  -4  11       28.90       20.11      4.58 o 
  -2  -4  11       54.32       37.65      5.98 o 
  -1  -4  11      361.19      289.44     26.84 o 
   0  -4  11       44.72       68.01      9.06 o 
   1  -4  11      269.66      312.33     18.72 o 
   2  -4  11      100.60       96.64     10.10 o 
   3  -4  11       11.08        6.85      4.23 o 
   4  -4  11        1.53        4.54      2.82 o 
   5  -4  11        4.56        4.75      3.02 o 
   6  -4  11       31.96       43.25      9.52 o 
   7  -4  11       12.27       19.41      5.93 o 
   8  -4  11        3.92        0.37      4.41 o 
   9  -4  11        0.52        6.26      7.02 o 
  -6  -3  11        5.36        0.55      4.18 o 
  -5  -3  11       30.57       30.12      8.65 o 
  -4  -3  11        0.01       -1.85      3.78 o 
  -3  -3  11       84.46       78.71      9.79 o 
  -2  -3  11      119.87      154.20     24.53 o 
  -1  -3  11      105.80       98.43     10.35 o 
   0  -3  11        6.73       -0.52      2.19 o 
   1  -3  11       12.16        7.80      3.49 o 
   2  -3  11       46.82       46.69      5.36 o 
   3  -3  11       57.99       74.01      8.63 o 
   4  -3  11        0.00        2.94      5.48 o 
   5  -3  11       14.34       21.46     20.08 o 
   6  -3  11        3.24       -4.21      7.42 o 
   7  -3  11       14.47       16.08      6.79 o 
   8  -3  11        0.07       -2.18      5.64 o 
   9  -3  11       42.73       57.77      7.06 o 
  -6  -2  11        5.95        4.58      4.91 o 
  -5  -2  11        8.23       10.80      5.66 o 
  -4  -2  11       57.09       57.87      9.25 o 
  -3  -2  11       71.25       65.82      7.85 o 
  -2  -2  11      278.22      228.84     25.28 o 
  -1  -2  11      722.71      703.03     23.84 o 
   0  -2  11        2.15        1.15      2.06 o 
   1  -2  11        1.27        7.39      2.62 o 
   2  -2  11      151.54      151.37     33.04 o 
   3  -2  11      135.49      151.88     15.54 o 
   4  -2  11       70.91       71.82      9.89 o 
   5  -2  11       38.19       51.66      9.85 o 
   6  -2  11       13.55        8.34      7.50 o 
   7  -2  11        0.00       -3.83      9.11 o 
   8  -2  11        3.52        9.94      7.19 o 
   9  -2  11       60.38       61.75      9.37 o 
  -6  -1  11      170.87      196.54     38.14 o 
  -5  -1  11        8.52        8.50      5.19 o 
  -4  -1  11        5.80        1.22      3.31 o 
  -3  -1  11       77.70       72.98      8.92 o 
  -2  -1  11      378.60      398.80     23.79 o 
  -1  -1  11       10.86        5.34      2.28 o 
   0  -1  11       52.08       50.53      6.15 o 
   1  -1  11       78.86       73.87      8.90 o 
   2  -1  11      468.65      464.79     16.08 o 
   3  -1  11      133.41      147.45     16.51 o 
   4  -1  11       88.12       85.16      8.36 o 
   5  -1  11      335.22      349.38     13.81 o 
   6  -1  11        2.29        3.77      2.07 o 
   7  -1  11        9.02        8.54      3.12 o 
   8  -1  11        8.15        7.29      4.73 o 
   9  -1  11        0.00        4.02      4.62 o 
  -6   0  11        0.00       -0.68      2.61 o 
  -5   0  11        2.41        9.38      5.41 o 
  -4   0  11        2.48        5.22      4.20 o 
  -3   0  11        3.13        5.03      2.63 o 
  -2   0  11        3.19        0.95      1.15 o 
  -1   0  11       31.60       41.49      6.02 o 
   0   0  11        0.23        1.47      1.89 o 
   1   0  11        5.49        7.59      3.18 o 
   2   0  11        0.93        0.93      0.96 o 
   3   0  11        7.87        9.76      3.44 o 
   4   0  11        1.24        3.80      2.21 o 
   5   0  11        1.85        0.82      2.37 o 
   6   0  11        0.38        0.59      1.32 o 
   7   0  11        2.26        8.00      3.71 o 
   8   0  11        1.34        4.39      3.12 o 
   9   0  11        0.13        1.63      4.05 o 
  -6   1  11       89.29       91.84     23.16 o 
  -5   1  11       11.96       19.78      8.44 o 
  -4   1  11       17.82        8.23     13.88 o 
  -3   1  11       36.97       31.91      5.96 o 
  -2   1  11      355.27      344.69     21.43 o 
  -1   1  11      107.56      112.88      5.65 o 
   0   1  11        7.49        7.85      4.17 o 
   1   1  11      126.47      114.89     12.36 o 
   2   1  11      293.39      306.64      7.43 o 
   3   1  11       83.18       84.11      9.87 o 
   4   1  11       51.40       47.70      3.99 o 
   5   1  11      236.35      276.88     29.65 o 
   6   1  11        0.01        2.91      1.97 o 
   7   1  11       18.63       15.33      6.40 o 
   8   1  11        0.16       -1.93      1.93 o 
   9   1  11        1.81        3.90      3.33 o 
  -6   2  11       46.36       42.10     13.07 o 
  -5   2  11       20.56       34.12      7.26 o 
  -4   2  11       71.53       64.90     12.14 o 
  -3   2  11       43.36       31.98      6.44 o 
  -2   2  11      155.97      121.18     13.82 o 
  -1   2  11      771.83      764.55     23.14 o 
   0   2  11        0.01        2.07      2.05 o 
   1   2  11        7.59       13.28      4.20 o 
   2   2  11       65.46       63.39      7.48 o 
   3   2  11       67.42       66.70      5.37 o 
   4   2  11      108.01      122.48      9.95 o 
   5   2  11       31.49       17.56      4.84 o 
   6   2  11       71.99       74.25      9.27 o 
   7   2  11        1.24        0.23      1.59 o 
   8   2  11        1.63        3.64      2.72 o 
   9   2  11       73.54       72.55     12.02 o 
  -6   3  11       14.85       33.26     14.34 o 
  -5   3  11       68.29       93.14     16.45 o 
  -4   3  11        0.04        1.96      5.82 o 
  -3   3  11      113.43      105.97     16.58 o 
  -2   3  11       71.30       73.71     11.07 o 
  -1   3  11       74.92       59.61      6.28 o 
   0   3  11       19.23       17.29      3.24 o 
   1   3  11       22.31       20.88      4.68 o 
   2   3  11       30.12       21.65      3.79 o 
   3   3  11       41.85       45.60      5.50 o 
   4   3  11       24.72       31.93      4.57 o 
   5   3  11        1.85        8.69      4.06 o 
   6   3  11       19.18       19.15      7.93 o 
   7   3  11       15.06       14.75      4.62 o 
   8   3  11        0.40       -0.28      2.74 o 
   9   3  11       29.21       23.41     14.82 o 
  -6   4  11       89.92      137.07     16.91 o 
  -5   4  11       10.96       11.71      6.64 o 
  -4   4  11       58.74       78.29     13.43 o 
  -3   4  11       21.59        8.21      5.14 o 
  -2   4  11       60.91       58.24     10.31 o 
  -1   4  11      467.83      404.84     11.54 o 
   0   4  11       42.10       49.85      5.42 o 
   1   4  11      292.20      296.54     14.36 o 
   2   4  11       85.16       89.53      7.85 o 
   3   4  11        2.68        3.17      2.60 o 
   4   4  11        4.09        4.04      1.75 o 
   5   4  11        0.21       -1.67      1.67 o 
   6   4  11       10.94        9.23      6.66 o 
   7   4  11        0.32        2.29      3.62 o 
   8   4  11        0.03        0.60      5.28 o 
   9   4  11        1.92        0.32      5.13 o 
  -6   5  11        2.88        5.16      5.22 o 
  -5   5  11       48.02       45.36     10.31 o 
  -4   5  11       13.46       22.15      9.11 o 
  -3   5  11        1.22       -3.11      3.67 o 
  -2   5  11       11.97       10.52      3.54 o 
  -1   5  11      193.45      209.37     23.22 o 
   0   5  11      323.31      315.28     11.38 o 
   1   5  11        4.44        0.18      2.69 o 
   2   5  11      366.97      336.61     18.74 o 
   3   5  11       66.47       72.14      8.96 o 
   4   5  11      157.99      144.46     19.37 o 
   5   5  11       74.01       72.49     11.38 o 
   6   5  11       11.99        6.16     13.24 o 
   7   5  11        0.07        0.11      4.41 o 
   8   5  11       30.61       40.19     10.90 o 
  -5   6  11        0.24       -3.06      3.06 o 
  -4   6  11       74.33       59.69     23.01 o 
  -3   6  11        1.48        2.74      2.36 o 
  -2   6  11       53.72       51.76      9.23 o 
  -1   6  11      261.07      228.56      7.72 o 
   0   6  11       19.63       22.29      6.01 o 
   1   6  11      192.28      182.11     18.49 o 
   2   6  11      324.47      325.02     19.96 o 
   3   6  11       67.62       56.66     10.97 o 
   4   6  11       22.95       27.64      8.14 o 
   5   6  11       83.27       81.23     11.76 o 
   6   6  11        0.81        5.25      3.94 o 
   7   6  11        6.57       12.91      6.25 o 
   8   6  11       13.52        2.12      3.19 o 
  -5   7  11       25.51       47.79     11.43 o 
  -4   7  11       28.02       19.67      9.29 o 
  -3   7  11        0.18        7.16      4.37 o 
  -2   7  11       48.70       36.06      7.21 o 
  -1   7  11        4.68        0.12      2.16 o 
   0   7  11       91.14       81.72      8.44 o 
   1   7  11        4.70        7.03      6.58 o 
   2   7  11       11.03       19.80      9.64 o 
   3   7  11        0.01       -0.42      3.36 o 
   4   7  11      464.08      498.33     55.51 o 
   5   7  11      542.42      578.04     45.38 o 
   6   7  11       16.92       21.48      8.28 o 
   7   7  11       34.08       41.49      9.76 o 
   8   7  11        0.56        7.01      5.26 o 
  -4   8  11       35.26       41.22     11.44 o 
  -3   8  11        2.70        6.94      4.14 o 
  -2   8  11        2.54        2.47      2.25 o 
  -1   8  11       25.06       19.46      5.64 o 
   0   8  11        5.91        7.10      4.34 o 
   1   8  11       15.24       14.56      6.48 o 
   2   8  11        2.62       16.71      6.91 o 
   3   8  11       96.62      122.38     13.14 o 
   4   8  11        4.68       -4.44     10.20 o 
   5   8  11       43.60       33.72     10.25 o 
   6   8  11       15.11       13.98      7.76 o 
   7   8  11       10.05        5.55      3.65 o 
  -4   9  11       17.55        4.96      8.44 o 
  -3   9  11       16.10       15.13      6.49 o 
  -2   9  11        0.00       11.59      5.98 o 
  -1   9  11        0.43        4.97      3.94 o 
   0   9  11       31.33       25.58      8.46 o 
   1   9  11        0.19        8.81      5.60 o 
   2   9  11       18.55       18.51      6.78 o 
   3   9  11        0.08        1.67      8.16 o 
   4   9  11       17.51       17.05      7.41 o 
   5   9  11       44.43       33.51      9.15 o 
   6   9  11        5.39        3.16      4.21 o 
   7   9  11        5.75       -1.14      6.96 o 
  -3  10  11        9.33       18.72     13.57 o 
  -2  10  11       25.48       27.79     13.44 o 
  -1  10  11        5.60       12.12      5.98 o 
   0  10  11       76.04       79.27     10.98 o 
   1  10  11       17.83       19.55      8.19 o 
   2  10  11       14.74       13.84      5.88 o 
   3  10  11       32.41       47.86     13.42 o 
   4  10  11        2.65       13.57     10.77 o 
   5  10  11       11.64       11.14      6.61 o 
   6  10  11       10.08       17.23      7.60 o 
  -2  11  11       54.14       76.17     17.76 o 
  -1  11  11       45.37       47.58     12.84 o 
   0  11  11        0.90       -3.88      3.88 o 
   1  11  11        4.01       -0.63      7.30 o 
   2  11  11        0.00        4.76      5.92 o 
   3  11  11       34.56       30.99      9.33 o 
   4  11  11      227.44      244.67     27.44 o 
   5  11  11      133.24      133.94     16.38 o 
  -1  12  11       21.97       24.19      8.98 o 
   0  12  11       28.12       16.94      7.93 o 
   1  12  11        3.48        5.65      5.09 o 
   2  12  11        4.11        5.53      4.18 o 
   3  12  11        3.38        3.45      3.12 o 
   4  12  11       35.38       37.31     10.92 o 
  -1 -11  12       18.03       16.73      8.11 o 
   0 -11  12       19.21       30.97      9.46 o 
   1 -11  12       26.98       36.13     10.57 o 
   2 -11  12       28.99       34.14     11.68 o 
   3 -11  12        4.00        3.48      5.43 o 
   4 -11  12       13.78       21.24     15.00 o 
  -2 -10  12       80.47       89.14     18.72 o 
  -1 -10  12       55.23       64.34      9.61 o 
   0 -10  12        2.26       10.44     11.40 o 
   1 -10  12       16.82       14.87      7.53 o 
   2 -10  12        7.33       14.20      8.31 o 
   3 -10  12        2.72        7.90      6.39 o 
   4 -10  12        0.05       10.31      6.41 o 
   5 -10  12        0.01       12.54      7.48 o 
  -3  -9  12        2.26       13.80      8.00 o 
  -2  -9  12      112.68      131.91     17.50 o 
  -1  -9  12        0.57        2.85      5.31 o 
   0  -9  12        7.45       21.99     16.17 o 
   1  -9  12       25.66       34.69     11.10 o 
   2  -9  12       29.64       34.25     12.12 o 
   3  -9  12       52.32       77.33     12.50 o 
   4  -9  12        0.01        2.44      5.36 o 
   5  -9  12       50.47       59.99     13.85 o 
   6  -9  12       18.01       14.56      7.11 o 
  -4  -8  12       45.38       39.59     16.02 o 
  -3  -8  12       11.05       16.26      6.30 o 
  -2  -8  12       21.59       -6.84      6.84 o 
  -1  -8  12       44.41       64.92     28.24 o 
   0  -8  12       10.93        0.58     12.35 o 
   1  -8  12        8.09        4.43      4.39 o 
   2  -8  12       55.23       52.53     13.90 o 
   3  -8  12        0.10       -3.53      3.98 o 
   4  -8  12       61.60       67.34     11.89 o 
   5  -8  12        0.61        3.12      7.50 o 
   6  -8  12       85.05       94.24     10.90 o 
   7  -8  12        3.59       10.31      7.37 o 
  -4  -7  12        3.28        1.43      4.95 o 
  -3  -7  12        2.86        7.72      5.58 o 
  -2  -7  12       21.30       29.50     16.20 o 
  -1  -7  12        4.14        3.81      4.34 o 
   0  -7  12      226.25      261.13     30.46 o 
   1  -7  12      399.52      374.43     29.85 o 
   2  -7  12        0.55        5.96      3.67 o 
   3  -7  12       12.13       19.53      7.37 o 
   4  -7  12        0.93        7.02      4.43 o 
   5  -7  12       55.73       70.76     17.96 o 
   6  -7  12       69.21       55.49     12.02 o 
   7  -7  12       29.69       37.68     10.49 o 
  -5  -6  12        3.03        3.72      4.90 o 
  -4  -6  12       15.88       16.53      9.13 o 
  -3  -6  12        0.89        1.13      3.55 o 
  -2  -6  12        2.80        8.24      5.79 o 
  -1  -6  12        1.14        3.79      9.13 o 
   0  -6  12      140.97      101.15     17.66 o 
   1  -6  12       40.81       32.59      8.44 o 
   2  -6  12       12.97       15.00      6.71 o 
   3  -6  12       26.52       17.27     12.12 o 
   4  -6  12       73.57       74.81     15.46 o 
   5  -6  12       28.18       26.40      9.03 o 
   6  -6  12       25.00       25.67     11.06 o 
   7  -6  12       22.13       25.08     15.00 o 
   8  -6  12        0.06       -0.49      4.00 o 
  -5  -5  12       15.43        4.01      3.60 o 
  -4  -5  12        2.44        3.59      4.03 o 
  -3  -5  12       69.05       54.66      8.02 o 
  -2  -5  12      131.70      148.90     10.59 o 
  -1  -5  12        1.49        4.47      5.10 o 
   0  -5  12      440.52      411.77     27.23 o 
   1  -5  12        8.93       -0.23      3.36 o 
   2  -5  12       61.26       63.85      9.86 o 
   3  -5  12       20.99       25.94      5.62 o 
   4  -5  12       31.70       39.64      9.32 o 
   5  -5  12       17.40       21.52      9.51 o 
   6  -5  12       33.29       41.85      8.18 o 
   7  -5  12       11.08        6.41      6.71 o 
   8  -5  12        0.13       -1.35      4.00 o 
  -5  -4  12      248.45      228.33     31.18 o 
  -4  -4  12        0.61        0.97      5.43 o 
  -3  -4  12       23.88       16.83      5.54 o 
  -2  -4  12        1.42        6.27      3.63 o 
  -1  -4  12       75.33       92.42     13.61 o 
   0  -4  12      701.81      690.03     42.36 o 
   1  -4  12       24.80       34.96      9.12 o 
   2  -4  12       55.43       46.67     10.06 o 
   3  -4  12      255.44      364.17     29.63 o 
   4  -4  12       81.96       93.00     22.22 o 
   5  -4  12       15.31       16.71      6.88 o 
   6  -4  12       12.92       15.82     13.75 o 
   7  -4  12       10.20       14.34      7.40 o 
   8  -4  12        0.05       -1.95      4.08 o 
  -5  -3  12       56.94       58.76      9.09 o 
  -4  -3  12        1.67        6.13      5.54 o 
  -3  -3  12        1.03       -1.29      2.35 o 
  -2  -3  12       28.09       17.49      4.80 o 
  -1  -3  12       46.99       53.03      6.67 o 
   0  -3  12        5.66        3.59      7.30 o 
   1  -3  12        0.38        1.08      2.46 o 
   2  -3  12       42.47       40.79      5.65 o 
   3  -3  12      119.86      111.49     15.24 o 
   4  -3  12       10.73        5.68      9.18 o 
   5  -3  12        0.10        2.00      2.59 o 
   6  -3  12        9.66        8.26      4.71 o 
   7  -3  12        2.38       -3.04      3.04 o 
   8  -3  12        4.73        6.52      4.77 o 
  -5  -2  12      202.64      221.62     20.37 o 
  -4  -2  12       52.25       68.91     10.67 o 
  -3  -2  12       13.15       13.26      4.51 o 
  -2  -2  12      150.50      151.65     13.92 o 
  -1  -2  12       18.76       14.75      5.70 o 
   0  -2  12      144.46      117.34     11.84 o 
   1  -2  12       12.61        9.38      3.62 o 
   2  -2  12        8.40        6.50      6.91 o 
   3  -2  12        7.91        6.33      2.12 o 
   4  -2  12        0.02       -1.35      3.70 o 
   5  -2  12       11.88       17.52      7.36 o 
   6  -2  12       43.36       36.62      8.35 o 
   7  -2  12        0.37       -0.54      2.23 o 
   8  -2  12       18.47       16.46      7.50 o 
   9  -2  12        1.38       -0.41      2.88 o 
  -6  -1  12        5.70       21.26      9.97 o 
  -5  -1  12        9.33       13.90      6.62 o 
  -4  -1  12       23.09       34.87      8.62 o 
  -3  -1  12        7.60        8.88      4.28 o 
  -2  -1  12        3.83        8.99      3.68 o 
  -1  -1  12       26.33       18.98      5.61 o 
   0  -1  12      897.17      826.85     19.43 o 
   1  -1  12      544.29      487.15     19.24 o 
   2  -1  12       19.47       17.54      3.02 o 
   3  -1  12       61.39       75.49     14.28 o 
   4  -1  12        0.27       -2.60      2.60 o 
   5  -1  12        5.00        0.66      3.80 o 
   6  -1  12       88.93      110.70      8.50 o 
   7  -1  12        5.86        7.20      3.93 o 
   8  -1  12       17.83        6.59      4.56 o 
   9  -1  12       50.00       63.66      8.12 o 
  -6   0  12       20.27       16.79      7.63 o 
  -5   0  12        9.94       17.77      8.44 o 
  -4   0  12       76.36       81.07     13.17 o 
  -3   0  12       44.02       41.84      7.51 o 
  -2   0  12       45.06       31.85      4.96 o 
  -1   0  12      346.93      330.01     18.80 o 
   0   0  12     1276.10     1202.86     20.12 o 
   1   0  12      245.71      288.34     25.79 o 
   2   0  12      147.11      153.52     11.84 o 
   3   0  12        5.41        1.65      1.17 o 
   4   0  12      164.01      182.60     22.41 o 
   5   0  12        2.10        7.90      3.99 o 
   6   0  12       38.90       34.65      9.82 o 
   7   0  12        8.59       18.15      7.01 o 
   8   0  12       23.02       21.61      7.42 o 
   9   0  12       11.89       11.35      6.89 o 
  -6   1  12       30.11       51.46      8.43 o 
  -5   1  12       10.29        0.47      7.55 o 
  -4   1  12       49.74       72.30     12.37 o 
  -3   1  12        0.02        1.01      1.84 o 
  -2   1  12       31.05       33.23      5.18 o 
  -1   1  12       15.39       13.30      4.50 o 
   0   1  12      991.62     1102.90     23.95 o 
   1   1  12      849.68      867.98     75.87 o 
   2   1  12        6.23        6.15      2.62 o 
   3   1  12      111.11      118.38     10.38 o 
   4   1  12        1.08        2.90      1.97 o 
   5   1  12       35.40       34.40      5.84 o 
   6   1  12       91.72       99.07     11.46 o 
   7   1  12       11.55       15.11      4.53 o 
   8   1  12       12.64        7.95      5.60 o 
   9   1  12       54.28       93.83     14.49 o 
  -6   2  12        7.76       -3.52      6.48 o 
  -5   2  12       63.35       68.16     12.63 o 
  -4   2  12       50.23       61.07     10.88 o 
  -3   2  12        0.74        6.23      4.57 o 
  -2   2  12      122.64       98.94     11.32 o 
  -1   2  12       64.24       66.50     12.26 o 
   0   2  12      401.60      380.94     10.18 o 
   1   2  12       18.48       23.56      4.62 o 
   2   2  12       47.27       62.58      6.22 o 
   3   2  12       14.35       12.90      3.84 o 
   4   2  12        0.23        2.39      2.47 o 
   5   2  12        4.83        1.60      3.10 o 
   6   2  12       78.74       91.55      7.59 o 
   7   2  12        0.43        1.70      3.54 o 
   8   2  12       21.91       25.40      7.97 o 
   9   2  12        4.22       17.91     11.68 o 
  -5   3  12       67.28       86.75     10.29 o 
  -4   3  12        0.61        2.07      2.86 o 
  -3   3  12        0.29        6.96      8.39 o 
  -2   3  12       24.59       21.53      9.13 o 
  -1   3  12       91.79      114.20     16.24 o 
   0   3  12        0.15        2.02      2.10 o 
   1   3  12        2.25        6.01      2.79 o 
   2   3  12       35.80       39.45      4.75 o 
   3   3  12      296.78      299.25     19.61 o 
   4   3  12        5.45        6.91      3.50 o 
   5   3  12        0.04        7.04      2.85 o 
   6   3  12       24.88       23.12      5.90 o 
   7   3  12        7.25        7.41      3.49 o 
   8   3  12       10.84       12.38      5.66 o 
   9   3  12        0.04        2.90      4.67 o 
  -5   4  12      259.68      286.28     23.03 o 
  -4   4  12        0.72       -0.03      3.06 o 
  -3   4  12       12.57        9.08      5.25 o 
  -2   4  12       37.53       33.91      8.49 o 
  -1   4  12      168.59      184.27     12.59 o 
   0   4  12      432.28      392.48     18.39 o 
   1   4  12        4.93        7.32      3.06 o 
   2   4  12       84.03       74.92     13.30 o 
   3   4  12      265.18      313.31     25.43 o 
   4   4  12      120.46      125.78     12.95 o 
   5   4  12        3.86        5.01      4.21 o 
   6   4  12       12.77       13.13      5.49 o 
   7   4  12        4.62        3.87      3.60 o 
   8   4  12        2.29       10.36      4.62 o 
  -5   5  12        7.58        1.23      7.58 o 
  -4   5  12        1.41        0.11      3.14 o 
  -3   5  12       86.27       77.09     12.92 o 
  -2   5  12      192.79      206.86     13.83 o 
  -1   5  12        8.09       10.39      3.88 o 
   0   5  12      477.39      427.22     19.97 o 
   1   5  12       22.36       18.08      5.25 o 
   2   5  12       37.98       30.92      6.84 o 
   3   5  12       53.57       67.30      9.66 o 
   4   5  12       17.89       13.95      5.91 o 
   5   5  12       36.97       40.73      8.76 o 
   6   5  12       14.72       18.88      5.48 o 
   7   5  12       11.66        8.40      4.54 o 
   8   5  12        1.05       -2.06      3.46 o 
  -5   6  12        6.67        2.15      4.04 o 
  -4   6  12       43.60       66.95      8.00 o 
  -3   6  12        5.03        7.21      4.89 o 
  -2   6  12        4.36        1.98      4.36 o 
  -1   6  12        6.56        0.01      1.85 o 
   0   6  12       62.55       36.77      8.06 o 
   1   6  12       24.78       33.48      4.94 o 
   2   6  12       96.02       81.34     29.13 o 
   3   6  12       17.95        7.38      4.96 o 
   4   6  12       64.77       54.39      8.19 o 
   5   6  12        8.50       12.84      6.44 o 
   6   6  12       14.37       18.51      7.86 o 
   7   6  12       33.65       33.23      8.31 o 
   8   6  12        0.65       -0.79      3.00 o 
  -4   7  12       12.09       17.20      8.22 o 
  -3   7  12        2.76        1.57      7.40 o 
  -2   7  12       32.18       25.80      8.24 o 
  -1   7  12        0.88       -0.98      1.45 o 
   0   7  12      308.91      298.64     21.92 o 
   1   7  12      616.19      578.53     27.22 o 
   2   7  12       11.52       16.30      5.38 o 
   3   7  12        7.95        8.32      4.74 o 
   4   7  12        1.93       -0.56      2.36 o 
   5   7  12       64.18       83.90     13.73 o 
   6   7  12       59.63       44.25     12.36 o 
   7   7  12       42.91       37.82     12.35 o 
  -4   8  12       64.19       49.35     10.56 o 
  -3   8  12       31.20       41.58     16.81 o 
  -2   8  12       10.64        9.47      4.62 o 
  -1   8  12       52.05       67.15     10.88 o 
   0   8  12       11.49        1.90      5.92 o 
   1   8  12       17.73       18.73      7.62 o 
   2   8  12       61.39       68.04     14.77 o 
   3   8  12        0.80       -1.22      4.54 o 
   4   8  12       94.23       93.41     21.22 o 
   5   8  12        7.10       14.36      6.54 o 
   6   8  12      134.34      130.38     15.89 o 
   7   8  12        4.37        7.79      5.80 o 
  -3   9  12        0.14       15.82     13.88 o 
  -2   9  12       77.12       68.58     11.78 o 
  -1   9  12        0.01       -3.67      3.67 o 
   0   9  12        7.94       -2.65      4.03 o 
   1   9  12        4.55       17.05      8.25 o 
   2   9  12       27.46       34.76      7.83 o 
   3   9  12       58.83       83.14     14.67 o 
   4   9  12        2.81        8.81      5.49 o 
   5   9  12       39.06       34.39      8.03 o 
   6   9  12       49.33       23.01     11.84 o 
  -2  10  12       98.49       84.03     18.06 o 
  -1  10  12       40.63       43.95     11.74 o 
   0  10  12        0.23        7.65      5.62 o 
   1  10  12       24.34       27.74     10.48 o 
   2  10  12        5.27        8.83      6.33 o 
   3  10  12        3.36        5.38      5.51 o 
   4  10  12        0.06        7.05      3.96 o 
   5  10  12        0.58        5.00      7.88 o 
   6  10  12       42.67       29.44     12.19 o 
  -1  11  12       40.05       50.07     11.33 o 
   0  11  12       39.73       33.14     10.66 o 
   1  11  12       11.39       11.62      5.90 o 
   2  11  12       39.11       40.98     11.39 o 
   3  11  12       11.13       11.92      6.95 o 
   4  11  12        2.37        0.31      7.22 o 
   1  12  12       21.76       26.45     17.96 o 
   2  12  12       94.49       80.15     11.86 o 
   3  12  12        2.45       16.02     11.53 o 
  -1 -10  13       23.98       31.55     10.97 o 
   0 -10  13       46.07       77.43     25.31 o 
   1 -10  13        0.25        1.20      5.89 o 
   2 -10  13       10.13        6.22      8.43 o 
   3 -10  13        1.24        3.00     13.09 o 
   4 -10  13        0.34       -2.15      4.37 o 
  -2  -9  13        8.02        9.95      6.84 o 
  -1  -9  13       26.92       36.06     10.21 o 
   0  -9  13       11.13        8.14     12.60 o 
   1  -9  13        0.28        3.10      4.84 o 
   2  -9  13       70.65       82.12     17.35 o 
   3  -9  13       28.09       49.11     11.69 o 
   4  -9  13       14.43       13.86      6.74 o 
   5  -9  13        0.38       -3.83      4.13 o 
  -3  -8  13       11.96       17.56      7.76 o 
  -2  -8  13        2.08        8.67      5.59 o 
  -1  -8  13        0.26        2.59      4.68 o 
   0  -8  13       34.11       41.38     11.92 o 
   1  -8  13       19.19       13.90      7.32 o 
   2  -8  13        4.54       -4.23      4.23 o 
   3  -8  13        4.06       -1.86      7.04 o 
   4  -8  13       44.16       41.49     10.62 o 
   5  -8  13        1.00        2.58     10.46 o 
   6  -8  13       53.68       53.55      7.66 o 
  -3  -7  13      132.25      124.09     12.24 o 
  -2  -7  13       76.17       66.33     16.12 o 
  -1  -7  13        2.33        0.97      3.55 o 
   0  -7  13       48.82       44.46      9.15 o 
   1  -7  13       17.83       10.24     12.47 o 
   2  -7  13       11.51        0.40      3.87 o 
   3  -7  13        5.59       -0.44      3.86 o 
   4  -7  13        0.81       -2.79      4.05 o 
   5  -7  13       37.62       39.85      9.38 o 
   6  -7  13       52.11       63.70     11.89 o 
   7  -7  13       50.03       43.71     12.02 o 
  -4  -6  13        0.16       -4.90      4.90 o 
  -3  -6  13       29.56       37.04     12.52 o 
  -2  -6  13       33.58       26.83      9.10 o 
  -1  -6  13       38.25       32.08     12.07 o 
   0  -6  13       21.32       25.93      8.57 o 
   1  -6  13       71.47       70.67     12.49 o 
   2  -6  13       68.32       63.57     10.64 o 
   3  -6  13        6.67        0.27      3.41 o 
   4  -6  13       13.51       10.98      6.15 o 
   5  -6  13       10.81       15.57      6.94 o 
   6  -6  13      178.59      188.49     22.00 o 
   7  -6  13       69.22       68.77      8.64 o 
  -4  -5  13       17.46       24.54     14.18 o 
  -3  -5  13       53.73       57.37     12.57 o 
  -2  -5  13        7.74        7.93      7.86 o 
  -1  -5  13       11.56        5.27      3.73 o 
   0  -5  13      137.11      139.04     10.03 o 
   1  -5  13      354.23      351.90     15.92 o 
   2  -5  13       10.64        4.63      5.56 o 
   3  -5  13       80.38       89.46     15.24 o 
   4  -5  13        3.03        6.49      7.73 o 
   5  -5  13       89.91      104.26     10.91 o 
   6  -5  13        5.06       12.08      7.65 o 
   7  -5  13      116.03      113.98     18.52 o 
  -4  -4  13       16.59        6.10      8.90 o 
  -3  -4  13        5.88        8.61      4.90 o 
  -2  -4  13        9.19        6.12      3.85 o 
  -1  -4  13        3.71        3.75      3.03 o 
   0  -4  13        2.90       10.50      4.63 o 
   1  -4  13       89.04       78.20     12.66 o 
   2  -4  13       28.14       27.04      7.60 o 
   3  -4  13      111.10      108.39     17.55 o 
   4  -4  13       23.34       16.64      5.68 o 
   5  -4  13        3.03       13.85      7.50 o 
   6  -4  13       26.64       22.28      9.18 o 
   7  -4  13       16.77       14.11     12.17 o 
   8  -4  13        1.59       12.00      6.64 o 
  -5  -3  13       12.94        7.26      5.02 o 
  -4  -3  13        8.31        7.17      5.88 o 
  -3  -3  13       32.92       29.10      9.16 o 
  -2  -3  13       15.71       12.61      5.08 o 
  -1  -3  13      221.61      224.61     17.42 o 
   0  -3  13      306.17      289.19     34.96 o 
   1  -3  13      105.54      101.52     16.63 o 
   2  -3  13       13.16       14.20      5.72 o 
   3  -3  13       10.37        9.41      4.46 o 
   4  -3  13      406.43      475.44     48.24 o 
   5  -3  13       26.04       37.35      8.67 o 
   6  -3  13       17.09       10.97      4.94 o 
   7  -3  13        0.55        8.15      4.83 o 
   8  -3  13       12.40       13.98      7.40 o 
  -5  -2  13       24.72       29.10      9.79 o 
  -4  -2  13       33.01       21.75      9.13 o 
  -3  -2  13        0.01        4.56      3.34 o 
  -2  -2  13        0.75        6.54      4.83 o 
  -1  -2  13       25.28       26.25      5.23 o 
   0  -2  13      177.39      168.25     14.70 o 
   1  -2  13       15.42       19.74      6.44 o 
   2  -2  13      145.86      171.53     25.23 o 
   3  -2  13      129.41      153.61     15.74 o 
   4  -2  13       71.52       65.77     10.72 o 
   5  -2  13      123.93      131.30     20.08 o 
   6  -2  13       19.54       17.43      8.14 o 
   7  -2  13       20.82       24.44      8.57 o 
   8  -2  13        3.33        1.30      5.03 o 
  -5  -1  13       21.21       26.34     11.28 o 
  -4  -1  13        5.72        9.15      6.75 o 
  -3  -1  13       88.47       99.02     11.58 o 
  -2  -1  13       49.74       57.59      6.93 o 
  -1  -1  13        0.82        0.77      2.14 o 
   0  -1  13       67.28       62.26      7.25 o 
   1  -1  13      710.42      752.22     39.91 o 
   2  -1  13       64.47      100.59     15.98 o 
   3  -1  13       18.69        7.22      6.99 o 
   4  -1  13        3.14        1.01      2.78 o 
   5  -1  13        0.26        0.09      4.39 o 
   6  -1  13        1.54        2.05      4.59 o 
   7  -1  13        3.41        6.26      3.92 o 
   8  -1  13       13.58       18.32      7.35 o 
  -5   0  13        0.98        2.08      4.74 o 
  -4   0  13        1.67        5.34      4.84 o 
  -3   0  13        0.05        3.60      8.42 o 
  -2   0  13        0.08        1.11      2.16 o 
  -1   0  13        0.00        0.11      2.20 o 
   0   0  13        2.98        7.45      2.74 o 
   1   0  13        7.68        6.33      3.75 o 
   2   0  13       13.51       12.05      4.36 o 
   3   0  13        0.12        1.54      1.49 o 
   4   0  13        0.29        0.02      2.42 o 
   5   0  13       10.21        8.55      5.04 o 
   6   0  13        0.53        1.11      3.14 o 
   7   0  13        0.53        1.98      4.92 o 
   8   0  13        0.00       -0.76      2.62 o 
  -5   1  13       19.91       21.19      9.05 o 
  -4   1  13       16.95       15.09      6.96 o 
  -3   1  13       57.96       56.68     10.13 o 
  -2   1  13       23.60       22.67      4.89 o 
  -1   1  13        5.85        7.49      5.26 o 
   0   1  13       69.50       59.60      6.78 o 
   1   1  13      440.93      441.92     20.81 o 
   2   1  13       41.69       51.40      8.26 o 
   3   1  13        2.76        2.62      2.32 o 
   4   1  13        0.18        2.21      6.43 o 
   5   1  13        1.43        1.30      2.19 o 
   6   1  13        0.94        4.30      5.30 o 
   7   1  13        0.07        2.83      1.30 o 
   8   1  13       46.36       45.30     11.98 o 
  -5   2  13        2.43       12.29      6.72 o 
  -4   2  13       51.19       55.22     23.09 o 
  -3   2  13        0.04        2.81     10.15 o 
  -2   2  13        6.18        4.69      4.57 o 
  -1   2  13       38.95       30.96      5.97 o 
   0   2  13      239.11      263.28     10.25 o 
   1   2  13        2.27        2.64      4.81 o 
   2   2  13      123.17      135.11     14.80 o 
   3   2  13       72.27       73.80     12.63 o 
   4   2  13       95.00       98.10     12.07 o 
   5   2  13       74.72       53.92      8.33 o 
   6   2  13       45.21       38.99      6.43 o 
   7   2  13       20.55       12.01      4.85 o 
   8   2  13        1.95       -0.20      4.85 o 
  -5   3  13       45.31       45.07     13.58 o 
  -4   3  13        6.11       19.88      9.09 o 
  -3   3  13       21.59       19.81      2.98 o 
  -2   3  13       28.97        9.43     16.10 o 
  -1   3  13      154.07      146.85     14.50 o 
   0   3  13      327.66      304.62     19.00 o 
   1   3  13      250.14      243.39      9.49 o 
   2   3  13        4.88        5.50      4.98 o 
   3   3  13       13.74       13.52      4.68 o 
   4   3  13      218.77      219.19     20.92 o 
   5   3  13       16.38       15.53      3.57 o 
   6   3  13       24.90       33.43      7.56 o 
   7   3  13        2.76        6.95      5.79 o 
   8   3  13        0.01        3.31      8.67 o 
  -5   4  13       12.77        5.90      4.45 o 
  -4   4  13       54.26       58.37      6.69 o 
  -3   4  13       17.24        9.75      6.91 o 
  -2   4  13       50.17       54.01      7.72 o 
  -1   4  13        3.56        3.17      2.44 o 
   0   4  13        0.00        2.10      1.99 o 
   1   4  13      158.12      172.18      8.44 o 
   2   4  13       21.97       16.86      4.05 o 
   3   4  13       40.54       35.92      6.47 o 
   4   4  13        6.85        6.19      2.85 o 
   5   4  13        4.78        6.80      3.85 o 
   6   4  13        3.95       -2.14      2.93 o 
   7   4  13       19.40       13.39      6.72 o 
   8   4  13        0.32        0.51      3.91 o 
  -4   5  13       30.10       33.67      8.88 o 
  -3   5  13       35.53       33.83      9.67 o 
  -2   5  13        5.72        0.91      2.28 o 
  -1   5  13       10.52        5.18      5.16 o 
   0   5  13      117.75      118.95      7.89 o 
   1   5  13      377.46      351.88     29.87 o 
   2   5  13        6.80        9.58      5.70 o 
   3   5  13      136.41      151.75     12.54 o 
   4   5  13       11.05       18.14      9.52 o 
   5   5  13       67.03       72.77     12.07 o 
   6   5  13        6.68       11.81      5.55 o 
   7   5  13       87.12       78.58     15.59 o 
   8   5  13        0.05        3.28      6.12 o 
  -4   6  13        9.55        8.29     13.19 o 
  -3   6  13       44.01       43.99     10.84 o 
  -2   6  13       10.47        9.77      3.65 o 
  -1   6  13       54.92       50.98      7.69 o 
   0   6  13        0.78        4.01      2.02 o 
   1   6  13      170.74      173.84     10.59 o 
   2   6  13       66.20       69.34     13.32 o 
   3   6  13        0.17        2.58      2.99 o 
   4   6  13       20.60       12.29      6.02 o 
   5   6  13       10.87        1.38      8.98 o 
   6   6  13      173.28      168.88     14.07 o 
   7   6  13       90.42      101.71     23.90 o 
  -3   7  13       43.63       52.42     13.74 o 
  -2   7  13       57.63       51.26      9.68 o 
  -1   7  13        2.64        6.26      2.90 o 
   0   7  13      131.25      130.71      7.95 o 
   1   7  13        6.41        8.89      5.54 o 
   2   7  13        7.28        9.65      5.21 o 
   3   7  13        0.02        3.12      5.05 o 
   4   7  13        0.17       -2.83      3.33 o 
   5   7  13       73.09       89.40      8.32 o 
   6   7  13       38.66       34.62     11.20 o 
   7   7  13       49.81       57.71     10.08 o 
  -3   8  13        9.39       25.87      7.91 o 
  -2   8  13        0.05       -3.27      4.03 o 
  -1   8  13        0.12        6.09      3.81 o 
   0   8  13       29.52       20.99      8.83 o 
   1   8  13       22.20       17.02      8.52 o 
   2   8  13        3.08        7.85      4.82 o 
   3   8  13       14.90       -1.53      5.31 o 
   4   8  13       26.89       39.22     11.92 o 
   5   8  13        0.67       -0.04      3.04 o 
   6   8  13      129.82      159.96     14.97 o 
  -2   9  13       17.96        9.74      8.52 o 
  -1   9  13       31.47       40.83     11.44 o 
   0   9  13        0.02        3.62      4.44 o 
   1   9  13       17.25       12.89      7.05 o 
   2   9  13       75.27       81.82      7.17 o 
   3   9  13       10.99       11.55     10.56 o 
   4   9  13        3.98        9.42      6.61 o 
   5   9  13        0.13        4.61      5.87 o 
   6   9  13        2.24        1.47      3.43 o 
  -1  10  13       62.87       63.21      9.36 o 
   0  10  13       10.45       21.93      8.34 o 
   1  10  13        4.48        8.49      6.13 o 
   2  10  13        1.50        5.00      8.75 o 
   3  10  13        2.89        8.55      5.53 o 
   4  10  13        0.52        3.10      3.94 o 
   5  10  13        8.44        3.03      4.08 o 
   0  11  13      112.94      138.16     11.86 o 
   1  11  13       80.37       59.29     12.14 o 
   2  11  13       35.58       56.03      7.82 o 
   3  11  13       14.16       14.83      7.01 o 
   0  -9  14       22.37       41.00     19.82 o 
   1  -9  14        4.24        4.48     21.89 o 
   2  -9  14        0.95       10.28     10.77 o 
   3  -9  14        5.87       17.88     10.87 o 
   4  -9  14        7.09        7.16     15.82 o 
  -2  -8  14       22.71        1.53      9.74 o 
  -1  -8  14        9.29       12.16     11.40 o 
   0  -8  14       55.12      103.08     47.07 o 
   1  -8  14        0.34        0.61      9.06 o 
   2  -8  14       71.84       77.93     11.72 o 
   3  -8  14       12.21       13.89      6.10 o 
   4  -8  14        0.63        2.88      4.83 o 
   5  -8  14        2.21        3.58      5.00 o 
  -2  -7  14       31.25       41.63     10.48 o 
  -1  -7  14        3.09       -2.55      6.51 o 
   0  -7  14       15.80        2.86      4.84 o 
   1  -7  14      135.92      140.12     17.60 o 
   2  -7  14       18.63       16.04      7.62 o 
   3  -7  14        8.12        9.47      5.73 o 
   4  -7  14       78.92       94.46     13.39 o 
   5  -7  14       26.91       36.75     10.11 o 
   6  -7  14       11.32       14.17      7.58 o 
  -3  -6  14       65.00       83.42     16.07 o 
  -2  -6  14        0.47       10.03      5.38 o 
  -1  -6  14       63.79       79.62      9.93 o 
   0  -6  14        5.52       12.72      9.08 o 
   1  -6  14       10.15       15.09      6.86 o 
   2  -6  14      336.51      373.82     31.07 o 
   3  -6  14       69.24       72.74     14.06 o 
   4  -6  14        3.89        2.75      3.62 o 
   5  -6  14        0.55        0.34      4.92 o 
   6  -6  14       20.33       24.27     10.02 o 
  -3  -5  14       28.37       10.56      8.83 o 
  -2  -5  14       43.81       50.82     11.77 o 
  -1  -5  14        5.96        1.50      2.92 o 
   0  -5  14        6.60       12.10      5.51 o 
   1  -5  14        7.93       22.18      6.49 o 
   2  -5  14       89.26       83.08     14.44 o 
   3  -5  14       64.07       66.26     17.32 o 
   4  -5  14       50.72       54.67      9.80 o 
   5  -5  14        0.26       -2.32      7.83 o 
   6  -5  14        3.74        4.49      4.55 o 
   7  -5  14       28.31       39.67     11.84 o 
  -4  -4  14      160.23      227.55     22.96 o 
  -3  -4  14        2.65       -0.26      4.44 o 
  -2  -4  14       10.85        6.61      4.65 o 
  -1  -4  14        5.54        2.87      5.03 o 
   0  -4  14      159.48      159.00     13.99 o 
   1  -4  14       31.66       26.99      9.03 o 
   2  -4  14       11.78        3.88      3.22 o 
   3  -4  14        2.62        8.85      7.73 o 
   4  -4  14      119.49      135.52     15.72 o 
   5  -4  14       48.20       43.90     10.78 o 
   6  -4  14       17.19       12.76      6.09 o 
   7  -4  14        0.34        1.32      4.67 o 
  -4  -3  14        7.27        6.68      8.27 o 
  -3  -3  14      330.79      333.52     44.13 o 
  -2  -3  14       12.90        5.25      7.55 o 
  -1  -3  14       11.11       21.01      7.10 o 
   0  -3  14       46.97       61.49      9.95 o 
   1  -3  14        7.88        6.78      5.15 o 
   2  -3  14       35.00       30.98     10.69 o 
   3  -3  14       10.61       11.91      5.41 o 
   4  -3  14        5.78        7.70      7.40 o 
   5  -3  14       52.82       89.06     15.16 o 
   6  -3  14        0.07       -1.73      4.03 o 
   7  -3  14        9.34       15.20      8.21 o 
  -4  -2  14      153.09      186.59     15.22 o 
  -3  -2  14        8.51        3.26     10.51 o 
  -2  -2  14        1.00        3.34      6.64 o 
  -1  -2  14        5.51       -2.69      2.69 o 
   0  -2  14       97.58      104.32      9.55 o 
   1  -2  14        3.07        1.65      4.06 o 
   2  -2  14      141.24      144.89     17.49 o 
   3  -2  14       46.81       56.99     10.10 o 
   4  -2  14        1.02        2.06      2.61 o 
   5  -2  14        1.56       -0.61      3.27 o 
   6  -2  14        5.09       -2.50      3.62 o 
   7  -2  14        8.27       16.90      6.00 o 
   8  -2  14       14.92       17.56      7.85 o 
  -4  -1  14        0.74       -0.31      3.35 o 
  -3  -1  14       59.94       62.37     11.46 o 
  -2  -1  14        9.80        4.45      2.50 o 
  -1  -1  14        1.25        1.14      3.09 o 
   0  -1  14      162.13      154.17     11.97 o 
   1  -1  14        0.84        1.54      7.02 o 
   2  -1  14       38.06       41.21      9.64 o 
   3  -1  14      123.93      148.39     19.95 o 
   4  -1  14        0.61       -0.42      2.81 o 
   5  -1  14       37.13       39.75      9.84 o 
   6  -1  14       38.29       42.70     10.77 o 
   7  -1  14        3.23        3.18      3.13 o 
   8  -1  14        6.14       -1.61      3.09 o 
  -4   0  14       42.16       46.87     11.27 o 
  -3   0  14        2.51        0.62      3.66 o 
  -2   0  14       49.79       45.03      6.72 o 
  -1   0  14        1.13       -0.57      2.26 o 
   0   0  14        0.09        5.91      5.67 o 
   1   0  14      106.31      104.37     13.40 o 
   2   0  14      755.15      882.95     80.28 o 
   3   0  14      376.66      439.47     40.93 o 
   4   0  14       37.11       39.36     10.89 o 
   5   0  14        7.42       11.28      9.69 o 
   6   0  14       13.84       11.79     11.22 o 
   7   0  14       32.61       55.26     19.06 o 
   8   0  14       45.17       58.76     24.95 o 
  -4   1  14        0.08        1.34      3.20 o 
  -3   1  14        5.98        1.60      3.77 o 
  -2   1  14        9.80        8.93      3.30 o 
  -1   1  14        1.87        2.44      2.21 o 
   0   1  14       91.99       89.43      8.86 o 
   1   1  14        0.00        2.60      2.70 o 
   2   1  14       40.97       35.61     11.96 o 
   3   1  14       92.68      106.44     12.63 o 
   4   1  14       17.71       17.37      5.24 o 
   5   1  14       46.58       57.07     15.23 o 
   6   1  14       33.42       36.63      6.42 o 
   7   1  14        3.40        0.51      3.57 o 
   8   1  14       16.06       23.42     15.66 o 
  -4   2  14       82.80       86.30      9.22 o 
  -3   2  14       11.19       19.07      8.54 o 
  -2   2  14        9.91        6.50      3.27 o 
  -1   2  14       18.29       11.97      4.25 o 
   0   2  14      105.52      103.59      8.11 o 
   1   2  14        3.04        1.26      2.15 o 
   2   2  14      243.32      237.30     20.74 o 
   3   2  14       33.90       39.21      9.79 o 
   4   2  14       12.14       10.50      4.63 o 
   5   2  14       13.13       11.66      6.12 o 
   6   2  14        1.42        1.67      3.27 o 
   7   2  14        1.39       14.34     10.87 o 
   8   2  14       17.67       21.38     14.03 o 
  -4   3  14        1.65        8.95      5.64 o 
  -3   3  14      317.05      346.98     49.18 o 
  -2   3  14       13.66       18.00      5.55 o 
  -1   3  14        5.25        3.78      3.11 o 
   0   3  14       90.49       95.02      7.30 o 
   1   3  14       43.02       45.70      8.11 o 
   2   3  14        9.92        5.83      5.42 o 
   3   3  14       20.00       21.56      6.02 o 
   4   3  14        9.21        6.29      3.02 o 
   5   3  14       97.05      105.38     13.83 o 
   6   3  14        0.23       -1.57      2.64 o 
   7   3  14        2.04       -0.78      3.85 o 
   8   3  14        0.08       11.68     10.87 o 
  -4   4  14      194.14      252.73     17.97 o 
  -3   4  14       10.81        9.97      5.96 o 
  -2   4  14       18.70       10.58     11.44 o 
  -1   4  14        3.37        0.42      2.20 o 
   0   4  14      100.38       96.58     10.76 o 
   1   4  14       34.98       26.92      8.07 o 
   2   4  14        2.36        8.72      3.70 o 
   3   4  14        3.72        4.99      2.47 o 
   4   4  14      154.32      174.42     16.38 o 
   5   4  14       82.44       93.44      8.23 o 
   6   4  14       16.30       12.52      6.09 o 
   7   4  14        0.09       -0.27      3.44 o 
  -3   5  14       43.85       35.39     12.02 o 
  -2   5  14       25.66       16.50      7.87 o 
  -1   5  14        8.48        4.97      3.46 o 
   0   5  14        0.00        1.99      2.03 o 
   1   5  14        0.07        0.41      3.02 o 
   2   5  14       56.64       59.22     10.47 o 
   3   5  14       78.92       86.03      8.26 o 
   4   5  14      119.05      140.96      8.84 o 
   5   5  14       16.94       13.35      5.77 o 
   6   5  14        8.24       18.09      8.24 o 
   7   5  14       15.85        7.43      6.76 o 
  -3   6  14       53.60       55.83     16.89 o 
  -2   6  14        2.77        9.76      5.01 o 
  -1   6  14       68.22       83.34     11.57 o 
   0   6  14        6.95       10.38      4.51 o 
   1   6  14       55.58       64.31     18.72 o 
   2   6  14      286.89      325.46     15.66 o 
   3   6  14       83.48       97.70     15.48 o 
   4   6  14        0.81       -3.91      3.93 o 
   5   6  14        4.84       15.41      7.53 o 
   6   6  14       33.62       23.26      8.79 o 
   7   6  14       29.31       33.37     10.33 o 
  -3   7  14       19.83       15.46     11.12 o 
  -2   7  14       22.52       14.18     12.35 o 
  -1   7  14        0.79        1.69      3.36 o 
   0   7  14       20.69       13.19      6.53 o 
   1   7  14       68.07       72.50     11.00 o 
   2   7  14       54.96       60.93     10.76 o 
   3   7  14       21.97       15.66     10.97 o 
   4   7  14       54.19       78.57      7.42 o 
   5   7  14       12.67       14.37      6.23 o 
   6   7  14       14.51        9.13      5.61 o 
  -2   8  14       65.68       53.37     10.61 o 
  -1   8  14        2.53        5.17      4.84 o 
   0   8  14       16.56        9.51      9.64 o 
   1   8  14        1.24        1.54      3.37 o 
   2   8  14       45.80       41.89      9.81 o 
   3   8  14       30.28       32.24      9.40 o 
   4   8  14        0.07        9.83      6.85 o 
   5   8  14        3.78        5.66      7.65 o 
   6   8  14        0.01       10.37      6.75 o 
  -1   9  14        3.08        6.94      5.87 o 
   0   9  14       21.69       23.80      9.99 o 
   1   9  14        1.30        0.65      3.90 o 
   2   9  14        6.43       10.98      6.70 o 
   3   9  14       22.90       36.45     15.64 o 
   4   9  14       18.15       21.50      8.25 o 
   5   9  14        6.61       12.94      6.50 o 
   0  10  14       49.77       32.91      9.97 o 
   1  10  14        1.59        1.54      6.68 o 
   2  10  14       43.81       62.12      7.33 o 
   3  10  14        1.15       -2.83      8.04 o 
   0  -8  15       32.39       45.34     10.85 o 
   1  -8  15       13.20       31.29     12.10 o 
   2  -8  15       22.33       20.80      9.13 o 
   3  -8  15       64.29       77.52      9.16 o 
   4  -8  15       15.72       31.34      9.88 o 
  -1  -7  15        8.35       12.93      7.35 o 
   0  -7  15        0.99       -4.44      4.44 o 
   1  -7  15        2.41       10.69      5.14 o 
   2  -7  15        1.50        9.77     12.83 o 
   3  -7  15       23.52       45.12     22.17 o 
   4  -7  15        0.26       18.10     10.59 o 
   5  -7  15        0.12       -1.97      8.16 o 
  -2  -6  15        0.36        1.14      4.60 o 
  -1  -6  15        2.51       -2.93      6.79 o 
   0  -6  15        6.15       24.64     19.29 o 
   1  -6  15        0.15       -0.21      5.13 o 
   2  -6  15      101.36      120.81     14.09 o 
   3  -6  15        6.51        4.68     12.09 o 
   4  -6  15        2.19        1.20      3.92 o 
   5  -6  15        3.98        0.10      6.76 o 
   6  -6  15        0.10       -4.04      4.38 o 
  -2  -5  15        4.26        7.82      4.78 o 
  -1  -5  15        2.21        4.59      4.31 o 
   0  -5  15       16.29       29.37     11.12 o 
   1  -5  15       33.34       16.10      8.31 o 
   2  -5  15       16.90       27.54     10.31 o 
   3  -5  15       34.31       26.98      9.57 o 
   4  -5  15        0.05       -0.45      3.86 o 
   5  -5  15        0.25        3.79      4.13 o 
   6  -5  15        7.80       26.81     16.56 o 
  -3  -4  15        2.64        1.48      3.47 o 
  -2  -4  15       18.89       18.86      7.68 o 
  -1  -4  15        1.30        2.86      7.35 o 
   0  -4  15        0.39        3.58      3.45 o 
   1  -4  15       66.35       96.67     15.89 o 
   2  -4  15       23.19       16.12      7.91 o 
   3  -4  15       14.96       12.76     10.38 o 
   4  -4  15        4.49       -2.73      3.43 o 
   5  -4  15        0.11        2.44      4.52 o 
   6  -4  15       33.35       45.05     10.64 o 
   7  -4  15        3.67        5.89      4.57 o 
  -3  -3  15       31.08       48.37     19.08 o 
  -2  -3  15       55.40       44.76     16.89 o 
  -1  -3  15        4.97        5.71      3.26 o 
   0  -3  15       25.93       26.79     10.55 o 
   1  -3  15        0.59        0.59      3.19 o 
   2  -3  15      150.67      156.12     13.65 o 
   3  -3  15      193.33      193.46     11.54 o 
   4  -3  15       25.29       21.07      8.54 o 
   5  -3  15      133.46      164.66     12.04 o 
   6  -3  15        2.15        9.18      5.68 o 
   7  -3  15        1.01       10.48      5.90 o 
  -3  -2  15        9.44        4.64      7.19 o 
  -2  -2  15        0.19        3.04      4.34 o 
  -1  -2  15        0.08        2.41      6.51 o 
   0  -2  15        3.12        0.81      1.78 o 
   1  -2  15        1.14        7.97      5.26 o 
   2  -2  15      324.22      334.37     32.13 o 
   3  -2  15      121.69      146.26     20.87 o 
   4  -2  15       42.51       52.91      9.34 o 
   5  -2  15        0.21       -1.19      2.58 o 
   6  -2  15       47.49       47.04     11.06 o 
   7  -2  15        0.01        7.07      6.20 o 
  -3  -1  15        9.49        0.71      4.80 o 
  -2  -1  15       27.71       23.42     11.56 o 
  -1  -1  15        0.91       -0.93      2.91 o 
   0  -1  15       19.90       23.72      8.24 o 
   1  -1  15        7.87       11.18      5.21 o 
   2  -1  15       38.42       31.79     10.69 o 
   3  -1  15       39.12       37.10     12.77 o 
   4  -1  15      158.71      194.55     11.89 o 
   5  -1  15        9.64        6.82      3.88 o 
   6  -1  15        0.48        0.48      3.92 o 
   7  -1  15       28.94       25.75      8.22 o 
  -3   0  15        0.10        1.87      3.09 o 
  -2   0  15        0.44        5.00      3.31 o 
  -1   0  15        2.62        7.21      3.55 o 
   0   0  15        4.45        3.42      2.29 o 
   1   0  15        0.00       -0.35      3.49 o 
   2   0  15        0.19       -4.44      4.44 o 
   3   0  15        7.57       12.65      5.39 o 
   4   0  15        0.49        9.89      6.51 o 
   5   0  15        0.51       -0.14      4.46 o 
   6   0  15        0.03        0.75      3.21 o 
   7   0  15        1.99        1.47     12.60 o 
  -3   1  15        1.57        3.75     11.30 o 
  -2   1  15       12.92       10.11      5.70 o 
  -1   1  15        0.23        2.91      3.68 o 
   0   1  15       22.13       25.91      5.98 o 
   1   1  15        0.72        2.88      2.44 o 
   2   1  15        5.45        8.19      4.60 o 
   3   1  15       15.57       16.43      6.17 o 
   4   1  15       33.09       18.32      9.85 o 
   5   1  15        4.43       -1.22      3.11 o 
   6   1  15        9.20       10.57      5.77 o 
   7   1  15        6.91        1.94      6.12 o 
  -3   2  15        3.55        2.91      6.22 o 
  -2   2  15        7.81       18.59      7.91 o 
  -1   2  15        0.03        1.11      2.36 o 
   0   2  15        4.45        7.21      6.74 o 
   1   2  15        2.50        5.07      4.97 o 
   2   2  15      341.00      390.41     10.81 o 
   3   2  15      219.17      218.86      6.57 o 
   4   2  15       34.01       32.30      7.51 o 
   5   2  15        7.69        7.79      4.75 o 
   6   2  15       20.99       32.04     12.25 o 
   7   2  15        0.09        3.06      6.17 o 
  -3   3  15        1.37        0.32      3.16 o 
  -2   3  15       95.68       85.05     11.86 o 
  -1   3  15        3.68        4.20      2.89 o 
   0   3  15       17.98        7.99      4.72 o 
   1   3  15        3.65        1.89      2.83 o 
   2   3  15      139.06      153.16     10.90 o 
   3   3  15      219.22      260.64      9.14 o 
   4   3  15       17.57        5.60      4.80 o 
   5   3  15       92.22       93.02     16.84 o 
   6   3  15        8.10       34.75     14.75 o 
   7   3  15        0.06       -3.42      4.74 o 
  -3   4  15       20.93       35.31     11.30 o 
  -2   4  15        2.85       -0.55      3.14 o 
  -1   4  15        0.67        0.03      5.48 o 
   0   4  15        7.14        3.75      6.71 o 
   1   4  15       57.27       50.14      8.34 o 
   2   4  15       59.95       58.66      9.73 o 
   3   4  15       46.86       46.35     11.25 o 
   4   4  15        1.59        0.47      4.95 o 
   5   4  15        2.48        7.45      9.57 o 
   6   4  15       10.91       10.41      4.44 o 
   7   4  15        0.99        7.96      7.60 o 
  -2   5  15       11.28       18.12      9.72 o 
  -1   5  15        0.51        0.41      3.90 o 
   0   5  15        1.64        2.75      2.34 o 
   1   5  15       80.00       89.06      8.90 o 
   2   5  15        1.20       -0.21      4.21 o 
   3   5  15       86.15       74.00      8.04 o 
   4   5  15        2.65       -1.46      7.73 o 
   5   5  15        2.21        9.62      5.80 o 
   6   5  15        9.09        4.06      4.36 o 
  -2   6  15        0.24        2.11      3.62 o 
  -1   6  15       18.33       27.87     13.95 o 
   0   6  15        3.98        5.53      3.61 o 
   1   6  15        2.07        9.51      6.66 o 
   2   6  15      114.77      130.68     11.28 o 
   3   6  15       15.85       14.87      7.17 o 
   4   6  15        6.63        6.01      3.89 o 
   5   6  15        0.09        3.40      2.97 o 
   6   6  15        1.12        5.75      4.64 o 
  -1   7  15       29.01       42.39     11.17 o 
   0   7  15        0.13        4.68      7.09 o 
   1   7  15        0.48        4.60      4.77 o 
   2   7  15       11.26        7.40      5.71 o 
   3   7  15       29.76       25.13     10.43 o 
   4   7  15        5.32        1.90      3.60 o 
   5   7  15        1.55       14.77      7.33 o 
  -1   8  15       39.76       52.35     12.35 o 
   0   8  15       57.55       70.33     16.45 o 
   1   8  15       30.42       19.70      8.62 o 
   2   8  15       82.87       82.00      8.90 o 
   3   8  15      138.08      167.64     26.20 o 
   4   8  15       20.85       24.65      8.95 o 
   1   9  15       16.48       23.09      8.60 o 
   2   9  15        0.35        6.63      8.42 o 
   3   9  15       10.34       10.60      8.52 o 
   1  -7  16       52.05       61.16     13.62 o 
   2  -7  16       21.08       15.61      9.74 o 
   3  -7  16       12.11       30.61      9.33 o 
   0  -6  16      142.43      147.96     16.89 o 
   1  -6  16        5.55       11.42      8.47 o 
   2  -6  16       17.21       14.61      7.50 o 
   3  -6  16       97.85      132.79     16.79 o 
   4  -6  16        7.90        8.62      7.55 o 
  -1  -5  16        0.35        7.73      5.39 o 
   0  -5  16       18.61       27.43      8.50 o 
   1  -5  16        1.71        2.37      4.80 o 
   2  -5  16       32.38       40.94     11.07 o 
   3  -5  16        2.25       -1.87      6.99 o 
   4  -5  16       24.52       39.19      9.80 o 
   5  -5  16        6.66       11.17      6.84 o 
  -1  -4  16       22.89       38.59     10.56 o 
   0  -4  16        2.30       19.34      7.07 o 
   1  -4  16        2.82       12.17      6.53 o 
   2  -4  16       15.27       23.25      9.66 o 
   3  -4  16        9.22       15.76      7.29 o 
   4  -4  16        9.46       17.31      9.01 o 
   5  -4  16       16.91       20.82     10.54 o 
   6  -4  16       38.96       36.84     11.30 o 
  -2  -3  16       99.51      100.97     20.56 o 
  -1  -3  16       18.56       23.38      9.01 o 
   0  -3  16        3.29       15.56      8.62 o 
   1  -3  16        0.68        3.69      4.67 o 
   2  -3  16        6.66        1.73      4.39 o 
   3  -3  16       18.67       26.44     11.09 o 
   4  -3  16       29.17       28.93      9.32 o 
   5  -3  16       11.88       23.18     15.87 o 
   6  -3  16       10.63        7.86      5.97 o 
  -2  -2  16       24.09       18.83     11.73 o 
  -1  -2  16      249.97      255.22     32.06 o 
   0  -2  16        3.30        0.69      2.49 o 
   1  -2  16        7.62        1.37      4.01 o 
   2  -2  16       60.98       80.63     12.55 o 
   3  -2  16       23.38       23.02     12.83 o 
   4  -2  16       28.66       23.69      9.70 o 
   5  -2  16       32.03       62.86     24.64 o 
   6  -2  16       18.39       33.06     10.59 o 
  -2  -1  16        1.49        5.10      6.89 o 
  -1  -1  16       22.94       15.62      8.83 o 
   0  -1  16        2.60        0.85      5.10 o 
   1  -1  16       18.46       10.36      5.68 o 
   2  -1  16       68.68       75.36     12.49 o 
   3  -1  16        0.39       15.48      7.46 o 
   4  -1  16       56.19       68.18     11.19 o 
   5  -1  16      100.81      113.70     14.47 o 
   6  -1  16        8.39        8.87      6.68 o 
  -2   0  16       20.74       12.76     11.12 o 
  -1   0  16        6.07        6.69      3.57 o 
   0   0  16       65.86       72.86     10.59 o 
   1   0  16        0.14        0.36      2.30 o 
   2   0  16       34.51       50.43      9.41 o 
   3   0  16       86.28      111.34      9.68 o 
   4   0  16       51.00       63.89      9.96 o 
   5   0  16       86.36      104.89     13.26 o 
   6   0  16        1.44        1.91      3.50 o 
  -2   1  16        0.94        2.24      3.38 o 
  -1   1  16       32.68       35.30      9.91 o 
   0   1  16       12.51        3.70      4.29 o 
   1   1  16       29.64       38.73     10.73 o 
   2   1  16       68.37      101.11     27.04 o 
   3   1  16        1.17       -2.37      2.91 o 
   4   1  16       54.41       74.58     14.21 o 
   5   1  16       77.14       85.73     10.31 o 
   6   1  16       18.20       -0.31      6.02 o 
  -2   2  16       24.73       31.63      8.43 o 
  -1   2  16      170.25      176.95     17.26 o 
   0   2  16        7.89       14.04      5.21 o 
   1   2  16        4.45        1.09      2.55 o 
   2   2  16       26.04       26.09     14.41 o 
   3   2  16        8.39        8.98      7.55 o 
   4   2  16       49.86       65.04     15.56 o 
   5   2  16        7.26        6.17      7.70 o 
   6   2  16       10.90       16.43     10.46 o 
  -2   3  16       69.88       64.61      8.85 o 
  -1   3  16       21.49       33.38     11.21 o 
   0   3  16       16.40       10.08      4.48 o 
   1   3  16        4.38        5.02      3.77 o 
   2   3  16       22.18       25.65     10.36 o 
   3   3  16       34.59       16.30     13.48 o 
   4   3  16       66.49       75.72     13.67 o 
   5   3  16        4.57        2.45      6.02 o 
   6   3  16       23.04       35.77     13.98 o 
  -2   4  16       30.77       32.65      9.80 o 
  -1   4  16       50.17       54.18     12.82 o 
   0   4  16        0.20       -1.94      2.39 o 
   1   4  16        3.47        3.02      2.87 o 
   2   4  16       13.91       13.09      6.35 o 
   3   4  16        8.17       12.84     16.30 o 
   4   4  16       24.96       43.16     10.83 o 
   5   4  16       34.15       32.76     12.76 o 
   6   4  16       31.74       19.80     12.14 o 
  -1   5  16        0.09        1.11      2.34 o 
   0   5  16       22.21       28.69      9.57 o 
   1   5  16        0.22        2.80      7.35 o 
   2   5  16       17.26        7.72      7.07 o 
   3   5  16        3.47        4.16      4.23 o 
   4   5  16        5.58        6.11      4.47 o 
   5   5  16        4.48       -3.64      5.03 o 
  -1   6  16       17.91       18.01     12.19 o 
   0   6  16      111.04      124.01     11.81 o 
   1   6  16        1.13        3.62      4.07 o 
   2   6  16       10.69        5.44      7.93 o 
   3   6  16       35.74       50.86     27.40 o 
   4   6  16        2.67        2.45      3.91 o 
   5   6  16       16.27       11.37      6.86 o 
   0   7  16        0.21        0.28      3.01 o 
   1   7  16       39.02       36.97     10.57 o 
   2   7  16        4.80       -0.35      4.03 o 
   3   7  16       22.68       33.40      9.83 o 
   4   7  16       31.26       23.19      9.96 o 
   1  -5  17        0.64        5.85      8.65 o 
   2  -5  17        2.55        6.38      9.23 o 
   3  -5  17       13.05        3.60      9.08 o 
   0  -4  17       22.01       36.38     15.00 o 
   1  -4  17        1.74        3.62      4.54 o 
   2  -4  17        0.04       -3.16      4.31 o 
   3  -4  17        6.57        9.56      4.81 o 
   4  -4  17        3.70        0.95      3.83 o 
   0  -3  17        5.46       -1.54      3.34 o 
   1  -3  17        0.90       22.19      9.18 o 
   2  -3  17       21.13       11.29      8.93 o 
   3  -3  17        0.61        0.53      2.99 o 
   4  -3  17      132.08      163.01     15.10 o 
   5  -3  17        8.77       14.19     12.91 o 
  -1  -2  17       21.44       12.19      7.35 o 
   0  -2  17        2.84        6.24      4.59 o 
   1  -2  17        9.94       10.46      5.89 o 
   2  -2  17        0.11        1.05      3.61 o 
   3  -2  17        0.64       -3.44      3.44 o 
   4  -2  17       24.55       30.46     13.18 o 
   5  -2  17      101.38      121.30     12.86 o 
  -1  -1  17        0.01        4.30      3.66 o 
   0  -1  17        5.43       10.99      5.66 o 
   1  -1  17        6.08        1.80      3.60 o 
   2  -1  17        2.63        1.11      2.47 o 
   3  -1  17       22.36       20.49      8.27 o 
   4  -1  17      146.36      167.20     16.39 o 
   5  -1  17       14.60       19.52     12.47 o 
  -1   0  17        9.03        3.01      5.79 o 
   0   0  17        2.97        5.67      4.76 o 
   1   0  17        0.04       -0.56      4.44 o 
   2   0  17        0.70        9.49      4.22 o 
   3   0  17        1.28        2.75      3.34 o 
   4   0  17        1.31       10.96      8.90 o 
   5   0  17        0.50        0.95      5.41 o 
  -1   1  17        0.34       -1.85      2.76 o 
   0   1  17        0.51        1.71      3.55 o 
   1   1  17       15.83        2.14      8.34 o 
   2   1  17        0.27       -0.17      2.55 o 
   3   1  17       10.98        7.29      4.98 o 
   4   1  17       65.66       74.62     13.50 o 
   5   1  17       11.73       11.02     11.53 o 
  -1   2  17       48.57       51.99     20.05 o 
   0   2  17        0.17        7.47      4.90 o 
   1   2  17        2.30        1.23      4.41 o 
   2   2  17        8.95        8.41      4.89 o 
   3   2  17        4.77        2.63      3.24 o 
   4   2  17        3.01       29.75     13.16 o 
   0   3  17        2.65        9.11      5.21 o 
   1   3  17        0.46        3.69      3.70 o 
   2   3  17       25.33       23.62     13.52 o 
   3   3  17        6.28        6.79      7.65 o 
   4   3  17      137.23      209.39     24.39 o 
   5   3  17       31.51       63.52     10.97 o 
   0   4  17       31.52       29.95     10.79 o 
   1   4  17        8.01        6.48      5.87 o 
   2   4  17        1.72        3.37      6.58 o 
   3   4  17       29.30       28.93     11.28 o 
   4   4  17        3.51       16.33     11.79 o 
   1   5  17        3.08        3.00      8.80 o 
   2   5  17        0.43        4.37      5.69 o 
   3   5  17       11.19       11.43     10.20 o 
   4   5  17       23.88       52.70     10.46 o 
   2  -1  18       11.44       13.85      7.01 o 
   3  -1  18        4.35       10.91      5.19 o 
   1   0  18       77.12       77.14     11.94 o 
   2   0  18        6.90        2.46      3.49 o 
   3   0  18       27.31       45.88     11.20 o 
   1   1  18        4.10        7.94     10.79 o 
   2   1  18       18.52       23.61      8.43 o 
   3   1  18        0.91        1.55      3.32 o 
   2   2  18       27.06       35.29     10.52 o 
   3   2  18        9.52        2.09      6.73 o 
                                                 
